# Supplementary material for: Using Machine Learning Methods in Identifying Genes Associated with COVID-19 in Cardiomyocytes and Cardiac Vascular Endothelial Cells
Source: Life (Basel). 2023 Apr 14;13(4):1011. doi: 10.3390/life13041011 (PMC10146712; doi:10.3390/life13041011)
Supplement: Supplementary file 1 [file life-13-01011-s001.zip]

Archive with 4 entries (4 files):
- Table S1 Feature lists obtained by using LASSO, LightGBM, MCFS, and RF.xlsx
- Table S2 IFS results of decision tree on different feature lists for two cell types.xlsx
- Table S3 Intersection of important genes identified by LASSO, LightGBM, MCFS, and RF for the two cell types. The features identified by 4, 3, 2, and 1 method(s) are shown.xlsx
- Table S4 Classification rules generated by the optimal DT classifiers on different feature lists for two cell types.xlsx
