# Supplementary material for: Using Machine Learning Methods in Identifying Genes Associated with COVID-19 in Cardiomyocytes and Cardiac Vascular Endothelial Cells
Source: Life (Basel). 2023 Apr 14;13(4):1011. doi: 10.3390/life13041011 (PMC10146712; doi:10.3390/life13041011)
Supplement: Supplementary file 1 [file life-13-01011-s001.zip › Table S1 Feature lists obtained by using LASSO, LightGBM, MCFS, and RF.xlsx]

## Sheet: Cardiomyocyte
Rank	Feature list yielded by LASSO	Feature list yielded by MCFS	Feature list yielded by LightGBM	Feature list yielded by RF
1	MALAT1	MALAT1	MALAT1	TSIX
2	MT-CO1	MT-ND3	EMC10	MALAT1
3	SLC25A4	NEAT1	PLCG2	EMC10
4	COX5B	MT-CO1	TSIX	PARD3
5	CKMT2	RYR2	LINC00486	COL4A2
6	PTGDS	HSPB7	FP671120.1	UGT2B7
7	MYH6	CRYAB	FP236383.1	AC016831.7
8	LRRTM3	PLCG2	COL19A1	FP236383.1
9	COX5A	EMC10	EXOC6B	PLCG2
10	SLC8A1-AS1	RASGEF1B	DST	LINC00486
11	COX7C	TTN	MAP3K20	THBS1
12	RPL7	LARGE1	MYO18B	PRKN
13	UQCRFS1	FP671120.1	ATP13A3	COL19A1
14	UQCRH	TTN-AS1	RYR2	CD36
15	COX7A1	FP236383.1	PDLIM3	INPP4B
16	MMP23B	PDE3A	ROR1	DGKD
17	CD36	NEB	SH3BGR	NRAP
18	HIF3A	CD36	GBE1	LARGE1
19	RNF207	UGT2B7	COL4A1	AC087457.1
20	MYL7	LINC00486	ADAM19	SORT1
21	CHPT1	CMYA5	XPR1	UTRN
22	LDHB	PTGDS	MYPN	EXOC6B
23	SOD2	NEBL	CREB5	PICALM
24	CDH13	ANKRD1	THBS1	FP671120.1
25	ATP1A2	PDLIM3	INPP4B	TCAP
26	MLIP-AS1	CKMT2	PDE10A	PDLIM3
27	FSD2	SLC8A1-AS1	UGT2B7	MT-ND3
28	CSDC2	SLC25A4	AKAP6	RRAS2
29	FN3K	MAP3K20	ATP2B4	MBNL1
30	EXOG	AC016831.7	PDE8A	ATP2B4
31	OOEP	LRRTM3	COL4A2	RYR2
32	HADHB	DST	C1QTNF1	KDM4C
33	ACO2	TRDN-AS1	AP002075.1	AP005329.2
34	SH3RF2	MYL7	ACTN1	AC113414.1
35	DECR1	COL19A1	LARGE1	NEBL
36	DDX24	PRKN	AC113414.1	GBE1
37	UQCRQ	CHPT1	RRAS2	ZNF462
38	MYL9	TSIX	NEBL	ROR1
39	CBR4	FSD2	ST3GAL6	PCNX1
40	MPP3	ACTC1	DGKD	PGM5
41	TMEFF2	AC022034.2	AP002518.2	NAMPT
42	HMGN3	FLNC	XIRP1	XPR1
43	CD59	ERBIN	YBX3	KALRN
44	AC093158.1	DPH6-DT	HIVEP2	AQP7
45	A1BG	AC105402.3	AC016831.7	LRRTM3
46	A1BG-AS1	YBX3	PCNX1	DST
47	A1CF	IPO9-AS1	AC124312.1	ARPP21
48	A2M	MMP23B	DNAJA4	SMG1
49	A2M-AS1	FGF12	TTN-AS1	AP002518.2
50	A2ML1	TNNI3	SLCO5A1	AKAP13
51	A2ML1-AS1	RETREG1	LMCD1	YBX3
52	A3GALT2	PDE7A	PARD3	SUPT3H
53	A4GALT	SOD2	FNIP2	SLC43A2
54	A4GNT	MYH6	AL139260.1	SLC25A4
55	AAAS	EEF1A2	CRIM1	PDE3A
56	AACS	CNTN3	BABAM2	ATP13A3
57	AADAC	MYO18B	SACS	FAM129A
58	AADACL2	MYL6	FMNL2	C1QTNF1
59	AADACL2-AS1	EIF1B	RTN4	NEB
60	AADACL3	ARPP21	PRKN	FNIP2
61	AADACL4	AKAP6	FAM129A	ECPAS
62	AADAT	YAF2	RNF216	C15orf41
63	AAED1	XIRP1	NRAP	ELF1
64	AAGAB	TRPM7	FRY	CADM1
65	AAK1	TPM1	NAV2	AL139260.1
66	AAMDC	FILIP1	ERBIN	TRIO
67	AAMP	CDH13	AP005329.2	ROR1-AS1
68	AANAT	CACNB2	EIF2AK3	PALLD
69	AAR2	TMED2	C3orf52	ERBIN
70	AARD	MYPN	TRIO	STAC3
71	AARS	ITGA7	AC021054.1	MYBPC3
72	AARS2	HOOK2	KALRN	FRY
73	AASDH	DMD	MBNL1	TRDN-AS1
74	AASDHPPT	COX5B	FNDC3B	PTPRE
75	AASS	SGCD	NEK7	MYH2
76	AATBC	PLN	PGM5	MT-CO3
77	AATF	PDK4	TNFRSF11B	IGF1R
78	AATK	NMRK2	JPH1	HIF3A
79	AB015752.1	MYL2	ANK3	SMAD3
80	ABALON	MAST4	AKAP13	MYO18B
81	ABAT	CD59	DDX60L	BMT2
82	ABCA1	C1orf21	CPED1	TTN
83	ABCA10	UQCRB	PACS1	ST3GAL6
84	ABCA12	SYNM	CMYA5	RBPMS
85	ABCA13	SH3BGR	FLNC-AS1	NEK7
86	ABCA2	PGM5	AC124312.2	MAP3K20
87	ABCA3	PDE4DIP	KLF7	BCL6
88	ABCA4	MBNL1	MYH9	AC021054.1
89	ABCA5	LRMDA	FLNC	PDE8A
90	ABCA6	KCNMB2-AS1	RALGAPA2	GALNT17
91	ABCA7	ITGA9	KDM4C	CREB5
92	ABCA8	INPP4B	TXNRD1	AP1S2
93	ABCA9	FYB2	C9orf3	SLC26A3
94	ABCA9-AS1	FAR2	HDAC2-AS2	INO80D
95	ABCB1	FABP3	EGLN3	TNNT2
96	ABCB10	COX7C	C15orf41	NAV2
97	ABCB11	CHCHD10	ECPAS	HIVEP2
98	ABCB4	CDC14B	MAP4	ACTN1
99	ABCB5	BMT2	CDH2	RASGEF1B
100	ABCB6	ATP1A2	ADAMTS9	MYOZ2
101	ABCB7	AC020637.1	MACF1	COL4A1
102	ABCB8	UQCRQ	DTNA	TNNI2
103	ABCB9	TECRL	MAPK4	MACF1
104	ABCC1	SOX6	PTPRE	FYB2
105	ABCC10	SLC16A7	OBSCN	DPH6-DT
106	ABCC11	RPL34	ANKRD1	CMYA5
107	ABCC12	PCDH11X	XIRP2	CACNA2D1
108	ABCC2	PARD3	AL353593.3	ATP5MC3
109	ABCC3	PALLD	SH3PXD2A	AC245297.3
110	ABCC4	OBSCN	RBPMS	AC105402.3
111	ABCC5	NR4A1	BACH2	RETREG1
112	ABCC5-AS1	NORAD	ANO6	RBM20
113	ABCC6	MYO18A	AC018464.1	MYPN
114	ABCC8	MT-ND4	NEB	MYO18A
115	ABCC9	MT-CO3	MT-ND3	MAP4
116	ABCD1	LPP	AC087457.1	ASAP1
117	ABCD2	LDHB	MYO18A	TPM1
118	ABCD3	LAMA2	IGF1R	FHL1
119	ABCD4	KLHL31	LPP	SPHKAP
120	ABCE1	GTF2IRD1	SLC25A4	SLCO5A1
121	ABCF1	FAM129A	BDNF	RTN4
122	ABCF2	ESF1	AFDN	RABGAP1L
123	ABCF2_ENSG00000033050	DES	ASAP1	PDLIM5
124	ABCF3	COL4A2	PHLDB2	IL1RAP
125	ABCG1	AKAP13	MAP1B	GRB10
126	ABCG2	AC113414.1	FYB2	EIF4G1
127	ABCG4	AC011369.1	BMT2	CRIM1
128	ABCG5	ZC3H13	FGF12	COQ8A
129	ABCG8	VWC2	SLC2A13	COP1
130	ABHD1	TNNT2	SPTB	CLIC4
131	ABHD10	TNNT1	NR4A3	CDC14B
132	ABHD11	TNNI2	ENAH	ANKRD1
133	ABHD12	TNNC1	CD36	ANK3
134	ABHD12B	TMCC1	SORT1	AKAP6
135	ABHD13	STAG1	ROR1-AS1	AC124312.2
136	ABHD14A	SPIN1	EHBP1L1	AC124312.1
137	ABHD14A-ACY1	SLC8A1	CACNA2D1	TTN-AS1
138	ABHD14B	ROR1	TMEM131L	SLC7A2
139	ABHD15	RNLS	AL161457.2	PATJ
140	ABHD15-AS1	PPP1R3C	ARID5B	NR4A3
141	ABHD16A	PKP2	PDE3A	LPP
142	ABHD16B	PGAM1	DPH6-DT	ITGA9
143	ABHD17A	PDE5A	FHL1	DDX60L
144	ABHD17B	NSMAF	SVIL	TMEM131L
145	ABHD17C	NRAP	ACTN4	PAM
146	ABHD18	NPIPB5	NCKAP5	NEAT1
147	ABHD2	NME7	VPS13D	MT-CYB
148	ABHD3	NFE2L3	SUPT3H	INSR
149	ABHD4	NEXN	UTRN	FNDC3B
150	ABHD5	NDRG1	PAM	DTNA
151	ABHD6	NCKAP5	FLNB	DOCK3
152	ABHD8	MYL3	IL1RAP	BABAM2
153	ABI1	MYBPC3	NINJ2	TNNC2
154	ABI2	MLIP-AS1	PICALM	SOX6
155	ABI3	MGAT5	RCAN2	MAST4
156	ABI3BP	LINC02552	RASGEF1B	KLHL40
157	ABL1	LINC02256	HNRNPU	DNAJA4
158	ABL2	LINC02248	AL390957.1	CSMD1
159	ABLIM1	LDB3	SLC9C1	CDH2
160	ABLIM2	IL1RAPL1	CALD1	C1orf21
161	ABLIM3	HIVEP2	GLI3	TXNRD1
162	ABO	HIF3A	C1orf21	TPM2
163	ABR	HECW2	SAMD4A	SLC27A6
164	ABRA	GOT1	BCL6	RIF1
165	ABRACL	GNAQ	MAP3K20-AS1	MEIS1
166	ABRAXAS1	GALNT17	RRAD	EGLN3
167	ABRAXAS2	FTH1	RICTOR	CACNA1C
168	ABT1	FHL2	OSBPL8	AC007952.4
169	ABTB1	EXOG	SLC7A2	AC002398.2
170	ABTB2	EXOC6B	RASAL2	ZSWIM6
171	AC000032.1	EIF2AK3	PDLIM5	SAMD4A
172	AC000036.1	DLG2	IRS2	RNF216
173	AC000058.1	DDX5	SLC39A10	RCAN2
174	AC000061.1	CRIM1	L3MBTL4	QKI
175	AC000068.1	COX7B	DIAPH1	PPP3CA
176	AC000068.2	COP1	IQCJ-SCHIP1	PPM1K
177	AC000068.3	CNTN5	AC139720.1	PACS1
178	AC000093.1	CCSER1	CKMT2	OSBPL8
179	AC000099.1	CBR4	COP1	MYL3
180	AC000123.1	CAB39	STK39	KLF7
181	AC000124.1	C15orf41	LRRC8B	HSPB7
182	AC000372.1	BIN1	SYNM	GSK3B
183	AC000403.1	BACE2	CACNB2	FMNL2
184	AC001226.2	BABAM2	DYRK1A	EPS15L1
185	AC002056.2	ATP8B4	PRRC2C	EEF1A2
186	AC002064.1	ASAH1	NAMPT	CHPT1
187	AC002064.2	AP002518.2	LINC00854	ALPK3
188	AC002066.1	ANKUB1	ARHGEF12	AL627171.2
189	AC002070.1	ANK3	CNTN5	ZNF91
190	AC002074.1	ADGRL3-AS1	GRB10	VPS13B
191	AC002091.1	AC138305.1	COLQ	SH3BGR
192	AC002091.2	AC007114.2	FNBP1L	RAPGEF2
193	AC002094.2	ZRANB2	AC073050.1	PTGDS
194	AC002094.3	ZCCHC24	NCAM1	PRRC2C
195	AC002101.1	XPR1	PLOD2	PLCL1
196	AC002115.1	XIRP2	RNF217	PCDH7
197	AC002116.2	UQCRFS1	AP1S2	NIPSNAP2
198	AC002127.2	UGT2B4	NCKAP1	NEXN
199	AC002128.2	TXNIP	ALPK3	NCKAP5
200	AC002306.1	TTC3	ITGA9	MT2A
201	AC002310.1	TRIO	EFNA5	LRRFIP1
202	AC002310.2	STAT3	MAST4	LIMCH1
203	AC002310.4	SRL	ABHD2	ETS2
204	AC002310.5	SPDYE2	SMAD3	ENOX1
205	AC002347.1	SORBS1	DCBLD2	DYRK1A
206	AC002347.2	SNRPN	ICA1	DLG1
207	AC002351.1	SH3RF3	KLRD1	CALD1
208	AC002375.1	SH3RF2	ADAMTS9-AS2	CACNB2
209	AC002378.1	SH3PXD2A	FEM1C	ARID5B
210	AC002383.1	RRAD	STK38L	AL359915.2
211	AC002384.1	RPL7	PCNT	AFDN
212	AC002386.1	RFX3	CDC14B	AC108866.1
213	AC002398.1	RASGRP3	CLIC4	AC022034.2
214	AC002398.2	RAD50	CYP2J2	AC011287.1
215	AC002401.1	PXDNL	GAS7	ZFAND3
216	AC002401.2	PSMG4	Z98949.1	ZBTB20
217	AC002401.3	PRRX1	USP47	SYNM
218	AC002428.1	PPP2R3B	ARID5A	SVIL
219	AC002428.2	PLEKHA5	RNF207	STK38L
220	AC002429.2	PLCL2	OSBPL6	STAT3
221	AC002451.1	PDLIM5	CAMK2D	SPTBN1
222	AC002454.1	PDE4D	FSD2	SMYD2
223	AC002456.1	PATJ	FMN1	SH3D19
224	AC002463.1	PALMD	EPAS1	SAT2
225	AC002465.1	NLGN1	LMCD1-AS1	RNF207
226	AC002467.1	NDUFAF6	FHL2	RMRP
227	AC002470.1	NCAM1	PAG1	PSD3
228	AC002472.1	NBPF19	HSPB7	PIP4K2A
229	AC002480.2	NAV3	LTBP1	PDE10A
230	AC002480.3	MYOZ2	MYBPC3	NR4A1
231	AC002480.4	MYL12A	MSN	NR3C2
232	AC002511.1	MYBPC1	PHC2	MYLK2
233	AC002511.2	MTFR1	SH3RF3	MUC20-OT1
234	AC002546.1	MT2A	FOSL2	MT-ND6
235	AC002550.1	MON2	ZNF462	MT-CO1
236	AC002550.2	MLIP	CLIP1	MGAT5
237	AC002553.2	MAP1B	MET	JUND
238	AC002558.2	LMCD1	ZNF516	IL1RAPL1
239	AC002563.1	LHFPL6	AQP7	FLNC
240	AC002985.1	LACTB	DDAH1	FGF12
241	AC002996.1	KIF2A	SOX6	EHBP1L1
242	AC003002.1	KIAA1217	SYNE2	DOCK4
243	AC003002.2	KIAA0319L	RBMS1	CELF2
244	AC003005.1	KANK1	CADM1	CDH13
245	AC003005.2	IPO9	PALLD	CDC42BPA
246	AC003006.1	ILKAP	PCLO	CCSER1
247	AC003035.1	HSPB6	HOOK2	C9orf3
248	AC003035.2	HSPA1A	YAP1	BTBD9
249	AC003043.1	HMGN3	PIP4K2A	ATP5MPL
250	AC003043.2	HIPK2	2022-03-03	ADAM19
251	AC003070.1	GOLGA4	DLG1	AC018464.1
252	AC003070.2	GEMIN8	GLS	AC008735.2
253	AC003084.1	FHL1	AC108866.1	ZDHHC14
254	AC003087.1	EPN2	ZNF407	YWHAG
255	AC003092.1	ENY2	CEBPD	TRDN
256	AC003092.2	ELL2	AC021351.1	SLC16A7
257	AC003101.1	EIF3H	CTIF	SH3PXD2A
258	AC003101.2	EIF1	TCAP	SGCD
259	AC003102.1	ECHDC1	UBAC2	RICTOR
260	AC003666.1	EAPP	FEM1B	PPP1R27
261	AC003681.1	DAPK2	ELF1	PPP1R13B
262	AC003682.1	CTNNA3	ZSWIM6	PCNX4
263	AC003684.1	CSMD1	SLC39A14	PALMD
264	AC003688.1	CSDC2	HMGN3	OBSCN
265	AC003688.2	CPQ	LPL	NUFIP2
266	AC003956.1	COX7A1	DOCK4	NUDT4
267	AC003958.2	COX5A	OGA	MYH7
268	AC003965.1	COL4A1	MYL7	MSN
269	AC003965.2	CD81	PPP3CA	MAP1B
270	AC003973.1	CAT	USP25	LTBP1
271	AC003973.2	CAPNS1	WDPCP	LHFPL6
272	AC003975.1	CAMK1D	INSR	IMMP2L
273	AC003982.1	CACNA1C	AC008014.1	GOLGA4
274	AC003984.1	C20orf96	AC138305.1	G0S2
275	AC003986.2	BTBD9	GMDS-DT	FSD2
276	AC003986.3	BRAF	AC034195.1	FMN1
277	AC003988.1	BMPR1B-DT	TTN	EXTL3
278	AC003991.1	BCAS2	PDE4DIP	ENAH
279	AC003991.2	ATP13A3	PREX1	DES
280	AC004009.1	ASB5	SH3RF1	BIN1
281	AC004012.1	ART3	MBNL2	ARMH3
282	AC004014.1	ARMH3	DCP1B	ADAMTS9-AS2
283	AC004034.1	ARL17B	PTGFRN	ACTN2
284	AC004039.1	AL354794.1	ITGAV	AC139887.2
285	AC004052.1	ADGRL3	ASPH	AC138305.1
286	AC004053.1	ADAMTS9-AS2	IL1R1	AC021739.2
287	AC004054.1	ACACB	STAT3	ZNF407
288	AC004066.2	AC008496.2	ZBTB20	ZDHHC21
289	AC004067.1	ABCD4	MYOZ2	XIRP2
290	AC004069.1	ZPBP	EIF4G1	TNS1
291	AC004076.1	ZNF91	LRRFIP1	TNNT3
292	AC004076.2	ZNF544	LINC00884	TNNI1
293	AC004112.1	ZNF335	PTPN1	TECRL
294	AC004130.1	ZFAT	ELL2	SYNE1
295	AC004147.2	ZCCHC17	ETV6	SUCLG2
296	AC004148.2	ZBTB20-AS5	ATP11A	STK39
297	AC004149.1	ZBTB20-AS1	GFOD1	SPTB
298	AC004156.1	ZBTB20	ETS2	SLC8A1
299	AC004158.1	YTHDC1	FANCC	SLC20A2
300	AC004160.2	YPEL2	E2F3	SAT1
301	AC004217.1	XIST	RETREG1	RHOT2
302	AC004221.1	WDR45	PTPN14	RHEB
303	AC004223.3	WBP4	HRH2	RBMS1
304	AC004223.4	WASHC1	SMC5	RBFOX1
305	AC004231.1	VPS8	MEIS1	RASAL2
306	AC004231.3	VPS54	TBL1XR1	PTP4A2
307	AC004232.2	VPS29	AC106791.1	PREX1
308	AC004233.2	VPS13B	KIF1B	PLIN2
309	AC004233.3	VMP1	NRIP1	PLEKHA7
310	AC004233.4	VLDLR-AS1	CDK14	PHLDB2
311	AC004241.1	VEGFA	PCDH9	PHACTR1
312	AC004253.1	USP47	GALNT17	PDZD2
313	AC004257.1	USP42	RBM24	PCDH9
314	AC004263.1	USP3-AS1	LHFPL6	OGA
315	AC004264.1	UBE3C	MMP23B	NORAD
316	AC004381.1	UBE2K	USP24	NFIA
317	AC004408.1	UACA	ZDHHC14	NCAM1
318	AC004448.1	TYW1B	MIDN	MYL7
319	AC004448.2	TTTY14	TRDN	MYH9
320	AC004448.3	TTC19	JAK2	MTUS1
321	AC004449.1	TTC17	QKI	MT-ND2
322	AC004466.1	TRNAU1AP	C14orf180	MT-ND1
323	AC004466.3	TRIM13	HIF3A	MID1
324	AC004470.1	TRDN	FOXP2	MIB1
325	AC004471.1	TRA2A	IMMP2L	MCRIP2
326	AC004471.2	TNS1	ARMH3	LMCD1-AS1
327	AC004477.2	TNNI1	STOM	LMCD1
328	AC004477.3	TMEM67	HSPB3	LINC02388
329	AC004485.1	TMEM254-AS1	VPS13B	KIF1B
330	AC004490.1	TMEFF2	AC138123.1	IQGAP1
331	AC004492.1	TJP2	AC011287.1	HSPB3
332	AC004494.1	TJP1	AC118549.1	GPHN
333	AC004520.1	THSD4-AS1	RTN3	GADD45B
334	AC004522.2	TFDP2	CPEB4	FEM1C
335	AC004528.1	TEAD2	SMG1	ERBB4
336	AC004528.2	TCP11L2	AC093157.1	EIF1B
337	AC004540.1	TBC1D23	MMP2	DPP7
338	AC004540.2	TBC1D1	RNF150	DMD
339	AC004542.2	SYNE1	TBC1D1	DISC1
340	AC004551.1	SYCP3	EOGT	DCP1B
341	AC004554.2	STRADB	AC012085.2	CSRP3
342	AC004556.1	STAC3	CLASP1	CPED1
343	AC004584.1	SRSF2	LRRTM3	COPS9
344	AC004585.1	SRRM2	RAMP1	CHRM2
345	AC004593.1	SPG11	ABCC5	CAMK2D
346	AC004593.3	SPAG1	TCF4	CAMK1D
347	AC004594.1	SOS2	MT-CO3	ATXN1
348	AC004596.1	SORBS2	LRRC39	AP002954.1
349	AC004597.1	SOAT1	SIK2	AP002075.1
350	AC004637.1	SMIM8	SND1	ANO6
351	AC004672.1	SMAD3	NPAS2	ANKRD11
352	AC004674.1	SLMAP	INPP5A	AL390957.1
353	AC004687.1	SLIT3	JAZF1	AL353593.3
354	AC004690.2	SLF1	BMPR1B	ADAMTS9
355	AC004691.1	SLCO5A1	FNDC3A	AC108062.1
356	AC004691.2	SLCO3A1	AC124947.1	AC073050.1
357	AC004702.1	SLC7A6	PPP1R9A	AC072022.1
358	AC004704.1	SLC26A3	TSC22D2	ZNF106
359	AC004707.1	SLC16A4	SPDYE2	ZEB1
360	AC004771.1	SIX4	BSG	XPO1
361	AC004771.2	SIK2	CDH13	VTI1A
362	AC004771.3	SH3D19	BDNF-AS	UQCRH
363	AC004771.4	SGMS1	HERC4	UGP2
364	AC004771.5	SGCZ	PATJ	TNRC6B
365	AC004784.1	SEMA5A	SAT1	TGM2
366	AC004801.3	SEMA3C	UGP2	TEAD1
367	AC004801.4	SELENOW	EIF1B	STK33
368	AC004801.6	SECISBP2L	RHEB	SREK1
369	AC004803.1	SDC2	GLUL	SORBS2
370	AC004805.1	SCMH1	AC104041.1	SLC9C1
371	AC004812.2	SAV1	FTX	SLC7A6
372	AC004816.1	SAMD8	CLIC5	SLC39A14
373	AC004816.2	SAMD4A	EGF	SLC39A10
374	AC004817.1	SACS	FSIP1	SLC38A1
375	AC004817.3	RYR1	ABCD3	SLC2A13
376	AC004817.4	RWDD1	ATCAY	SIK3
377	AC004824.1	RUNX1	DYSF	SERPINE1
378	AC004825.2	RTTN	Z98949.3	SELENOW
379	AC004828.1	RTN4	ADAM10	SAMD12
380	AC004830.1	RPAP2	BICD1	SACS
381	AC004832.1	RORA	TENT2	RUFY3
382	AC004832.6	RNPC3	RCAN1	RCC1L
383	AC004834.1	RIC3	DGKH	RB1CC1
384	AC004835.1	RGS6	SSBP2	PTPRK
385	AC004837.2	REV3L	DISC1	PRRX1
386	AC004839.1	RCAN2	SYNE1	PRKG1
387	AC004846.1	RBMS3	FYTTD1	PPP1R12B
388	AC004846.2	RAMP1	TNS1	PLN
389	AC004852.2	RALGAPA2	GPA33	PIK3R1
390	AC004854.2	RAD51B	AC020909.2	PIAS1
391	AC004862.1	PUM3	BACH1	PDK4
392	AC004865.2	PTAR1	EVI5	PDE4DIP
393	AC004869.1	PSD3	PLIN2	PDE4D
394	AC004870.3	PRSS42	PLCL1	PAX3
395	AC004870.4	PRRC2C	UBR5	PARD3B
396	AC004875.1	PRELID2	ANKRD28	NT5DC1
397	AC004877.1	PPP2R5C	RPS6KA2	NRXN3
398	AC004882.1	PPP2CB	BRD4	NPIPB5
399	AC004884.2	PPM1K	DLG5	NMRK2
400	AC004888.1	PNISR	TBL1X	NBEA
401	AC004889.1	PLEC	SMYD2	MYL6B
402	AC004895.1	PLCL1	GRIK2	MYL6
403	AC004906.1	PLAA	ROCK2	MYH1
404	AC004908.1	PITPNC1	AC058822.1	MYBPC2
405	AC004918.1	PIK3R1	MPRIP	MLIP
406	AC004921.1	PICALM	BTBD9	MB
407	AC004922.1	PHIP	MEF2C-AS1	2022-03-03
408	AC004923.4	PHC2	PROS1	MAPK4
409	AC004930.1	PFKFB3	TUT4	MAP4K4
410	AC004936.1	PFKFB2	ANKRD11	LRRC8B
411	AC004941.1	PFDN5	LNPK	LPL
412	AC004943.1	PDLIM7	HIPK2	LAMA2
413	AC004943.2	PDE8A	KIFAP3	IQCJ-SCHIP1
414	AC004946.1	PDE1C	CDC42BPA	IL1R1
415	AC004947.1	PCNT	ZFAND3	IGFN1
416	AC004948.1	PCDH9-AS2	EYA4	IFI6
417	AC004949.1	PCDH9	ANKRD12	HSPA1A
418	AC004951.1	PAG1	CHCHD10	HNRNPU
419	AC004969.1	PACS1	FARP1	HMGN3
420	AC004973.1	ORC3	CCNH	HDAC4
421	AC004982.1	OGA	TPM1	HDAC2-AS2
422	AC004982.2	NUP210L	AC245297.3	GSTK1
423	AC004988.1	NUDT3	PRKCA	GRIK2
424	AC004990.1	NTN4	LINC02254	GMDS-DT
425	AC004994.1	NT5C	INO80D	FTX
426	AC004997.1	NIPBL	PDE4D	FTH1
427	AC005005.3	NIP7	SIPA1L2	FP700111.1
428	AC005008.2	NINJ2	SUCLG2	FOXP1
429	AC005009.1	NFIX	RIF1	FNBP1L
430	AC005009.2	NEXN-AS1	CASQ2	FN3K
431	AC005013.1	NDUFA5	CSMD1	FLNB
432	AC005014.2	NDUFA1	MID1	FILIP1L
433	AC005019.2	NCEH1	STRN3	FBXL7
434	AC005020.2	NCAPD3	ADAM9	FAF1
435	AC005021.1	NBEAL1	AC091948.1	EXOC4
436	AC005034.2	NAT10	ABCA1	EOGT
437	AC005034.4	MYOM3	SGCD	DLG2
438	AC005037.1	MYOM1	CTBP2	DIP2C
439	AC005041.1	MYOCD	PCGF5	CTNND2
440	AC005041.3	MYH9	GOLIM4	CTNNA3
441	AC005042.2	MTCL1	ITGB1	CTBP2
442	AC005046.1	MT1X	TGM2	CSDC2
443	AC005050.1	MT-ND6	DOCK3	CRYAB
444	AC005064.1	MT-ND2	SLC4A4	CPEB4
445	AC005070.3	MT-ND1	SRRM2	CLTCL1
446	AC005076.1	MT-CYB	CHRM2	CLASP1
447	AC005082.1	MSRB3	VMP1	CEBPD
448	AC005086.1	MSI2	PEAK1	CBLB
449	AC005090.1	MRPS7	XPO1	CASTOR3
450	AC005091.1	MPDZ	PTTG1IP	CASQ2
451	AC005096.1	MLLT3	CDV3	CADPS
452	AC005104.1	MKL2	UACA	CA3
453	AC005144.1	MITF	SPTBN1	C3orf52
454	AC005150.1	MIR1-1HG	TGFB2	C14orf180
455	AC005154.4	MINDY1	PLEC	BACH1
456	AC005154.5	MGST3	RUFY3	ATP5F1B
457	AC005154.6	MFN2	AL078459.1	ATP2A1
458	AC005162.1	METTL2B	TCF12	ATP11A
459	AC005162.3	MEF2C	SLC26A3	ASPH
460	AC005165.1	MB	ZCCHC24	ARL15
461	AC005180.1	MARS	MEIS2	AL137224.1
462	AC005180.2	MARK3	NUDT4	ADCY2
463	AC005186.1	MAP4	CFAP61	ADAM10
464	AC005197.1	MAP3K3	GNG12	ACTN4
465	AC005208.1	MAGI2	CARMIL1	ACTA1
466	AC005220.1	MACF1	AC015813.2	ACACB
467	AC005224.1	LTBP1	NCOA1	AC058822.1
468	AC005224.2	LRP1B	LIMS1	AC008649.2
469	AC005225.2	LRCH3	LINC01091	AC008440.2
470	AC005225.3	LPL	MGAT5	AC007262.2
471	AC005229.4	LINC02506	LAMA2	ABLIM1
472	AC005232.1	LINC02388	ERP44	ABCC5
473	AC005234.1	LINC01358	MYH7B	AAK1
474	AC005237.1	LINC00854	PPM1K	ZNF827
475	AC005244.2	LCOR	RBM25	ZNF654
476	AC005253.1	LCLAT1	RAPGEF2	ZNF638
477	AC005253.2	KTN1	AC089983.1	ZBTB20-AS5
478	AC005258.1	KMT2E	KCNMB2-AS1	XIRP1
479	AC005261.1	KIZ	AC098829.1	WNK2
480	AC005261.2	KCTD7	DUSP27	WNK1
481	AC005261.3	KCNQ5	EPB41L4A	WASHC4
482	AC005264.1	KCNMA1	ZEB1	VPS13D
483	AC005277.1	KCNH2	VIPR2	VLDLR-AS1
484	AC005277.2	KALRN	MAP2K1	VCP
485	AC005280.2	JPX	ZBTB38	VCL
486	AC005281.1	ITPR2	FBXW11	USP34
487	AC005288.1	INTS4	DIP2C	USO1
488	AC005291.1	IL1RAP	ARHGAP5	UQCRFS1
489	AC005291.2	HSPB3	CEP170	UPP1
490	AC005304.1	HSD17B4	SMAD2	UBE2QL1
491	AC005304.2	HRH2	NSD2	UBE2D3
492	AC005304.3	HPR	LRMDA	TUT4
493	AC005307.1	HOMER1	CMSS1	TTC3
494	AC005324.1	HNRNPU	GSK3B	TRPM7
495	AC005324.3	HGSNAT	MXRA7	TPTEP2-CSNK1E
496	AC005324.4	HEATR5B	ERC2	TNFRSF12A
497	AC005324.5	HBB	ACTR3	TMOD1
498	AC005329.1	HARS	ASB18	TMEM182
499	AC005329.2	HAND2	PSD3	TMEM178B
500	AC005329.3	HACD1	ELOVL5	TMEM164
501	AC005332.1	GSN	SAT2	TMEM117
502	AC005332.3	GRK5	SLC35F5	THRB
503	AC005332.4	GPBP1	ABRA	TENT5A
504	AC005332.5	GOLGB1	CCNY	TENT2
505	AC005332.6	GMPR	PPM1L	TENM2
506	AC005332.7	GMDS-DT	MIR1-1HG	TCF4
507	AC005332.8	GLI3	LRRC1	TCF12
508	AC005342.2	GIGYF2	NUFIP2	TBC1D4
509	AC005344.1	GCNT2	SLC44A1	TBC1D1
510	AC005355.1	GAS7	PALMD	TANC1
511	AC005358.1	GADD45G	EEF1A2	SYNPO2
512	AC005358.2	GAB1	USP12	SYNPO
513	AC005363.2	G0S2	AF117829.1	SYNE2
514	AC005381.1	FUS	AMOTL1	SUCO
515	AC005383.1	FRY	ZFC3H1	STRN
516	AC005387.1	FNDC3B	CCDC50	STK38
517	AC005387.2	FMO5	EXT1	ST7
518	AC005392.3	FBXO32	PDE1C	SSBP2
519	AC005393.1	FBXL17	CACNA1C	SRRM2
520	AC005394.1	FASTKD2	KMT2C	SRL
521	AC005410.2	FARS2	COBL	SORBS1
522	AC005476.2	FAM185A	ZNF532	SNRK
523	AC005479.1	FAM156A	CCSER1	SMPX
524	AC005479.2	FAM13B	CAMSAP2	SMC5
525	AC005480.1	FAF1	NEDD4L	SLC8A1-AS1
526	AC005481.1	EYA4	VCL	SLC24A2
527	AC005482.1	ETFDH	EXTL3	SLC22A3
528	AC005486.1	ERH	TEAD1	SIPA1L2
529	AC005487.1	ERAP1	AC108472.1	SH3RF3
530	AC005498.1	EPC1	TRIM44	SH3RF1
531	AC005498.2	EPB41L2	EPC2	SFPQ
532	AC005498.3	EHBP1L1	MAP2K5	SFMBT2
533	AC005515.2	EGF	CSRP3	SEMA5A
534	AC005520.2	ECT2L	TRPS1	SCN4A
535	AC005520.5	ECPAS	TMEM140	RUNX1T1
536	AC005522.1	DYNC1I1	SGMS2	RPS6KA2
537	AC005523.1	DYM	GRAMD1B	RPS19
538	AC005523.2	DUSP1	WASHC4	RPL3L
539	AC005534.1	DTWD2	CUX1	RPA1
540	AC005537.1	DSTN	MINDY3	RNF217
541	AC005538.1	DPY19L2	PCNX4	RNF150
542	AC005540.1	DPP8	CDC73	RILPL1
543	AC005544.1	DNM1L	GSTK1	RHOBTB3
544	AC005550.1	DNAJC15	MYO1D	RBM25
545	AC005550.2	DNAJA4	SFPQ	RAMP1
546	AC005552.1	DLG1	AC025434.1	RALGAPA2
547	AC005580.1	DIXDC1	FGF13	PTPRM
548	AC005586.1	DIRC3	BTG2	PTK2
549	AC005592.1	DIP2C	MAPKAPK2	PROS1
550	AC005597.1	DIP2B	COX5B	PRDM16
551	AC005606.1	DHX32	SLC20A2	PPP6R3
552	AC005606.2	DERA	AL117336.3	PPP2R5C
553	AC005609.1	DENND4C	TMEM165	PPP2R1A
554	AC005609.5	DECR1	ACTN2	PPIA
555	AC005614.1	DDX58	CHST11	PPDPF
556	AC005616.1	DDX24	PPP2R2A	PPARGC1A
557	AC005618.1	DCAF12	DLGAP4-AS1	PNISR
558	AC005618.2	DAB2IP	COQ8A	PLOD2
559	AC005618.3	CSRP3	CD55	PLCL2
560	AC005625.1	CSRNP3	C16orf72	PKP2
561	AC005632.4	CSNK1E	SORBS2	PKM
562	AC005670.1	CSE1L	OTULIN	PKIA
563	AC005670.2	CSDE1	TRIM63	PI15
564	AC005674.1	CRLF3	VPS35L	PEAK1
565	AC005692.1	CPLANE1	UBASH3B	PDZRN3
566	AC005692.2	CPEB3	OSBPL9	PDHX
567	AC005695.1	COQ8A	TNNI3	PDE7A
568	AC005695.2	COQ10A	AC009264.1	PDE4B
569	AC005695.3	CNBP	RAB21	PCNT
570	AC005696.1	CLIP1	C6orf62	PCM1
571	AC005696.2	CLASP1	POR	PCLO
572	AC005696.3	CKMT2-AS1	USP13	PAFAH1B1
573	AC005696.4	CHIC2	AC022034.2	PACRG
574	AC005697.1	CHD9	NT5C2	OXCT1
575	AC005697.2	CGGBP1	CTNND2	OSBPL6
576	AC005699.1	CFLAR-AS1	RASSF8	OSBPL1A
577	AC005702.1	CFL2	ZFHX3	OPTN
578	AC005703.2	CERS6	TMOD1	OPA1
579	AC005703.3	CELF2	TPTEP2-CSNK1E	OGDH
580	AC005703.4	CDKAL1	PTBP3	NT5C2
581	AC005722.2	CDK6	AC104123.1	NSD2
582	AC005726.1	CDH9	OXCT1	NPAS3
583	AC005726.2	CCNY	NPIPB5	NPAS2
584	AC005726.4	CCDC88A	GLIDR	NINJ2
585	AC005726.5	CARMIL1	ZC3H13	NIN
586	AC005730.2	CARF	RPTOR	NFIB
587	AC005736.3	CAMK2A	ASCC3	NECTIN2
588	AC005740.3	CALD1	ENOX1	NDUFA6
589	AC005740.4	CADPS	BMPR2	NDUFA4
590	AC005746.2	CADM1	IL1RAPL1	NCOA2
591	AC005746.3	CACNA2D3	AC096564.1	NALCN
592	AC005753.1	C6	B4GALT5	MYOM3
593	AC005757.1	C5orf66	BAG3	MYOM1
594	AC005759.1	C11orf58	DIP2B	MYOF
595	AC005772.1	BRINP1	ZNF91	MYLK3
596	AC005774.1	BRD1	HSPB8	MYL2
597	AC005775.1	BMS1P14	TIAM2	MYH6
598	AC005776.2	BCO2	TNNT2	MYH3
599	AC005786.2	BACH2	AFF1	MXRA7
600	AC005786.3	AUTS2	CHSY1	MTSS1
601	AC005790.1	ATP9B	PLN	MT-ND4L
602	AC005808.1	ATP5F1B	RAB11FIP3	MT-CO2
603	AC005821.1	ATP2A2	CRADD	MPP3
604	AC005823.2	ATP1B3	NCOA2	MOSMO
605	AC005828.1	ATP1A3	TMEFF2	MKLN1
606	AC005828.3	ATF6B	MCF2L2	MKL1
607	AC005832.4	ASB15	CSDC2	MIPOL1
608	AC005833.1	ASAP1	DLGAP4	MFSD11
609	AC005833.2	ARHGEF6	USP34	METTL15
610	AC005833.3	ARGLU1	CHD7	MET
611	AC005837.1	AQP7	UBE2D3	MEIS2
612	AC005837.2	APP	SLAIN2	MEF2C
613	AC005837.3	AP1M1	AP001011.1	MEF2A
614	AC005840.2	ANKRD9	HSPA1A	MBD5
615	AC005840.4	ANKFY1	HUWE1	MARF1
616	AC005842.1	AMMECR1L	ITPR1	MAP3K20-AS1
617	AC005845.1	ALPK3	TAPT1	MAGI1
618	AC005856.1	AL139022.1	CHST3	MACO1
619	AC005863.1	AL022238.2	CSDE1	LYPLAL1
620	AC005865.1	AGO4	STK38	LUC7L3
621	AC005871.1	AFG3L2	TMEM178B	LRRFIP2
622	AC005871.2	AFDN	BACE2	LRRC2
623	AC005884.1	AF165147.1	NDUFV1	LRMDA
624	AC005884.2	AES	TRDN-AS1	LRBA
625	AC005899.1	ADGRL2	MYH10	LMO7
626	AC005899.3	ACTR8	PRRX1	LINC02552
627	AC005899.5	ACSM3	CAB39	LINC02539
628	AC005899.6	AC245297.3	BMPR1A	LINC01725
629	AC005899.7	AC138150.1	CTNNA1	LINC01411
630	AC005899.8	AC124319.2	WBP1L	LINC01358
631	AC005909.1	AC124312.1	PHF20L1	LDB3
632	AC005920.1	AC091212.1	SLC8A1	LCOR
633	AC005920.2	AC087286.2	TMEM117	LATS2
634	AC005920.3	AC018464.1	ST7	L3MBTL4
635	AC005920.4	AC011287.1	KIF16B	KLF12
636	AC005921.2	AC009264.1	AC002066.1	KIFAP3
637	AC005943.1	AC008440.2	AC005261.1	KDM3A
638	AC005944.1	ABLIM2	PGM1	KANK1
639	AC005954.2	ABLIM1	NBEA	JPT2
640	AC005962.1	ABCC5	SPHKAP	JAZF1
641	AC005972.4	ZZEF1	ZRANB1	ITGB1
642	AC005993.1	ZYX	ZFAND5	IPO9-AS1
643	AC005996.1	ZYG11B	DES	IGFBP7
644	AC005999.1	ZYG11A	FAM120A	IGF2BP2
645	AC006004.1	ZXDC	PARP8	ICA1
646	AC006007.1	ZXDB	NIPSNAP2	HSPB6
647	AC006012.1	ZXDA	MAP4K4	HSP90AA1
648	AC006013.1	ZWINT	GSE1	HOOK2
649	AC006017.1	ZWILCH	EIF1	HNRNPC
650	AC006019.1	ZW10	SLC6A6	HDAC9
651	AC006019.3	ZUP1	PPP2R1B	HBB
652	AC006027.1	ZSWIM9	SMPX	GTF2IRD1
653	AC006030.1	ZSWIM8	MTUS1	GTDC1
654	AC006033.2	ZSWIM7	CELF2	GRK3
655	AC006041.1	ZSWIM6	LIMCH1	GRIP2
656	AC006042.1	ZSWIM5	NECAB1	GREB1L
657	AC006042.2	ZSWIM4	MIGA1	GPX3
658	AC006042.4	ZSWIM3	FTO	GLS
659	AC006055.1	ZSWIM2	TNNT1	GFOD1
660	AC006059.1	ZSWIM1	HDAC9	FTO
661	AC006064.1	ZSCAN9	PTP4A2	FLNC-AS1
662	AC006064.2	ZSCAN5C	EGLN1	FILIP1
663	AC006064.3	ZSCAN5B	SREK1	FHOD3
664	AC006064.4	ZSCAN5A	LONRF1	FHL2
665	AC006064.6	ZSCAN4	FILIP1L	FER
666	AC006065.4	ZSCAN32	PAPPA	FBXW7
667	AC006076.1	ZSCAN31	UBL3	FBXW11
668	AC006111.1	ZSCAN30	FAM120B	FBXO32
669	AC006111.3	ZSCAN29	NFIC	FBH1
670	AC006115.1	ZSCAN26	PLCE1	FAR2
671	AC006115.3	ZSCAN25	AC017101.1	FANCC
672	AC006116.4	ZSCAN23	WNK1	FAM120B
673	AC006116.8	ZSCAN22	PSME4	EYA4
674	AC006130.1	ZSCAN21	SPRED1	EVI5
675	AC006145.1	ZSCAN20	AC009318.1	ESRRG
676	AC006146.1	ZSCAN2	BCL2	ERC2
677	AC006148.1	ZSCAN18	KDM3A	EPHB1
678	AC006148.2	ZSCAN16-AS1	RNF146	EPC2
679	AC006150.1	ZSCAN16	PLPP1	ELL2
680	AC006157.1	ZSCAN12	AC008735.2	EGF
681	AC006159.1	ZSCAN10	SLC38A1	EFNA5
682	AC006159.2	ZSCAN1	SEM1	EFL1
683	AC006160.1	ZRSR2	NR4A1	EFCAB2
684	AC006206.2	ZRANB3	FN3K	ECH1
685	AC006207.1	ZRANB2-AS1	CHPT1	DSP
686	AC006213.1	ZRANB1	LRP12	DPF3
687	AC006213.2	ZPR1	SAMD8	DLG5
688	AC006213.3	ZPLD1	FCHSD2	DLC1
689	AC006238.1	ZPBP2	WDFY3	DIO2
690	AC006252.1	ZP4	AP000311.1	DGKG
691	AC006254.1	ZP3	MAN2A1	DENND5B
692	AC006262.2	ZP2	AL357153.2	DDX5
693	AC006270.1	ZP1	HIVEP1	DDX17
694	AC006273.1	ZNRF3-AS1	DOCK1	CYC1
695	AC006288.1	ZNRF3	COQ10A	CUX1
696	AC006296.2	ZNRF2	AC027097.2	CRIP2
697	AC006299.1	ZNRF1	CR381653.1	CR381653.1
698	AC006305.1	ZNRD1	STK3	COX6C
699	AC006305.3	ZNHIT6	SORBS1	CORIN
700	AC006329.1	ZNHIT3	ARID1A	COQ10A
701	AC006333.1	ZNHIT2	SCMH1	COLQ
702	AC006333.2	ZNHIT1	AC104596.1	CMSS1
703	AC006355.2	ZNFX1	AC116366.3	CLIC5
704	AC006369.1	ZNF99	CNN1	CLCF1
705	AC006369.2	ZNF98	CBLB	CKMT2
706	AC006372.1	ZNF93	SYCP3	CKM
707	AC006372.3	ZNF92	RUSC2	CFAP61
708	AC006378.1	ZNF90	NPTN	CERS6
709	AC006435.1	ZNF891	LINC00702	CELF1
710	AC006435.2	ZNF883	COX7A1	CDKAL1
711	AC006435.3	ZNF880	ZNF644	CDK6
712	AC006441.1	ZNF879	LARP4	CDK14
713	AC006441.3	ZNF865	MYOT	CAVIN1
714	AC006441.4	ZNF862	MAP3K3	CARMN
715	AC006449.1	ZNF860	SNRK	C4orf54
716	AC006449.2	ZNF853	SDC2	C16orf72
717	AC006449.3	ZNF852	LINC02062	BTRC
718	AC006449.5	ZNF850	C4orf54	BSG
719	AC006449.6	ZNF85	CYLD	BRD4
720	AC006458.1	ZNF846	ALS2	BMPR2
721	AC006460.1	ZNF845	TPD52L1	BICRAL
722	AC006480.2	ZNF844	UBE2QL1	BDNF-AS
723	AC006482.1	ZNF843	MINDY2	BDNF
724	AC006483.2	ZNF841	AC009652.2	BACH2
725	AC006486.1	ZNF84	FGGY	ATP9B
726	AC006487.1	ZNF839	NUAK1	ATP8A1
727	AC006487.2	ZNF837	PARVA	ATP5PB
728	AC006504.2	ZNF836	FBXO32	ATP5F1E
729	AC006504.5	ZNF835	2022-03-07	ATP5F1D
730	AC006511.4	ZNF831	TMEM164	ATP5F1A
731	AC006538.2	ZNF830	EXOC2	ATP2C1
732	AC006547.1	ZNF83	ATP8B1	ATP2A2
733	AC006547.2	ZNF829	STRN	ATP1A2
734	AC006557.1	ZNF827	RPGR	ATCAY
735	AC006557.3	ZNF823	ASB15	ASB2
736	AC006581.1	ZNF821	TNKS	ASB15
737	AC006581.2	ZNF816	FAM177A1	ARID1B
738	AC006942.1	ZNF814	SYNPO2	ARHGEF12
739	AC006946.2	ZNF813	KIAA0556	ARHGAP5
740	AC006946.3	ZNF81	GALNT2	ARHGAP26
741	AC006960.2	ZNF808	NALCN	ARHGAP10
742	AC006960.3	ZNF805	VEGFA	AP001011.1
743	AC006974.1	ZNF804B	DENND5B	AP000311.1
744	AC006974.2	ZNF804A	ZNF827	ANTXR2
745	AC006978.2	ZNF800	DLGAP1	ANO5
746	AC007001.1	ZNF80	AC243964.2	ANKRD12
747	AC007009.1	ZNF793-AS1	EIF3H	ANKH
748	AC007014.1	ZNF793	TUT7	ANK2
749	AC007029.1	ZNF792	UQCRFS1	AL158071.4
750	AC007032.1	ZNF791	ANXA2	AL139383.1
751	AC007036.1	ZNF790	EXOG	AKAP9
752	AC007038.1	ZNF79	ARMH4	AFG1L
753	AC007038.2	ZNF789	ZCCHC2	AF165147.1
754	AC007040.1	ZNF788P	TMEM131	ADAM9
755	AC007040.2	ZNF787	GOLGB1	ACYP2
756	AC007064.2	ZNF786	SLC43A2	ACVR1
757	AC007091.1	ZNF785	AC087286.2	ACSS2
758	AC007099.1	ZNF784	TRAPPC9	AC139720.1
759	AC007099.2	ZNF783	NEDD4	AC138904.3
760	AC007100.1	ZNF782	VDAC3	AC138123.1
761	AC007106.1	ZNF780B	SCFD2	AC124319.2
762	AC007114.1	ZNF780A	NEXN	AC108058.1
763	AC007114.2	ZNF778	SPIRE1	AC104041.1
764	AC007126.1	ZNF777	FBXW7	AC097103.2
765	AC007128.1	ZNF776	SEMA4B	AC093157.1
766	AC007163.1	ZNF775	MED13L	AC093110.1
767	AC007179.1	ZNF774	ANKH	AC089983.1
768	AC007182.1	ZNF773	APP	AC087500.1
769	AC007192.1	ZNF772	ATP5F1A	AC053503.4
770	AC007192.2	ZNF771	TNFRSF19	AC016205.1
771	AC007193.1	ZNF770	NFIA	AC011369.1
772	AC007193.2	ZNF77	GOLGA4	AC009975.1
773	AC007193.3	ZNF768	KAZN	AC009554.1
774	AC007207.2	ZNF766	ATXN1	AC008014.1
775	AC007216.1	ZNF765	SPAG9	ABRA
776	AC007216.2	ZNF764	CCDC6	ABLIM2
777	AC007216.4	ZNF763	USP39	ABHD18
778	AC007218.1	ZNF761	BBX	ZYG11B
779	AC007218.2	ZNF76	SPART	ZSCAN30
780	AC007220.1	ZNF75D	LCOR	ZRANB2
781	AC007221.1	ZNF75A	MYOF	ZNF75D
782	AC007221.2	ZNF750	C4orf45	ZNF704
783	AC007228.2	ZNF749	PPFIBP1	ZNF680
784	AC007240.1	ZNF746	UBE2H	ZNF623
785	AC007249.1	ZNF740	MCU	ZNF609
786	AC007249.2	ZNF74	LRP1B	ZNF596
787	AC007255.1	ZNF738	USP6NL	ZNF586
788	AC007262.2	ZNF737	ITPR2	ZNF565
789	AC007271.1	ZNF736	IPMK	ZNF561
790	AC007272.1	ZNF735	MPDZ	ZNF544
791	AC007277.1	ZNF732	CYC1	ZNF521
792	AC007285.1	ZNF730	NBDY	ZNF33A
793	AC007285.2	ZNF729	EFL1	ZNF302
794	AC007292.1	ZNF728	DAB2IP	ZNF292
795	AC007292.2	ZNF727	GNAS	ZNF283
796	AC007292.3	ZNF726	TECPR2	ZNF280D
797	AC007298.1	ZNF724	PRRC2B	ZNF148
798	AC007298.2	ZNF723	RABGAP1L	ZNF146
799	AC007308.1	ZNF721	KMT2A	ZNF143
800	AC007314.1	ZNF720	MTMR3	ZMYND8
801	AC007319.1	ZNF718	FAM189A2	ZMYND11
802	AC007325.1	ZNF717	ZMAT1	ZMYM4
803	AC007325.2	ZNF716	ACVR1	ZMYM2
804	AC007325.4	ZNF714	EPHA4	ZMIZ1
805	AC007326.4	ZNF711	AC036108.1	ZMAT1
806	AC007327.2	ZNF710-AS1	PLXNA2	ZHX2
807	AC007333.2	ZNF710	CRIP2	ZFYVE9
808	AC007336.2	ZNF71	KDM6A	ZFYVE16
809	AC007342.4	ZNF708	IQGAP1	ZFPM2
810	AC007344.1	ZNF707	GATA6-AS1	ZFHX4
811	AC007347.1	ZNF706	RBFOX1	ZFHX3
812	AC007349.1	ZNF705G	CRYBG3	ZFC3H1
813	AC007349.2	ZNF705E	AL627171.2	ZFAND6
814	AC007349.4	ZNF705D	AFF4	ZFAND4
815	AC007362.1	ZNF705B	AL136531.2	ZDHHC20
816	AC007364.1	ZNF704	PRSS42	ZCCHC7
817	AC007365.1	ZNF703	SCARB2	ZCCHC24
818	AC007368.2	ZNF701	PDE4B	ZCCHC14
819	AC007370.1	ZNF70	PLEKHA7	ZC3H13
820	AC007370.2	ZNF7	YWHAG	ZBTB16
821	AC007376.2	ZNF699	MED13	ZBTB1
822	AC007378.1	ZNF697	ETV1	Z68871.1
823	AC007381.1	ZNF696	SGMS1	YWHAZ
824	AC007383.2	ZNF692	AL445465.1	YWHAE
825	AC007383.3	ZNF691	MYLK3	YTHDC2
826	AC007384.1	ZNF69	PDLIM1	YME1L1
827	AC007388.1	ZNF689	CPEB2	YLPM1
828	AC007389.3	ZNF688	NPLOC4	YBX1
829	AC007389.5	ZNF687	FYN	YAP1
830	AC007391.1	ZNF684	ZNF302	XRCC4
831	AC007402.1	ZNF683	AC097103.2	XPO5
832	AC007405.1	ZNF682	MTREX	XKR6
833	AC007405.3	ZNF681	FAM193A	XIST
834	AC007406.1	ZNF680	PUM1	WWOX
835	AC007406.3	ZNF679	UQCRH	WSB1
836	AC007406.4	ZNF678	WIPF3	WLS
837	AC007422.1	ZNF677	ABCA10	WDR70
838	AC007422.2	ZNF676	SLK	WDR7
839	AC007431.1	ZNF675	SSFA2	WDR60
840	AC007431.2	ZNF674-AS1	ALDH3A2	WDR49
841	AC007448.2	ZNF674	ZDHHC21	WDR43
842	AC007448.3	ZNF672	GLIS3	WDR33
843	AC007450.1	ZNF671	GAB1	WDPCP
844	AC007485.1	ZNF670-ZNF695	MAGI3	WDFY3
845	AC007491.1	ZNF669	LINC01505	WASL
846	AC007493.1	ZNF668	MSI2	WAC
847	AC007493.2	ZNF667-AS1	NKTR	VWC2
848	AC007494.2	ZNF667	PRDM16	VWA8
849	AC007495.1	ZNF665	PAPOLA	VRK3
850	AC007495.2	ZNF664	PHF3	VPS54
851	AC007496.1	ZNF66	KPNA4	VPS53
852	AC007496.2	ZNF658	WLS	VPS45
853	AC007513.1	ZNF655	ACTA1	VPS26C
854	AC007527.2	ZNF654	HSF1	VPS13C
855	AC007529.2	ZNF653	AC139887.2	VPS13A
856	AC007533.1	ZNF652	MYCBP2	VMP1
857	AC007540.1	ZNF649-AS1	PRKAA2	VIPR2
858	AC007541.1	ZNF649	LINC02455	VGLL4
859	AC007563.2	ZNF648	TOP1	VEZF1
860	AC007566.1	ZNF646	HDGFL3	VEGFA
861	AC007569.1	ZNF644	ZFYVE16	VAT1L
862	AC007570.1	ZNF641	MAPKAP1	VAMP7
863	AC007595.1	ZNF639	SGIP1	USP6NL
864	AC007598.2	ZNF638	PHF21A	USP53
865	AC007601.1	ZNF630-AS1	NMRK2	USP47
866	AC007601.2	ZNF630	RPL3L	USP45
867	AC007603.1	ZNF629	RUBCN	USP40
868	AC007608.1	ZNF628	SETD3	USP39
869	AC007608.2	ZNF627	TTLL11	USP33
870	AC007608.3	ZNF626	SNX13	USP32
871	AC007610.1	ZNF625-ZNF20	HIPK1	USP28
872	AC007610.2	ZNF624	ECHDC2	USP25
873	AC007611.1	ZNF623	STAU1	USP2
874	AC007613.1	ZNF622	KIDINS220	USP15
875	AC007614.1	ZNF621	EIF4G2	USP13
876	AC007619.1	ZNF620	SPEG	USP12
877	AC007620.2	ZNF619	RNF19A	USP10
878	AC007620.3	ZNF618	MSRA	UQCRQ
879	AC007622.2	ZNF616	USP9X	UQCC1
880	AC007638.1	ZNF615	HMBOX1	UPF3A
881	AC007638.2	ZNF614	PPARGC1B	UNC79
882	AC007639.1	ZNF613	CKM	UNC45B
883	AC007652.1	ZNF611	DMTF1	UNC13B
884	AC007656.1	ZNF610	TENT4A	UMAD1
885	AC007663.2	ZNF609	CHD2	ULK4
886	AC007663.3	ZNF608	AC013652.1	UHRF1BP1L
887	AC007666.1	ZNF607	EPHA7	UFD1
888	AC007679.1	ZNF606	EIF4G3	UBR5
889	AC007681.1	ZNF605	KDM5A	UBR3
890	AC007686.2	ZNF600	DYM	UBR2
891	AC007686.3	ZNF599	ARNTL	UBL5
892	AC007687.1	ZNF598	TIMM23B	UBFD1
893	AC007728.1	ZNF597	MT-ATP6	UBE2R2
894	AC007728.2	ZNF596	ARID1B	UBE2K
895	AC007731.1	ZNF595	TBCK	UBE2H
896	AC007731.4	ZNF594	DOCK5	UBE2G2
897	AC007731.5	ZNF593	ITGB5	UBE2G1
898	AC007743.1	ZNF592	TSPAN3	UBE2E3
899	AC007749.1	ZNF589	GNAQ	UBE2E2
900	AC007750.1	ZNF587	AGFG1	UBC
901	AC007773.1	ZNF586	GPHN	UBAP1
902	AC007785.1	ZNF585B	AL357055.3	UBAC2
903	AC007785.3	ZNF584	AGBL4	UBAC1
904	AC007786.1	ZNF583	IPCEF1	UACA
905	AC007786.2	ZNF582-AS1	LDB3	TYW1B
906	AC007786.3	ZNF582	NBAS	TXNIP
907	AC007787.1	ZNF580	LINC02388	TUT7
908	AC007795.1	ZNF579	PPM1A	TUSC3
909	AC007823.1	ZNF578	KPNA1	TUFM
910	AC007834.1	ZNF577	ERCC6	TUBA1C
911	AC007846.2	ZNF576	AC083843.3	TTC6
912	AC007848.1	ZNF575	UBE2E2	TTC37
913	AC007861.1	ZNF574	MRAS	TTC28
914	AC007861.2	ZNF573	DENND1A	TTC23
915	AC007879.1	ZNF572	GATA4	TTC19
916	AC007879.2	ZNF571-AS1	RREB1	TSPYL1
917	AC007879.3	ZNF571	EXOC4	TSPAN4
918	AC007879.4	ZNF570	PHLDB1	TSFM
919	AC007881.2	ZNF57	KANSL1L	TSC1
920	AC007881.3	ZNF569	AC078980.1	TRRAP
921	AC007906.2	ZNF568	UCK2	TRPS1
922	AC007920.1	ZNF567	ST6GAL1	TRIQK
923	AC007920.2	ZNF566	RAB28	TRIP12
924	AC007922.1	ZNF565	SLC7A6	TRIM63
925	AC007923.4	ZNF563	TSHZ1	TRIM55
926	AC007938.1	ZNF562	SLC38A2	TRIM33
927	AC007938.2	ZNF561	ACACB	TRAPPC9
928	AC007938.3	ZNF560	RHOQ	TRAK2
929	AC007948.1	ZNF559-ZNF177	ANKRD17	TRAK1
930	AC007950.1	ZNF558	KLHL8	TPRN
931	AC007950.2	ZNF557	ARHGAP35	TPPP
932	AC007952.3	ZNF556	PVT1	TPM3
933	AC007952.4	ZNF555	MYBPC1	TOR1AIP2
934	AC007952.5	ZNF554	SRL	TOP2B
935	AC007952.6	ZNF552	TNIK	TOGARAM1
936	AC007952.7	ZNF551	LYPLAL1	TNS2
937	AC007952.8	ZNF550	NAP1L1	TNRC6C
938	AC007953.1	ZNF549	TAOK1	TNRC6A
939	AC007953.2	ZNF546	PGP	TNNT1
940	AC007966.1	ZNF543	AC019068.1	TNNI3
941	AC007991.3	ZNF541	NEAT1	TNFRSF19
942	AC007993.2	ZNF540	ATXN10	TNFRSF13B
943	AC007993.3	ZNF536	COX7C	TNFRSF11B
944	AC007998.4	ZNF534	PPP2R3A	TMEM71
945	AC008011.2	ZNF532	CLK1	TMEM67
946	AC008014.1	ZNF530	NR3C2	TMEM65
947	AC008040.1	ZNF529-AS1	MEF2D	TMEM62
948	AC008040.5	ZNF529	STXBP5	TMEM45A
949	AC008050.1	ZNF528	MAGI1	TMEM232
950	AC008056.1	ZNF527	DENND2C	TMEM181
951	AC008056.2	ZNF526	PLCL2	TMEM168
952	AC008060.1	ZNF525	TSPAN18	TMEM167A
953	AC008060.2	ZNF524	FAM219A	TMEM165
954	AC008060.3	ZNF521	ABI1	TMEM150C
955	AC008063.1	ZNF519	TPM2	TMEM131
956	AC008067.1	ZNF518B	TECRL	TMEM120B
957	AC008073.1	ZNF518A	WDR1	TMEFF2
958	AC008073.2	ZNF517	RBM33	TMCO1
959	AC008073.3	ZNF516	SAMD12	TLN2
960	AC008074.1	ZNF514	PITPNC1	TLN1
961	AC008074.3	ZNF513	EEFSEC	TLE4
962	AC008079.1	ZNF512B	TBC1D22A	TJP2
963	AC008079.2	ZNF512	NDUFAF2	TJP1
964	AC008080.1	ZNF511-PRAP1	FSD1L	TIMP3
965	AC008080.2	ZNF511	STAM	TIMM23B
966	AC008080.3	ZNF510	SPOP	TIMM17A
967	AC008080.4	ZNF507	VTI1A	TIGAR
968	AC008083.1	ZNF506	CDK8	THUMPD3-AS1
969	AC008083.2	ZNF503-AS2	RNF122	THSD4
970	AC008083.3	ZNF503-AS1	COX6A2	THRAP3
971	AC008105.1	ZNF503	BTRC	TGFBR2
972	AC008105.3	ZNF502	AL139383.1	TESC
973	AC008109.1	ZNF501	PTK2	TENM3
974	AC008114.1	ZNF500	HK1	TECPR2
975	AC008115.1	ZNF497	OGT	TEAD3
976	AC008115.2	ZNF496	LRCH1	TDRD9
977	AC008115.4	ZNF493	FAM241A	TDRD3
978	AC008121.2	ZNF492	PCDH7	TCP11L2
979	AC008121.3	ZNF491	FHOD3	TCP1
980	AC008124.1	ZNF490	ACSS3	TCHP
981	AC008125.1	ZNF488	ABTB2	TCAIM
982	AC008127.1	ZNF487	AC124319.2	TBX20
983	AC008133.1	ZNF486	ARHGEF6	TBL1XR1
984	AC008147.1	ZNF485	ANAPC10	TBL1X
985	AC008149.1	ZNF484	RPA1	TBCK
986	AC008154.1	ZNF483	PNISR	TBC1D8
987	AC008154.2	ZNF480	LCLAT1	TBC1D3D
988	AC008164.1	ZNF48	SMAD1	TBC1D19
989	AC008250.1	ZNF479	RAB2A	TAX1BP1
990	AC008264.2	ZNF474	THSD4	TAPT1
991	AC008267.5	ZNF473	GAS6	TAOK3
992	AC008268.1	ZNF471	NT5DC1	TAOK1
993	AC008269.1	ZNF470	CLCN3	TAF1
994	AC008269.2	ZNF469	LNX2	TACC2
995	AC008277.1	ZNF468	SUMF1	SZRD1
996	AC008278.1	ZNF467	MBOAT2	SYPL2
997	AC008278.2	ZNF462	SLC8A1-AS1	SYNJ2
998	AC008378.1	ZNF461	DOCK7	SYCP3
999	AC008392.1	ZNF460-AS1	TRIM54	SUN1
1000	AC008393.1	ZNF460	DCUN1D4	SUMO3
1001	AC008397.2	ZNF454	CASP3	SUMF1
1002	AC008403.1	ZNF451-AS1	CASTOR3	SUGP1
1003	AC008403.2	ZNF451	PKIG	SUCLA2
1004	AC008403.3	ZNF45	CDYL	STXBP6
1005	AC008406.1	ZNF449	KHDRBS3	STT3B
1006	AC008415.1	ZNF446	AC025283.3	STRIP2
1007	AC008429.1	ZNF445	ADARB1	STRAP
1008	AC008429.3	ZNF444	AHNAK	STPG2
1009	AC008438.1	ZNF442	YTHDC1	STOX2
1010	AC008438.2	ZNF441	RYBP	STOM
1011	AC008440.1	ZNF440	RFX7	STMP1
1012	AC008440.2	ZNF44	AC098850.3	STK3
1013	AC008440.3	ZNF439	IFT43	STIM1
1014	AC008443.2	ZNF438	GAREM1	STEAP4
1015	AC008443.3	ZNF436-AS1	VPS13C	STAU2
1016	AC008443.4	ZNF436	PAPPA2	STAU1
1017	AC008443.5	ZNF433	AC109927.1	STARD7
1018	AC008443.6	ZNF432	MYH7	STARD13
1019	AC008448.1	ZNF431	DNAH11	STAG3
1020	AC008453.1	ZNF430	AC007262.2	STAG1
1021	AC008456.1	ZNF43	AC002429.2	ST8SIA6
1022	AC008464.1	ZNF429	SSBP3	ST6GAL1
1023	AC008467.1	ZNF428	MYOM2	ST5
1024	AC008474.1	ZNF426-DT	FBH1	ST3GAL1
1025	AC008481.3	ZNF426	AC108062.1	SSH2
1026	AC008494.3	ZNF425	TJP1	SSH1
1027	AC008496.2	ZNF423	PTPDC1	SSBP4
1028	AC008507.2	ZNF420	KIAA1958	SRSF4
1029	AC008514.1	ZNF418	GPCPD1	SRSF2
1030	AC008517.1	ZNF417	HELZ	SRSF11
1031	AC008522.1	ZNF416	SH3GLB1	SRSF10
1032	AC008534.1	ZNF415	ZBTB16	SRPK2
1033	AC008537.1	ZNF414	NIPBL	SRGAP1
1034	AC008537.2	ZNF410	LMBR1	SPSB3
1035	AC008537.4	ZNF41	MB	SPPL2A
1036	AC008543.1	ZNF408	ZFYVE28	SPOPL
1037	AC008543.4	ZNF407	SPEN	SPOP
1038	AC008543.5	ZNF404	ARHGAP42	SPIRE1
1039	AC008549.2	ZNF398	DLG2	SPI1
1040	AC008551.1	ZNF397	MLLT3	SPEG
1041	AC008554.1	ZNF396	SDCBP2-AS1	SPDYE2
1042	AC008555.2	ZNF395	RPL10	SPATC1
1043	AC008555.5	ZNF394	MAP2K4	SPART
1044	AC008556.1	ZNF391	LMOD2	SP2-AS1
1045	AC008567.2	ZNF385D-AS2	SFMBT2	SOS2
1046	AC008568.1	ZNF385D-AS1	MAP3K7	SOS1
1047	AC008569.1	ZNF385D	CSNK1A1	SON
1048	AC008572.1	ZNF385C	DDX10	SOD2
1049	AC008574.1	ZNF385B	BPTF	SNX9
1050	AC008575.1	ZNF385A	HDAC4	SNX6
1051	AC008581.2	ZNF384	AL136164.2	SNX29
1052	AC008591.1	ZNF383	MUC20-OT1	SNX24
1053	AC008592.2	ZNF382	PPP2R5C	SNX2
1054	AC008592.4	ZNF37A	ATP5F1B	SNX13
1055	AC008592.5	ZNF367	FAM49B	SNX1
1056	AC008608.2	ZNF366	ZBTB7C	SNRPN
1057	AC008609.1	ZNF365	AF241726.2	SNRNP48
1058	AC008610.1	ZNF362	ZMYND11	SND1
1059	AC008619.1	ZNF358	PCCA	SMURF2
1060	AC008622.2	ZNF354C	XRN2	SMIM20
1061	AC008629.1	ZNF354B	WDR70	SMCO4
1062	AC008632.1	ZNF354A	FXR1	SMCHD1
1063	AC008635.1	ZNF350-AS1	LMO7	SMARCA4
1064	AC008637.1	ZNF350	FOCAD	SMARCA2
1065	AC008649.1	ZNF35	KMT2E	SMAP1
1066	AC008649.2	ZNF347	UNC45B	SMAD5
1067	AC008655.1	ZNF346	RHBDL2	SMAD2
1068	AC008655.2	ZNF345	MOSMO	SLX4IP
1069	AC008662.1	ZNF343	AUH	SLN
1070	AC008663.1	ZNF341-AS1	ACVR1B	SLMAP
1071	AC008663.2	ZNF341	JAK1	SLCO3A1
1072	AC008663.3	ZNF34	WWC2	SLC7A6OS
1073	AC008667.1	ZNF33B	DDX17	SLC7A1
1074	AC008667.2	ZNF33A	CECR2	SLC5A1
1075	AC008667.3	ZNF337-AS1	MIR4300HG	SLC4A4
1076	AC008676.1	ZNF337	AC009554.1	SLC4A3
1077	AC008680.1	ZNF334	PIK3C3	SLC44A1
1078	AC008686.1	ZNF333	AC022601.1	SLC38A9
1079	AC008687.1	ZNF331	DECR1	SLC38A2
1080	AC008687.4	ZNF330	GTF2IRD1	SLC36A2
1081	AC008687.8	ZNF329	ALPK2	SLC35F5
1082	AC008691.1	ZNF326	IPO5	SLC35E3
1083	AC008695.1	ZNF324B	EXT2	SLC35E2A
1084	AC008700.1	ZNF324	UTY	SLC30A6
1085	AC008703.1	ZNF322	CELF1	SLC30A5
1086	AC008705.1	ZNF320	PLEKHG3	SLC2A4
1087	AC008708.2	ZNF32-AS3	GLG1	SLC25A46
1088	AC008728.1	ZNF32	RNGTT	SLC25A34
1089	AC008731.1	ZNF319	LEMD3	SLC25A3
1090	AC008735.2	ZNF318	AFG1L	SLC25A27
1091	AC008735.4	ZNF317	DCAF5	SLC25A26
1092	AC008736.1	ZNF316	MT-ND2	SLC25A20
1093	AC008736.2	ZNF311	TMEM30A	SLC25A12
1094	AC008738.2	ZNF304	PREP	SLC25A11
1095	AC008738.4	ZNF302	ABCC4	SLC22A4
1096	AC008739.1	ZNF300	NF1	SLC22A15
1097	AC008741.1	ZNF30-AS1	SSH2	SLC1A3
1098	AC008741.2	ZNF30	PSMD14	SLC16A9
1099	AC008742.1	ZNF3	MLX	SLC16A4
1100	AC008747.1	ZNF296	DMD	SLC16A1
1101	AC008750.2	ZNF295-AS1	LINC01725	SLC12A7
1102	AC008750.3	ZNF292	CSGALNACT2	SLC10A7
1103	AC008750.4	ZNF287	GABARAPL1	SIPA1L3
1104	AC008750.7	ZNF286B	XPO6	SIPA1L1
1105	AC008750.8	ZNF284	SPSB3	SIN3B
1106	AC008752.1	ZNF283	NLK	SIK2
1107	AC008752.2	ZNF282	ETFDH	SHQ1
1108	AC008758.1	ZNF281	COX5A	SHC4
1109	AC008758.2	ZNF280D	TASP1	SH3RF2
1110	AC008758.4	ZNF280C	AP003086.2	SGMS1
1111	AC008758.5	ZNF280B	C5orf46	SGCG
1112	AC008758.6	ZNF280A	TUSC3	SGCE
1113	AC008759.2	ZNF28	SLC16A7	SGCB
1114	AC008759.3	ZNF277	LRP4	SF1
1115	AC008760.1	ZNF276	ANK2	SETD3
1116	AC008761.1	ZNF275	NAA15	SETD2
1117	AC008761.2	ZNF274	ARHGAP21	SERINC5
1118	AC008763.1	ZNF273	FAM160A1	2022-09-02
1119	AC008763.2	ZNF268	TBC1D4	SELENOT
1120	AC008763.3	ZNF267	PHACTR1	SEC31A
1121	AC008764.1	ZNF266	AC090517.4	SEC23A
1122	AC008764.2	ZNF264	AGO2	SEC22C
1123	AC008764.3	ZNF263	AF165147.1	SDC2
1124	AC008764.4	ZNF260	ZNRF1	SCUBE2
1125	AC008764.5	ZNF26	CAMK1D	SCN9A
1126	AC008764.6	ZNF257	NSD3	SCN5A
1127	AC008764.8	ZNF256	ATP1A2	SCN10A
1128	AC008770.1	ZNF254	NEK1	SCMH1
1129	AC008770.2	ZNF253	LMTK2	SCFD2
1130	AC008771.1	ZNF252P-AS1	NBEAL1	SCAPER
1131	AC008780.1	ZNF251	RNF115	SCAF8
1132	AC008780.2	ZNF250	PSPC1	SCAF11
1133	AC008781.1	ZNF25	DCAF6	SBF2
1134	AC008781.2	ZNF248	ERI3	SAV1
1135	AC008794.1	ZNF24	MCTP2	SAP130
1136	AC008805.2	ZNF239	ERCC6L2	S100A1
1137	AC008825.1	ZNF236-DT	ZFPM2	RXRA
1138	AC008840.1	ZNF236	MKLN1	RUNX2
1139	AC008852.1	ZNF235	TTC3	RUNX1
1140	AC008869.1	ZNF234	ZSCAN30	RUFY1
1141	AC008870.3	ZNF233	MT-ND4	RTRAF
1142	AC008870.4	ZNF232	EEA1	RTN3
1143	AC008871.1	ZNF230	CAV1	RSPRY1
1144	AC008875.1	ZNF229	GCLC	RSF1
1145	AC008878.1	ZNF227	CORIN	RREB1
1146	AC008878.2	ZNF226	ARID4B	RRAD
1147	AC008878.3	ZNF225	STT3B	RPTOR
1148	AC008878.4	ZNF224	PUM3	RPSA
1149	AC008883.1	ZNF221	FAM214A	RPS8
1150	AC008883.2	ZNF22	HSD17B12	RPS6KC1
1151	AC008892.1	ZNF219	VPS13A	RPS6
1152	AC008894.2	ZNF217	CDK6	RPS28
1153	AC008897.2	ZNF215	TRPM7	RPS25
1154	AC008897.3	ZNF214	PDK4	RPS24
1155	AC008906.1	ZNF213-AS1	MYOM1	RPS2
1156	AC008906.2	ZNF213	COG5	RPS15
1157	AC008914.1	ZNF212	SERBP1	RPL7
1158	AC008915.2	ZNF211	DPH6	RPL37A
1159	AC008937.1	ZNF208	UBE2R2	RPL31
1160	AC008937.2	ZNF207	RAB31	RPL15
1161	AC008937.3	ZNF205	SCAF11	RPL13
1162	AC008938.1	ZNF202	CPLANE1	RORB
1163	AC008940.1	ZNF200	ATRNL1	RORA-AS1
1164	AC008945.1	ZNF20	SHTN1	RNPC3
1165	AC008946.1	ZNF2	TENM2	RNLS
1166	AC008948.1	ZNF197	URB1	RNGTT
1167	AC008957.1	ZNF195	DICER1	RNF24
1168	AC008957.2	ZNF19	ABLIM3	RNF213
1169	AC008966.1	ZNF189	MTR	RNF212
1170	AC008966.2	ZNF185	AL158152.2	RNF19A
1171	AC008972.1	ZNF184	SH3RF2	RNF180
1172	AC008972.2	ZNF182	MYL9	RNF146
1173	AC008982.1	ZNF181	NDUFA10	RNF145
1174	AC008991.1	ZNF180	AL121761.1	RNF115
1175	AC008992.1	ZNF18	CCDC7	RNF10
1176	AC009005.1	ZNF175	PRDM2	RND3
1177	AC009019.1	ZNF169	VPS26C	RMND5B
1178	AC009021.1	ZNF165	RB1CC1	RMND5A
1179	AC009034.1	ZNF160	PDGFC	RIPK1
1180	AC009035.1	ZNF16	BRD2	RIN2
1181	AC009041.1	ZNF157	FER	RIMS2
1182	AC009041.2	ZNF155	MECOM	RHOT1
1183	AC009041.3	ZNF154	CAPZB	RHOQ
1184	AC009053.2	ZNF148	VAPA	RGS6
1185	AC009053.3	ZNF146	CNKSR3	REV3L
1186	AC009055.1	ZNF143	SMAP1	REPS2
1187	AC009055.2	ZNF142	SLC24A2	REEP1
1188	AC009060.1	ZNF141	C9orf147	RCOR3
1189	AC009061.2	ZNF140	NME3	RCHY1
1190	AC009063.2	ZNF14	TJP2	RCAN1
1191	AC009063.3	ZNF138	PLEKHO1	RBM5
1192	AC009065.1	ZNF136	GOT1	RBM4B
1193	AC009065.3	ZNF135	ADRA1A	RBM39
1194	AC009065.4	ZNF134	RAB4A	RBM38
1195	AC009065.6	ZNF133	AC007319.1	RBM33
1196	AC009065.7	ZNF132	F5	RBM26
1197	AC009065.8	ZNF131	STRIP2	RBM24
1198	AC009075.1	ZNF124	NGF	RBFOX2
1199	AC009081.1	ZNF121	APPL2	RBCK1
1200	AC009086.2	ZNF12	MAN1C1	RASSF4
1201	AC009087.1	ZNF117	CNN3	RASGRP3
1202	AC009088.1	ZNF114	NECTIN3	RARS2
1203	AC009088.2	ZNF112	AC021231.1	RAP1GAP2
1204	AC009088.3	ZNF107	GTF3C1	RANBP2
1205	AC009090.2	ZNF106	PLCXD3	RALYL
1206	AC009090.3	ZNF101	FAM172A	RALGPS1
1207	AC009093.1	ZNF100	MIR4435-2HG	RALGAPA1
1208	AC009093.2	ZNF10	WWC3	RALA
1209	AC009093.4	ZMYND8	RASGRP3	RAF1
1210	AC009093.5	ZMYND19	BAZ2B	RAD51B
1211	AC009093.6	ZMYND15	NACC2	RAD23A
1212	AC009095.1	ZMYND12	MAP3K4	RAD18
1213	AC009097.1	ZMYND11	CAP2	RABGAP1
1214	AC009097.2	ZMYND10-AS1	DCAF1	RAB7A
1215	AC009097.3	ZMYND10	MT-ND6	RAB30-AS1
1216	AC009102.2	ZMYM6	YWHAZ	RAB30
1217	AC009107.1	ZMYM5	AC093110.1	RAB27A
1218	AC009107.2	ZMYM4-AS1	MYO6	RAB21
1219	AC009108.2	ZMYM4	KIF1C	RAB1B
1220	AC009108.3	ZMYM3	CTNNA3	RAB1A
1221	AC009113.1	ZMYM2	PXYLP1	RAB11FIP3
1222	AC009113.2	ZMYM1	MT-CO1	RAB11A
1223	AC009117.2	ZMPSTE24	NRF1	RAB10
1224	AC009117.3	ZMIZ2	LINC00624	R3HDM1
1225	AC009118.1	ZMIZ1-AS1	AL807761.4	QSER1
1226	AC009118.2	ZMIZ1	RBM20	PYGM
1227	AC009118.3	ZMAT5	STX18	PYGB
1228	AC009119.1	ZMAT4	ALPK1	PXYLP1
1229	AC009119.2	ZMAT3	SEC24D	PXDNL
1230	AC009119.3	ZMAT2	PSMD1	PUM3
1231	AC009120.3	ZMAT1	MAN1A2	PUM1
1232	AC009120.4	ZKSCAN8	GDAP1	PTTG1IP
1233	AC009121.2	ZKSCAN7	MYL6	PTPRT
1234	AC009123.1	ZKSCAN5	AL356599.1	PTPRG
1235	AC009126.1	ZKSCAN4	GYG1	PTPRD
1236	AC009133.1	ZKSCAN3	CEMIP	PTPRA
1237	AC009133.2	ZKSCAN2	ZNF654	PTPN4
1238	AC009133.3	ZKSCAN1	CDKAL1	PTPN14
1239	AC009133.4	ZIM3	CEMIP2	PTPN1
1240	AC009134.1	ZIM2-AS1	STAT5B	PTPDC1
1241	AC009137.1	ZIM2	OPA1	PTPA
1242	AC009139.1	ZIK1	FTH1	PTP4A3
1243	AC009139.2	ZIC4	ME1	PTEN
1244	AC009142.1	ZIC3	DMXL1	PTBP3
1245	AC009145.3	ZIC1	SRSF2	PTBP2
1246	AC009148.1	ZHX3	ANTXR2	PSME4
1247	AC009154.1	ZHX2	SDCCAG8	PSMD11
1248	AC009154.2	ZHX1-C8orf76	IDH2	PSMD1
1249	AC009158.1	ZHX1	SSH1	PSMB5
1250	AC009159.2	ZGRF1	RAD51B	PRRC2B
1251	AC009159.3	ZGPAT	ATP9B	PRR16
1252	AC009163.1	ZGLP1	ARMC8	PRR12
1253	AC009163.2	ZG16B	PPP1R12B	PRPF4B
1254	AC009163.4	ZG16	ITSN1	PRPF40B
1255	AC009163.7	ZFYVE9	RBM26	PRPF38B
1256	AC009171.2	ZFYVE28	TPM3	PROX1
1257	AC009185.1	ZFYVE27	SPON1	PRMT9
1258	AC009226.1	ZFYVE26	CLIP4	PRKCE
1259	AC009227.1	ZFYVE21	CAST	PRKAR1A
1260	AC009228.1	ZFYVE19	FBXO30	PRKACA
1261	AC009229.1	ZFYVE16	IGF2BP2	PRKAA2
1262	AC009229.2	ZFYVE1	PELI1	PRELID2
1263	AC009234.1	ZFY-AS1	SNX25	PRDX6
1264	AC009237.14	ZFY	PPP6R3	PRDM2
1265	AC009237.15	ZFX-AS1	ARHGAP17	PRAG1
1266	AC009242.1	ZFX	AMMECR1	PPP6R2
1267	AC009262.1	ZFR2	USP15	PPP3CB
1268	AC009264.1	ZFR	TPP2	PPP2R3A
1269	AC009269.2	ZFPM2	IL6R	PPP2R2D
1270	AC009269.3	ZFPM1	UBE3C	PPP2R2A
1271	AC009271.1	ZFPL1	FERMT2	PPP1R9A
1272	AC009275.1	ZFP92	CHCHD3	PPP1R3C
1273	AC009276.1	ZFP91-CNTF	HSP90AB1	PPP1R3B
1274	AC009283.1	ZFP91	ASB2	PPP1R3A
1275	AC009292.1	ZFP90	ABLIM1	PPP1R21
1276	AC009299.3	ZFP82	CNOT2	PPP1R14C
1277	AC009303.2	ZFP69B	VPS8	PPP1R13L
1278	AC009309.1	ZFP69	CYREN	PPP1R12C
1279	AC009312.1	ZFP64	GRAMD2B	PPP1R12A
1280	AC009313.1	ZFP62	PARD3B	PPM1L
1281	AC009318.1	ZFP57	ARL17B	PPFIBP1
1282	AC009318.2	ZFP42	RGS6	PPARGC1B
1283	AC009318.3	ZFP41	SLC22A5	PPARD
1284	AC009318.4	ZFP37	ASB11	POT1
1285	AC009320.1	ZFP36L2	AL359915.2	POR
1286	AC009365.1	ZFP36L1	ANXA11	POLQ
1287	AC009365.3	ZFP36	TMLHE-AS1	POLM
1288	AC009387.1	ZFP30	PAFAH1B1	POGZ
1289	AC009396.1	ZFP3	CARMN	POC1B-AS1
1290	AC009396.3	ZFP28	FBXL7	PNN
1291	AC009403.1	ZFP2	N4BP2L2	PNKP
1292	AC009404.1	ZFP14	MKL1	PLXNA4
1293	AC009411.1	ZFP1	SKI	PLPP1
1294	AC009411.2	ZFHX4-AS1	DOK5	PLIN4
1295	AC009414.2	ZFHX4	GTDC1	PLEKHM2
1296	AC009435.1	ZFHX3	ADHFE1	PLEKHG1
1297	AC009446.1	ZFHX2	AC005920.2	PLEKHA5
1298	AC009468.1	ZFC3H1	ZC3H12C	PLEC
1299	AC009468.2	ZFAT-AS1	KIAA1109	PLD1
1300	AC009478.1	ZFAS1	SNX9	PLCXD3
1301	AC009480.1	ZFAND6	ATRX	PLCH1
1302	AC009486.1	ZFAND5	USP32	PLCE1
1303	AC009495.1	ZFAND4	EEF2	PLCB4
1304	AC009495.3	ZFAND3	AL359710.1	PLCB1
1305	AC009501.1	ZFAND2B	APBB2	PKP4
1306	AC009502.1	ZFAND2A	PDCD10	PKN2-AS1
1307	AC009505.1	ZFAND1	PAK2	PKN2
1308	AC009506.1	ZER1	AC015971.1	PITPNC1
1309	AC009509.1	ZEB2-AS1	STK24	PITPNB
1310	AC009509.2	ZEB2	MRPS25	PISD
1311	AC009509.4	ZEB1-AS1	SUCO	PIP5K1C
1312	AC009511.1	ZEB1	SPON1-AS1	PIP5K1B
1313	AC009511.2	ZDHHC9	RHBDD1	PIP5K1A
1314	AC009518.1	ZDHHC8	EFR3A	PIKFYVE
1315	AC009531.1	ZDHHC7	ITGA5	PIK3C2G
1316	AC009542.1	ZDHHC6	DAB1	PIGL
1317	AC009549.1	ZDHHC5	SEMA5A	PIGF
1318	AC009554.1	ZDHHC4	NIN	PHYKPL
1319	AC009562.1	ZDHHC3	NLGN1	PHTF2
1320	AC009563.1	ZDHHC24	RYR1	PHPT1
1321	AC009567.1	ZDHHC23	CACHD1	PHC2
1322	AC009570.1	ZDHHC22	PLEKHA1	PHACTR4
1323	AC009597.1	ZDHHC21	TBC1D5	PGP
1324	AC009623.1	ZDHHC20	FBXW4	PGM1
1325	AC009623.2	ZDHHC2	WDR7	PGK1
1326	AC009630.1	ZDHHC19	RAB10	PFDN1
1327	AC009630.3	ZDHHC18	ABCA5	PEX7
1328	AC009646.2	ZDHHC17	SPIDR	PERP
1329	AC009652.1	ZDHHC16	GLRX	PERM1
1330	AC009652.2	ZDHHC15	CAMTA1	PELI1
1331	AC009654.1	ZDHHC14	CERS6	PEBP1
1332	AC009686.1	ZDHHC13	ARIH1	PDSS2
1333	AC009690.1	ZDHHC12	RPS6KC1	PDPK1
1334	AC009690.2	ZDHHC11B	FRYL	PDE7B
1335	AC009690.3	ZDHHC11	PTPRM	PDE5A
1336	AC009716.1	ZDHHC1	CLTCL1	PDE1C
1337	AC009720.1	ZDBF2	SELENOW	PDE1A
1338	AC009720.2	ZCWPW2	MAPK1	PDAP1
1339	AC009779.2	ZCWPW1	TAX1BP1	PCSK6
1340	AC009779.3	ZCRB1	PPP2R5E	PCMTD1
1341	AC009779.5	ZCCHC9	HNRNPC	PCGF5
1342	AC009802.1	ZCCHC8	RALYL	PCDH9-AS2
1343	AC009803.1	ZCCHC7	VGLL4	PCDH15
1344	AC009803.2	ZCCHC4	LYST	PCCA
1345	AC009806.1	ZCCHC3	ILDR2	PCBP2
1346	AC009812.1	ZCCHC23	DYNC1H1	PCBD2
1347	AC009812.3	ZCCHC2	MT-CYB	PCA3
1348	AC009812.4	ZCCHC18	TLN1	PBX3
1349	AC009831.1	ZCCHC14	ZFAND6	PBX1
1350	AC009869.1	ZCCHC13	RPS6KA3	PARVB
1351	AC009884.1	ZCCHC12	RAP1B	PARM1
1352	AC009902.2	ZCCHC10	PRELID2	PARG
1353	AC009902.3	ZC4H2	RTTN	PAPOLG
1354	AC009908.1	ZC3HC1	SMARCC1	PAPOLA
1355	AC009948.1	ZC3HAV1L	TBCA	PAN3
1356	AC009950.1	ZC3HAV1	CEP350	PALM2-AKAP2
1357	AC009951.2	ZC3H8	DNAJC13	P4HB
1358	AC009955.1	ZC3H7B	DYNC1LI2	P4HA1
1359	AC009955.2	ZC3H7A	LDB2	OXSR1
1360	AC009955.3	ZC3H6	ETF1	OXR1
1361	AC009955.4	ZC3H4	EIPR1	OTUD4
1362	AC009961.1	ZC3H3	SLC1A3	OTUD1
1363	AC009962.1	ZC3H18	ENOSF1	OSMR
1364	AC009965.1	ZC3H15	ERBB4	OSBPL9
1365	AC009970.1	ZC3H14	MICU1	OSBPL3
1366	AC009971.1	ZC3H12D	FP700111.1	ORC2
1367	AC009974.1	ZC3H12C	ANO5	OLMALINC
1368	AC009975.1	ZC3H12B	AC053527.1	ODR4
1369	AC009975.2	ZC3H12A	RBM12B	ODC1
1370	AC009987.1	ZC3H11B	RNF10	NUTM2A-AS1
1371	AC010082.1	ZC3H11A	UBR4	NUPL2
1372	AC010096.1	ZC2HC1C	YWHAQ	NUMB
1373	AC010099.4	ZC2HC1A	MAT2A	NUCKS1
1374	AC010105.1	ZBTB9	EPB41	NUBPL
1375	AC010127.1	ZBTB8OS	ACSL4	NUB1
1376	AC010132.3	ZBTB8A	CCSER2	NUAK1
1377	AC010132.4	ZBTB7C	ZBTB20-AS5	NTN4
1378	AC010136.1	ZBTB7B	RMND5A	NTN1
1379	AC010139.1	ZBTB7A	FAM118B	NSUN6
1380	AC010145.1	ZBTB6	MFSD11	NRSN2-AS1
1381	AC010149.1	ZBTB5	SP100	NRP1
1382	AC010168.1	ZBTB49	ATXN7L1	NRIP1
1383	AC010173.1	ZBTB48	HADHB	NRG2
1384	AC010175.1	ZBTB47	METAP1	NRF1
1385	AC010181.1	ZBTB46-AS1	EYS	NR6A1
1386	AC010181.2	ZBTB46	KIAA0586	NR2C2
1387	AC010183.2	ZBTB45	PLCB1	NR2C1
1388	AC010185.1	ZBTB44	PPP1R13L	NPLOC4
1389	AC010197.1	ZBTB43	XRCC4	NOS1AP
1390	AC010198.1	ZBTB42	SMARCA2	NOP56
1391	AC010201.1	ZBTB41	UQCRC1	NOL10
1392	AC010201.2	ZBTB40	PRKG1	NMT1
1393	AC010203.2	ZBTB4	RNF38	NMNAT3
1394	AC010205.1	ZBTB39	FAF1	NLK
1395	AC010207.1	ZBTB38	WDR27	NLGN1
1396	AC010226.1	ZBTB37	UBN2	NKTR
1397	AC010230.1	ZBTB34	PIK3CA	NKAIN2
1398	AC010235.1	ZBTB33	VLDLR-AS1	NISCH
1399	AC010240.3	ZBTB32	DAZAP1	NIPAL3
1400	AC010245.1	ZBTB3	SH3D19	NHSL1
1401	AC010245.2	ZBTB26	MACO1	NFX1
1402	AC010247.2	ZBTB25	FAM126A	NFKBIA
1403	AC010255.1	ZBTB24	MNAT1	NFIL3
1404	AC010255.3	ZBTB22	GALNT1	NFIC
1405	AC010260.1	ZBTB21	IGF2R	NFE2L2
1406	AC010261.1	ZBTB20-AS4	PKP2	NFATC2IP
1407	AC010261.2	ZBTB20-AS3	LNPEP	NFATC2
1408	AC010266.2	ZBTB20-AS2	MAST2	NFAT5
1409	AC010267.1	ZBTB2	OSBPL3	NF1
1410	AC010271.1	ZBTB18	BTBD10	NELL1
1411	AC010271.2	ZBTB17	LAMC1	NEK10
1412	AC010273.1	ZBTB16	TSPAN32	NEDD4L
1413	AC010273.2	ZBTB14	UQCRB	NECTIN3-AS1
1414	AC010275.1	ZBTB12	ZNF544	NDUFV1
1415	AC010280.2	ZBTB11-AS1	COX4I1	NDUFS5
1416	AC010280.3	ZBTB11	TRPC1	NDUFS4
1417	AC010285.1	ZBTB10	ZNF682	NDUFAF4
1418	AC010300.1	ZBTB1	BCAS3	NDUFA10
1419	AC010307.2	ZBP1	MGAT4C	NDUFA1
1420	AC010307.3	ZBED9	DYNC1I1	NDRG4
1421	AC010307.4	ZBED8	WEE1	NDRG3
1422	AC010319.2	ZBED5-AS1	NNMT	NDFIP1
1423	AC010319.4	ZBED5	UBAC1	NCOR2
1424	AC010320.1	ZBED4	SIK3	NCOA3
1425	AC010320.2	ZBED3	OTUD7A	NCOA1
1426	AC010320.3	ZBBX	AC079447.1	NCKAP1
1427	AC010320.4	ZAR1L	SFSWAP	NBDY
1428	AC010323.1	ZAR1	PRKCE	NAV3
1429	AC010325.1	ZAP70	KLHL31	NARS2
1430	AC010325.2	ZAN	AC008537.1	NARF
1431	AC010326.2	ZADH2	SPPL2A	NAALADL2
1432	AC010327.1	ZACN	PDE7A	NAA40
1433	AC010327.3	Z99943.1	RAI1	NAA16
1434	AC010327.4	Z99916.3	BIN1	N4BP2L2
1435	AC010328.1	Z99916.1	RYK	MZT2B
1436	AC010329.1	Z99774.1	KANK1	MYOM2
1437	AC010331.1	Z99758.1	MAPRE2	MYOG
1438	AC010333.1	Z99756.1	DPY19L2	MYO1E
1439	AC010333.2	Z99755.2	PPP1R13B	MYO1D
1440	AC010335.1	Z99289.1	COLEC10	MYL9
1441	AC010336.1	Z99127.1	SUSD6	MYL12A
1442	AC010336.2	Z98949.3	CSNK1E	MYH7B
1443	AC010336.3	Z98949.1	HDLBP	MYBPH
1444	AC010336.4	Z98885.3	POPDC2	MYBPC1
1445	AC010336.6	Z98885.2	MPP3	MTX2
1446	AC010343.3	Z98884.1	LMOD1	MTUS2
1447	AC010359.1	Z98752.4	ATF6	MTRF1L
1448	AC010395.1	Z98752.3	FLG-AS1	MTREX
1449	AC010401.1	Z98752.1	DPF3	MTR
1450	AC010401.2	Z98259.3	LINC01411	MTPN
1451	AC010420.1	Z98257.1	TNFRSF12A	MTMR3
1452	AC010422.1	Z98200.1	MTPN	MTHFR
1453	AC010422.2	Z97989.1	ICE1	MTFR1
1454	AC010422.3	Z97987.1	USP54	MTFMT
1455	AC010422.5	Z97986.1	MT2A	MTERF2
1456	AC010422.6	Z97832.2	FITM2	MT1E
1457	AC010425.1	Z97353.2	GRAMD4	MT-ND4
1458	AC010451.1	Z97206.2	GAB2	MT-ATP6
1459	AC010457.1	Z97205.2	UBE2E3	MSRB3
1460	AC010463.2	Z97205.1	AC018682.1	MSI2
1461	AC010468.2	Z97192.1	ARHGAP26	MSH4
1462	AC010478.1	Z97056.1	EYA1	MRS2
1463	AC010487.3	Z97055.2	ACTC1	MRPS34
1464	AC010491.1	Z96074.1	MFN2	MRPS26
1465	AC010501.1	Z95624.1	TNKS2	MRPS25
1466	AC010503.1	Z95115.1	RUNX1	MRPS21
1467	AC010503.4	Z95114.4	NORAD	MRPL34
1468	AC010504.1	Z95114.2	ATP5PB	MRPL16
1469	AC010511.1	Z95114.1	UBR3	MRPL15
1470	AC010519.1	Z94721.1	YLPM1	MRAS
1471	AC010522.1	Z94057.1	UBE3A	MPRIP
1472	AC010524.1	Z93930.2	CAT	MPPE1
1473	AC010525.1	Z93403.1	PHKB	MPHOSPH8
1474	AC010528.1	Z93241.1	UQCRQ	MORF4L1
1475	AC010531.1	Z92544.1	RCC1L	MON1A
1476	AC010531.3	Z86062.2	TNNC1	MMP23B
1477	AC010531.5	Z84492.1	TBC1D15	MMP2-AS1
1478	AC010531.6	Z84488.2	TBCD	MMP2
1479	AC010531.7	Z84488.1	BMS1P14	MLX
1480	AC010536.1	Z84485.1	CTNNBIP1	MLLT3
1481	AC010536.3	Z84484.1	PTGDS	MLLT10
1482	AC010542.2	Z83851.1	BTBD8	MLIP-AS1
1483	AC010542.3	Z83847.1	PIKFYVE	MITF
1484	AC010542.4	Z83844.3	MPC1	MIRLET7BHG
1485	AC010542.5	Z83844.2	KLF6	MIR99AHG
1486	AC010547.1	Z83844.1	CDK17	MIR646HG
1487	AC010547.3	Z83839.2	MBD5	MIR4435-2HG
1488	AC010547.4	Z83818.2	CHD6	MIR29B2CHG
1489	AC010551.3	Z82246.1	BCAP29	MINK1
1490	AC010601.1	Z82244.2	ATP2A2	MINDY2
1491	AC010605.1	Z82217.1	CEP70	MINDY1
1492	AC010609.1	Z82214.1	AP003108.2	MIGA1
1493	AC010615.4	Z82198.2	ABLIM2	MICAL3
1494	AC010616.1	Z82198.1	COX10	MICA
1495	AC010616.2	Z82196.2	CAV2	MGLL
1496	AC010618.2	Z82190.2	CASZ1	MGAT4C
1497	AC010618.3	Z82188.2	OTUD4	MFSD14C
1498	AC010619.1	Z82186.1	AAK1	MFN2
1499	AC010624.3	Z82173.1	ARHGAP23	MFHAS1
1500	AC010632.1	Z73495.1	KLHL3	MFF
1501	AC010634.1	Z73429.1	FGD4	METTL25
1502	AC010636.1	Z69733.1	SLC41A1	METTL16
1503	AC010636.2	Z69720.1	AC010976.1	METAP1D
1504	AC010638.1	Z69706.1	MIA2	MEF2C-AS1
1505	AC010642.2	Z69666.1	COX7B	MED13L
1506	AC010643.1	Z68871.1	VAT1L	MECOM
1507	AC010646.1	YY1AP1	CCDC92	MDN1
1508	AC010649.1	YY1	OXSR1	MDH1
1509	AC010654.1	YWHAZ	MLF1	MDGA2
1510	AC010719.1	YWHAQ	AZIN1	MCTP2
1511	AC010729.1	YWHAH	MT-CO2	MCMDC2
1512	AC010731.2	YWHAG	AC108058.1	MCM3AP
1513	AC010735.2	YWHAE	CLEC16A	MCF2L2
1514	AC010737.1	YWHAB	SLC7A1	MCCC1
1515	AC010745.2	YTHDF3-AS1	ANKRD10	MCC
1516	AC010745.5	YTHDF3	KIF5B	MBNL2
1517	AC010746.1	YTHDF2	CADPS	MAX
1518	AC010754.1	YTHDF1	FAT1	MAST2
1519	AC010761.1	YTHDC2	BBS2	MASP1
1520	AC010761.2	YRDC	ERC1	MARK4
1521	AC010761.3	YPEL5	STXBP6	MARK3
1522	AC010761.4	YPEL4	RPRD1B	MARK2
1523	AC010768.2	YPEL3	DIAPH3	2022-03-11
1524	AC010776.1	YPEL1	TRRAP	MAPT
1525	AC010776.2	YOD1	NR3C1	MAPRE2
1526	AC010776.3	YME1L1	ATP5MG	MAPKAPK2
1527	AC010789.1	YLPM1	MSRB3	MAPK8
1528	AC010809.1	YKT6	EIF3A	MAP4K3
1529	AC010809.2	YJU2	JUND	MAP3K5
1530	AC010809.3	YJEFN3	RHOBTB3	MAP3K4
1531	AC010834.1	YIPF7	MARK1	MAP3K3
1532	AC010834.2	YIPF6	MAPK1IP1L	MAP3K2
1533	AC010864.1	YIPF5	IFRD1	MAP3K13
1534	AC010880.1	YIPF4	TRAK1	MAP2K4
1535	AC010883.1	YIPF3	IGSF9B	MAP2K1
1536	AC010884.1	YIPF2	GRIP2	MAN1C1
1537	AC010889.1	YIPF1	HERPUD2	MAN1A2
1538	AC010890.1	YIF1B	LINC02253	MAML3
1539	AC010894.2	YIF1A	BCLAF3	MAML2
1540	AC010894.3	YES1	RXRA	MAGI2
1541	AC010904.2	YEATS4	AL591178.1	MACROD2
1542	AC010907.2	YEATS2-AS1	MASP1	LYRM4
1543	AC010931.2	YEATS2	EIF5B	LRSAM1
1544	AC010931.3	YDJC	NPPB	LRRC69
1545	AC010967.1	YBX2	EEF1D	LRRC52
1546	AC010967.2	YBX1	FAM135A	LRRC49
1547	AC010969.1	YBEY	TAF3	LRRC40
1548	AC010969.2	YARS2	GATAD2B	LRRC39
1549	AC010973.1	YARS	HMGB1	LRRC28
1550	AC010973.2	YAP1	AKAP9	LRP4
1551	AC010974.1	YAE1D1	LRIG1	LRP1B
1552	AC010976.1	XYLT2	DOCK9	LRP12
1553	AC010976.2	XYLT1	CTBP1	LRIG3
1554	AC010978.1	XYLB	PCMTD1	LRCH1
1555	AC010980.2	XXYLT1-AS2	HNRNPA3	LPCAT2
1556	AC010983.1	XXYLT1-AS1	METTL15	LONRF1
1557	AC010997.2	XXYLT1	PRICKLE2	LNPEP
1558	AC010997.3	XRRA1	NDUFS8	LMOD2
1559	AC010997.4	XRN2	FBXL17	LMNA
1560	AC010997.5	XRN1	ANKS1A	LMBR1
1561	AC010998.1	XRCC6	RFTN1	LITAF
1562	AC010998.2	XRCC5	CREBBP	LINGO1
1563	AC010998.3	XRCC4	PTPN11	LINC02362
1564	AC010999.2	XRCC3	PRR14L	LINC02360
1565	AC011005.1	XRCC2	GYPC	LINC02256
1566	AC011005.4	XRCC1	TRIP12	LINC02254
1567	AC011008.1	XPOT	CLSTN2	LINC02241
1568	AC011043.1	XPO7	SLX4IP	LINC02240
1569	AC011092.2	XPO6	LINC00882	LINC02208
1570	AC011120.1	XPO5	LINC01277	LINC02147
1571	AC011124.1	XPO4	HSPB1	LINC02008
1572	AC011124.2	XPO1	PGAM2	LINC01830
1573	AC011131.1	XPNPEP3	RORA	LINC01776
1574	AC011139.1	XPNPEP2	PDZD2	LINC01470
1575	AC011239.1	XPNPEP1	RAPGEF1	LINC01376
1576	AC011243.1	XPC	ADGRL2	LINC01322
1577	AC011247.1	XPA	ETNK1	LINC01135
1578	AC011247.2	XKRX	MLIP	LINC01088
1579	AC011257.1	XKR9	DOPEY1	LIMS2
1580	AC011284.1	XKR8	G0S2	LIMK2
1581	AC011287.1	XKR7	ARID4A	LEPR
1582	AC011287.2	XKR6	ATP1A3	LDLRAD4
1583	AC011290.1	XKR5	GLRX3	LATS1
1584	AC011294.1	XKR4	PTPRD	LAPTM4B
1585	AC011306.1	XKR3	XRCC5	LAPTM4A
1586	AC011313.1	XIRP2-AS1	UBE2G1	LAMC1
1587	AC011330.3	XIAP-AS1	MAML3	LAMB1
1588	AC011337.1	XIAP	PXDNL	LAMA3
1589	AC011352.3	XG	UBR1	KYAT1
1590	AC011362.1	XDH	IRF2	KPNA3
1591	AC011363.1	XCR1	DSE	KPNA1
1592	AC011365.1	XCL2	TENM3	KMT2C
1593	AC011365.2	XCL1	EP400	KMT2A
1594	AC011369.1	XBP1	LINGO1	KLRD1
1595	AC011373.1	XAGE5	SRPK2	KLKB1
1596	AC011374.1	XAGE1B	IPO7	KLHL7
1597	AC011374.2	XAF1	LDLRAD4	KLHL31
1598	AC011377.1	XACT	AAGAB	KLHL3
1599	AC011383.1	XAB2	ANO10	KLHL24
1600	AC011389.1	WWTR1-AS1	UGT2B4	KLHL23
1601	AC011389.2	WWTR1	MEF2A	KLHL22
1602	AC011396.1	WWP2	PTP4A3	KLHDC8B
1603	AC011396.2	WWP1	DDX24	KLHDC3
1604	AC011405.1	WWOX-AS1	DNAJC3	KLHDC10
1605	AC011416.3	WWOX	MLLT6	KIF13B
1606	AC011442.1	WWC3-AS1	TACC2	KIF13A
1607	AC011443.1	WWC3	GAS2	KIAA1217
1608	AC011444.1	WWC2-AS2	WASL	KIAA1109
1609	AC011444.2	WWC2-AS1	MDH1	KIAA0825
1610	AC011444.3	WWC2	SLC7A6OS	KIAA0355
1611	AC011446.1	WWC1	NKAIN2	KIAA0319L
1612	AC011446.2	WTIP	IPO9-AS1	KF456478.1
1613	AC011447.3	WTAP	EPG5	KDM6A
1614	AC011450.1	WT1	PTPN21	KDM5B
1615	AC011451.1	WSPAR	DPP7	KDM5A
1616	AC011452.1	WSCD2	AC027117.2	KDM2A
1617	AC011453.1	WSCD1	HPSE2	KCTD9
1618	AC011455.1	WSB2	COMMD10	KCTD7
1619	AC011455.2	WSB1	SOBP	KCTD3
1620	AC011462.1	WRNIP1	PSMD11	KCTD18
1621	AC011462.2	WRN	MTUS2	KCNQ5
1622	AC011465.1	WRB	NFIB	KCNQ1OT1
1623	AC011466.1	WRAP73	AC021739.2	KCNQ1
1624	AC011466.2	WRAP53	MAGI2	KCNN3
1625	AC011466.3	WNT9B	CDK5RAP2	KCNMB2-AS1
1626	AC011468.3	WNT9A	PANK3	KCNMA1
1627	AC011468.5	WNT8B	LINC00513	KCNK3
1628	AC011471.2	WNT8A	BIRC6	KCNJ2
1629	AC011472.1	WNT7B	VPS37A	KCNIP1
1630	AC011472.4	WNT7A	INPP4A	KBTBD12
1631	AC011473.1	WNT6	CSGALNACT1	KATNAL1
1632	AC011473.3	WNT5B	ANKRD13A	KAT2B
1633	AC011474.2	WNT5A-AS1	DCLK2	KANSL1
1634	AC011476.3	WNT5A	SRSF7	JUNB
1635	AC011477.3	WNT4	TAOK3	JPH2
1636	AC011477.4	WNT3A	VPS41	JMJD1C
1637	AC011478.1	WNT3	ANKIB1	JAK2
1638	AC011479.1	WNT2B	TRAPPC12	JADE1
1639	AC011481.1	WNT2	ANKRD9	ITSN1
1640	AC011481.2	WNT16	ZCCHC14	ITPR2
1641	AC011483.1	WNT11	PHIP	ITPR1
1642	AC011483.2	WNT10B	NFKB1	ITPK1
1643	AC011484.1	WNT10A	PI4KA	ITGAV
1644	AC011491.3	WNK4	PHTF2	ITGA7
1645	AC011495.2	WNK3	SETX	ITGA5
1646	AC011495.3	WNK2	PKN2-AS1	ITCH
1647	AC011498.1	WNK1	NFIL3	ISPD
1648	AC011498.2	WLS	ULK4	ISOC1
1649	AC011498.3	WIZ	BHLHE40-AS1	IRS2
1650	AC011498.4	WISP3	ATP9A	IQCB1
1651	AC011498.6	WISP2	SOD2	IPO7
1652	AC011500.3	WISP1	ADCY5	IPMK
1653	AC011503.1	WIPI2	TMEM67	IPCEF1
1654	AC011507.1	WIPI1	PIK3R1	INVS
1655	AC011509.2	WIPF3	CDC42BPB	INTS7
1656	AC011510.1	WIPF2	COX6B1	INTS11
1657	AC011511.1	WIPF1	ATP1A1	INPP5A
1658	AC011511.2	WIF1	KCTD10	INPP4A
1659	AC011511.4	WHRN	R3HDM2	ILDR2
1660	AC011511.5	WHAMM	TM9SF3	IL7
1661	AC011516.1	WFS1	AC090921.1	IKZF5
1662	AC011523.1	WFIKKN2	HDAC8	IFRD1
1663	AC011524.2	WFIKKN1	DIAPH2	IFNGR2
1664	AC011525.2	WFDC9	LINC00894	IFNG-AS1
1665	AC011530.1	WFDC8	HSPH1	IER3
1666	AC011586.1	WFDC5	UGCG	IDH3A
1667	AC011591.1	WFDC3	ABHD17B	IDH2
1668	AC011595.1	WFDC2	KANSL1	IDH1
1669	AC011595.2	WFDC13	PPP1R12A	ICE2
1670	AC011601.1	WFDC12	ATP11B	HYDIN
1671	AC011603.1	WFDC11	TRA2A	HUWE1
1672	AC011603.2	WFDC10B	RANBP2	HSPBAP1
1673	AC011604.2	WFDC1	SGK3	HSPB1
1674	AC011611.3	WEE2-AS1	2022-03-05	HSPA5
1675	AC011611.4	WEE2	TTC7B	HSPA12A
1676	AC011625.1	WEE1	SNX30	HS3ST5
1677	AC011632.1	WDYHV1	ZHX2	HS2ST1
1678	AC011676.2	WDTC1	GAK	HRH2
1679	AC011676.3	WDSUB1	STARD7	HPR
1680	AC011700.1	WDR97	TRAF3IP2-AS1	HP1BP3
1681	AC011747.1	WDR93	AZIN1-AS1	HOMER1
1682	AC011747.2	WDR92	AC005358.1	HNRNPA3
1683	AC011773.1	WDR91	PKD2	HMGB1
1684	AC011773.2	WDR90	PLEKHA5	HMG20A
1685	AC011773.3	WDR89	JMJD1C	HMBOX1
1686	AC011773.4	WDR88	USP22	HLTF
1687	AC011815.2	WDR87	AC099489.1	HK1
1688	AC011816.2	WDR86	NFE2L2	HIVEP3
1689	AC011824.1	WDR83OS	CRYAB	HIPK2
1690	AC011824.2	WDR83	PRPF4B	HIF1A
1691	AC011824.4	WDR82	AGPAT4	HIBADH
1692	AC011825.2	WDR81	ZC2HC1C	HERC1
1693	AC011825.4	WDR78	ACO2	HECW2
1694	AC011840.3	WDR77	AC138627.1	HECW1
1695	AC011841.1	WDR76	MICAL3	HDLBP
1696	AC011853.2	WDR75	GOLGA3	HDAC8
1697	AC011897.1	WDR74	WWTR1	HDAC6
1698	AC011899.2	WDR73	HSP90AA1	HCN2
1699	AC011900.1	WDR72	ESYT2	HCG17
1700	AC011921.1	WDR70	AL117381.1	HBA1
1701	AC011933.3	WDR7	SETD2	HAX1
1702	AC011933.4	WDR66	ZNF451	HADHB
1703	AC011939.3	WDR64	LITAF	HACD1
1704	AC011944.1	WDR63	PMEPA1	GYS1
1705	AC011978.2	WDR62	URI1	GYPC
1706	AC011990.1	WDR61	CEP83	GTPBP1
1707	AC011997.1	WDR60	TMEM161B	GTF2I
1708	AC012038.1	WDR6	SEC24A	GSTO1
1709	AC012038.2	WDR5B	CMIP	GSTM3
1710	AC012050.1	WDR59	ETS1	GSTCD
1711	AC012065.4	WDR55	FAM19A2	GSPT1
1712	AC012070.1	WDR54	ST3GAL3	GRSF1
1713	AC012073.1	WDR53	CDC42	GRK5
1714	AC012074.1	WDR5	PPP1CB	GRK4
1715	AC012081.1	WDR49	FBXO21	GRK2
1716	AC012085.2	WDR48	NTN1	GRIP1
1717	AC012087.1	WDR47	IWS1	GRAMD2B
1718	AC012100.2	WDR46	EDA	GRAMD1B
1719	AC012123.1	WDR45B	SYNJ2	GPR75-ASB3
1720	AC012146.3	WDR44	TXNIP	GPR135
1721	AC012150.1	WDR43	STN1	GPC5
1722	AC012150.2	WDR41	VWC2	GPBP1L1
1723	AC012157.1	WDR4	REPS2	GPATCH8
1724	AC012170.2	WDR38	UMAD1	GPAT3
1725	AC012170.3	WDR37	PDS5B	GOT2
1726	AC012173.1	WDR36	GARNL3	GOT1
1727	AC012174.1	WDR35	TGFBR1	GOLIM4
1728	AC012184.1	WDR34	KLF9	GOLGB1
1729	AC012184.2	WDR33	PKM	GOLGA3
1730	AC012213.1	WDR31	TMEM38A	GNG5
1731	AC012213.2	WDR3	PDHX	GNG12-AS1
1732	AC012213.3	WDR27	SNHG22	GNG12
1733	AC012236.1	WDR26	LINC02256	GNAS
1734	AC012254.1	WDR25	LRRFIP2	GNAQ
1735	AC012254.2	WDR24	MYEF2	GMPS
1736	AC012254.3	WDR20	TTBK2	GMEB2
1737	AC012301.1	WDR19	SETD7	GMDS
1738	AC012306.2	WDR18	LIMA1	GLRX3
1739	AC012307.1	WDR17	MYOCD	GLI3
1740	AC012309.1	WDR13	C1GALT1	GLG1
1741	AC012312.1	WDR12	TENT5A	GLCCI1
1742	AC012313.1	WDR11-AS1	FUBP1	GJA3
1743	AC012313.2	WDR11	KAT6A	GIGYF2
1744	AC012313.5	WDR1	MBP	GDAP2
1745	AC012313.6	WDPCP	ESRRG	GCNT2
1746	AC012313.7	WDHD1	PNKP	GATB
1747	AC012313.8	WDFY4	LAMA4	GATAD2B
1748	AC012313.9	WDFY3-AS1	ASH1L	GATA6-AS1
1749	AC012322.1	WDFY3	DLC1	GAS6
1750	AC012339.1	WDFY2	NPEPPS	GAS2
1751	AC012349.1	WDFY1	FAM208B	GAREM1
1752	AC012354.1	WDCP	LUZP1	GAPDH
1753	AC012355.1	WBP2NL	PPFIA4	GANC
1754	AC012358.3	WBP2	VIRMA	GALNT2
1755	AC012360.1	WBP1L	LINC02147	GALNT10
1756	AC012360.2	WBP11	PACRG	GALNT1
1757	AC012360.3	WASL	RNF180	GABRB1
1758	AC012361.1	WASIR2	TANK	GABRA4
1759	AC012363.1	WASIR1	AC008957.1	GABPB2
1760	AC012363.2	WASHC5-AS1	HMOX2	FYTTD1
1761	AC012368.1	WASHC5	PRRC2A	FYN
1762	AC012368.2	WASHC4	KCTD3	FUBP3
1763	AC012370.2	WASHC3	STAU2	FRYL
1764	AC012377.1	WASHC2C	UBQLN1	FRMD4B
1765	AC012404.1	WASHC2A	AL157911.1	FRMD4A
1766	AC012404.2	WASF3-AS1	C18orf25	FOXP2
1767	AC012409.2	WASF3	CSNK1G3	FOSL2
1768	AC012413.1	WASF2	DGLUCY	FOS
1769	AC012414.3	WASF1	AHDC1	FOCAD
1770	AC012414.5	WAS	RCSD1	FNBP4
1771	AC012435.2	WARS2-IT1	NFIX	FMR1
1772	AC012442.1	WARS2	SCN5A	FKBP9
1773	AC012447.1	WARS	NFATC2	FKBP8
1774	AC012451.1	WAPL	FOXN3	FKBP5
1775	AC012456.1	WAC-AS1	ANGPTL2	FITM2
1776	AC012456.2	WAC	MAP3K5	FIS1
1777	AC012462.1	VXN	NDFIP2	FIGN
1778	AC012462.2	VWF	AC006978.2	FHIT
1779	AC012462.3	VWDE	LINC02055	FHAD1
1780	AC012464.1	VWCE	TRIP11	FGGY
1781	AC012464.3	VWC2L	GADD45B	FGFR1OP
1782	AC012467.2	VWA8-AS1	FILIP1	FGF14
1783	AC012485.2	VWA8	BMP2K	FGF13
1784	AC012485.3	VWA7	AC006059.1	FGD4
1785	AC012494.1	VWA5B2	NSRP1	FEM1B
1786	AC012499.1	VWA5B1	SLCO3A1	FCHSD2
1787	AC012506.2	VWA5A	RACK1	FBXO42
1788	AC012506.3	VWA3B	MED27	FBXO40
1789	AC012506.4	VWA3A	PBX3	FBXO30
1790	AC012507.2	VWA2	GSTO1	FBXL20
1791	AC012507.4	VWA1	CHMP4B	FBXL17
1792	AC012508.1	VTN	ZDHHC3	FAT4
1793	AC012508.2	VTI1B	MARF1	FAT1
1794	AC012510.1	VTI1A	ACACA	FARS2
1795	AC012511.1	VTCN1	CCDC85C	FAM49B
1796	AC012513.1	VTA1	PPHLN1	FAM43A
1797	AC012555.1	VSX2	SENP6	FAM227B
1798	AC012555.2	VSX1	HTT	FAM214A
1799	AC012557.1	VSTM5	GAPDH	FAM208A
1800	AC012557.2	VSTM4	ACAT1	FAM193A
1801	AC012560.1	VSTM2L	MTX2	FAM177A1
1802	AC012568.1	VSTM2B	APLP2	FAM168A
1803	AC012574.1	VSTM2A	TET2	FAM160A1
1804	AC012574.2	VSTM1	NDUFAB1	FAM13B
1805	AC012593.1	VSNL1	CEP112	FAM126A
1806	AC012594.1	VSIR	PRPF38B	FAM120A
1807	AC012603.1	VSIG4	SKIL	FAM110B
1808	AC012613.1	VSIG2	WAC	FAM107A
1809	AC012613.2	VSIG10L2	FABP3	EZR
1810	AC012615.1	VSIG10L	PBX1	EYS
1811	AC012615.2	VSIG10	ST6GALNAC3	EYA3
1812	AC012615.3	VSIG1	RBKS	EXT2
1813	AC012615.5	VRTN	PKIA	EXT1
1814	AC012617.1	VRK3	TMEM71	EXOG
1815	AC012625.1	VRK2	FBXO25	EXOC2
1816	AC012629.2	VRK1	NAF1	ETV6
1817	AC012636.1	VPS9D1-AS1	2022-03-06	ETV1
1818	AC012640.1	VPS9D1	TGFB1	ESR1
1819	AC012640.2	VPS72	AC027018.1	ESCO1
1820	AC012640.3	VPS53	XRN1	ERVMER61-1
1821	AC012640.4	VPS52	IPO8	ERI3
1822	AC012645.1	VPS51	TRMT9B	ERCC8
1823	AC012645.2	VPS50	SNX29	ERCC6L2
1824	AC012645.3	VPS4B	SYNPO	ERC1
1825	AC012645.4	VPS4A	NADK2	EPS15
1826	AC012651.1	VPS45	RBPJ	EPN2
1827	AC012668.1	VPS41	ZBTB10	EPHA7
1828	AC012668.2	VPS39	ATG10	EPHA4
1829	AC012668.3	VPS37D	TPCN1	EPC1
1830	AC013264.1	VPS37C	CDS2	EPB41L5
1831	AC013269.1	VPS37B	ZNF106	EPAS1
1832	AC013269.2	VPS37A	PNPLA8	ENOSF1
1833	AC013270.1	VPS36	H2AFY	ENO3
1834	AC013271.1	VPS35L	MED12L	EML4
1835	AC013275.1	VPS35	GABPB2	ELP2
1836	AC013286.1	VPS33B-DT	COL21A1	ELOVL5
1837	AC013356.2	VPS33B	MBTPS1	ELL
1838	AC013356.3	VPS33A	RASSF3	ELAC2
1839	AC013391.1	VPS28	TMEM116	EIF4G3
1840	AC013394.1	VPS26C	LINC02552	EIF4G2
1841	AC013400.1	VPS26B	HDDC2	EIF4E
1842	AC013401.1	VPS26A	MYL12A	EIF3M
1843	AC013402.1	VPS25	SLC16A4	EIF3A
1844	AC013402.3	VPS18	SCAF8	EIF2AK3
1845	AC013403.2	VPS16	CYB5R3	EIF1
1846	AC013436.1	VPS13D	KCNIP1	EID1
1847	AC013437.1	VPS13C	MALT1	EHMT1
1848	AC013448.1	VPS13A-AS1	PPP1R14C	EHD4
1849	AC013448.2	VPS13A	SEL1L	EHBP1
1850	AC013451.1	VPS11	ATG5	EEFSEC
1851	AC013451.2	VPREB3	PHACTR4	EEF2
1852	AC013452.2	VOPP1	CA3	EEF1D
1853	AC013457.1	VNN3	TRIM33	EDDM13
1854	AC013468.1	VNN2	UBA6-AS1	EDC3
1855	AC013470.2	VNN1	LINC02248	EDA
1856	AC013472.2	VN1R2	AL450384.2	ECSIT
1857	AC013472.3	VMO1	CREM	ECI2
1858	AC013476.1	VMA21	RERE	ECHDC2
1859	AC013480.1	VLDLR	PREPL	EBF1
1860	AC013546.1	VKORC1L1	ABHD18	DYRK2
1861	AC013549.1	VKORC1	UST	DYNC1I1
1862	AC013549.2	VIT	SELENOT	DYNC1H1
1863	AC013553.3	VIRMA	CASTOR2	DYM
1864	AC013553.4	VIPR2	DPY19L1	DUSP5
1865	AC013565.1	VIPR1-AS1	UBE2D1	DUSP27
1866	AC013565.3	VIPR1	ARHGEF7	DUSP15
1867	AC013640.1	VIPAS39	ZEB2	DSTN
1868	AC013643.2	VIP	SERGEF	DRAP1
1869	AC013652.1	VIM-AS1	GANC	DPY19L2
1870	AC013724.1	VIM	RGL1	DPP6
1871	AC013726.1	VILL	SLC29A1	DPM1
1872	AC013727.1	VIL1	PHC3	DPH6
1873	AC013733.1	VHL	HERC1	DOPEY2
1874	AC013762.1	VGLL4	SLC9A8	DOCK5
1875	AC015468.3	VGLL3	AL513327.1	DNM3
1876	AC015468.4	VGLL2	NCOR2	DNAJC19
1877	AC015522.1	VGLL1	AEBP2	DNAJC1
1878	AC015563.2	VGF	SCPEP1	DNAJB2
1879	AC015574.1	VEZT	AC099669.1	DNAJA1
1880	AC015660.1	VEZF1	CBFB	DNAH14
1881	AC015660.2	VEPH1	ACOT11	DKK3
1882	AC015660.3	VENTX	KIF21A	DIXDC1
1883	AC015660.4	VEGFD	MTA1	DIAPH2
1884	AC015674.1	VEGFC	HNRNPA2B1	DIAPH1
1885	AC015688.4	VEGFB	THRB	DHRSX
1886	AC015688.6	VDR	AL158801.3	DGLUCY
1887	AC015689.1	VDAC3	CCDC12	DGKH
1888	AC015712.1	VDAC2	SRGAP3	DEPTOR
1889	AC015712.2	VDAC1	UBC	DENND2C
1890	AC015712.4	VCX3B	HACD1	DENND1B
1891	AC015712.7	VCX3A	RDX	DENND1A
1892	AC015722.1	VCX	ADPRHL1	DELE1
1893	AC015722.2	VCPKMT	CCND2	DECR1
1894	AC015726.1	VCPIP1	SOS1	DDX3X
1895	AC015771.1	VCP	HNRNPR	DDX10
1896	AC015795.1	VCL	FOXP1	DDAH1
1897	AC015802.1	VCAN-AS1	FBXL20	DCUN1D4
1898	AC015802.4	VCAN	AL138752.2	DCLK2
1899	AC015802.6	VCAM1	VDAC1	DCHS2
1900	AC015813.2	VBP1	DAPK2	DCBLD2
1901	AC015813.3	VAX2	MAP4K3	DCAF5
1902	AC015813.4	VAX1	LRCH3	DAZAP1
1903	AC015819.1	VAV3-AS1	BNIP3L	DARS
1904	AC015819.2	VAV3	YWHAE	DAPK3
1905	AC015845.1	VAV2	NUCKS1	DAPK2
1906	AC015845.2	VAV1	LINC01135	DANT2
1907	AC015849.1	VAT1L	PTPN12	DAB1
1908	AC015849.3	VAT1	XIST	CYTH1
1909	AC015849.5	VASP	PDZRN3	CYREN
1910	AC015853.1	VASN	CLTC	CYP2R1
1911	AC015853.2	VASH2	TXNDC11	CYLD
1912	AC015853.3	VASH1-AS1	SHOC2	CYB5R3
1913	AC015878.1	VASH1	RPE	CXADR
1914	AC015908.2	VARS2	MOB1B	CUL3
1915	AC015908.3	VARS	MCC	CUL1
1916	AC015909.1	VAPB	DEPTOR	CTXND1
1917	AC015909.2	VAPA	BTAF1	CTTN
1918	AC015909.3	VANGL2	HSPA4	CTPS2
1919	AC015909.4	VANGL1	N4BP1	CTNNB1
1920	AC015911.2	VAMP8	NCOR1	CTNNA1
1921	AC015911.6	VAMP7	TENT4B	CTIF
1922	AC015911.9	VAMP5	SLC45A4	CSRNP3
1923	AC015912.1	VAMP4	PDP1	CSRNP1
1924	AC015912.3	VAMP3	ROBO1	CSNK1A1
1925	AC015914.1	VAMP2	CASC4	CSDE1
1926	AC015917.2	VAMP1	RABEP1	CSAD
1927	AC015921.1	VAC14-AS1	WDR43	CS
1928	AC015922.3	VAC14	KIZ	CRYM
1929	AC015922.4	UXT-AS1	TMEM182	CRYBG3
1930	AC015923.1	UXT	CABIN1	CROCC
1931	AC015961.1	UXS1	MYL2	CRNDE
1932	AC015961.2	UVSSA	STIM1	CRLF3
1933	AC015967.1	UVRAG	BICRAL	CREM
1934	AC015969.1	UTY	DMPK	CREBRF
1935	AC015971.1	UTS2B	TTC23	CRADD
1936	AC015982.1	UTS2	NRP1	CPVL
1937	AC015983.2	UTRN	CYCS	CPEB3
1938	AC015987.1	UTP6	RBMX	CPEB2
1939	AC016027.1	UTP4	PTPRG	COX5B
1940	AC016044.1	UTP3	KCNQ1	COX5A
1941	AC016065.1	UTP25	PIP5K1A	COX4I1
1942	AC016134.1	UTP23	BCAR3	COX20
1943	AC016152.1	UTP20	ST3GAL2	COX17
1944	AC016205.1	UTP18	GRXCR2	COX10
1945	AC016229.1	UTP15	ADD1	COPS7B
1946	AC016229.2	UTP14C	GNA12	COPS2
1947	AC016245.1	UTP14A	ZMIZ1	COPA
1948	AC016252.1	UTP11	AHCYL1	COMMD1
1949	AC016257.1	UTF1	NECTIN2	COLEC10
1950	AC016266.1	UST-AS1	PPARGC1A	COL6A1
1951	AC016292.1	UST	CYFIP1	COL4A3BP
1952	AC016355.1	USPL1	SHROOM3	COG5
1953	AC016382.1	USP9Y	AES	COG3
1954	AC016394.2	USP9X	FRMD4B	COBLL1
1955	AC016395.1	USP8	RANBP9	CNTNAP3B
1956	AC016396.1	USP7	NT5C	CNTNAP2
1957	AC016396.2	USP6NL	PPARD	CNOT6L
1958	AC016405.2	USP6	PTPRK	CNOT4
1959	AC016405.3	USP54	ZCCHC7	CNOT2
1960	AC016493.1	USP53	TMEM38B	CNN3
1961	AC016526.1	USP51	CACNA2D3	CNKSR3
1962	AC016526.4	USP50	AMBRA1	CLIP1
1963	AC016556.1	USP5	ELMO1	CLGN
1964	AC016573.1	USP49	ZDHHC17	CLEC16A
1965	AC016575.1	USP48	MAPK8	CLASRP
1966	AC016576.1	USP46-AS1	AQP4-AS1	CLASP2
1967	AC016588.1	USP46	ASXL3	CKMT2-AS1
1968	AC016588.2	USP45	NFE2L1	CKB
1969	AC016590.1	USP44	PLD1	CISH
1970	AC016590.3	USP43	SFXN4	CHSY1
1971	AC016595.1	USP41	CBR4	CHST11
1972	AC016597.1	USP40	HADH	CHRM3
1973	AC016598.1	USP4	NEK11	CHM
1974	AC016598.2	USP39	HAND2-AS1	CHKA
1975	AC016629.2	USP38	ITFG2	CHD9
1976	AC016642.1	USP37	PKNOX2	CHD6
1977	AC016644.1	USP36	CERK	CHD2
1978	AC016650.1	USP35	KLHL13	CHCHD3
1979	AC016683.1	USP34	CTNNB1	CHCHD10
1980	AC016687.2	USP33	RILPL1	CGNL1
1981	AC016687.3	USP32	NACA	CFLAR
1982	AC016700.3	USP31	RHOA	CFAP97
1983	AC016705.1	USP30-AS1	AC092802.1	CFAP299
1984	AC016705.2	USP30	GLCCI1	CERK
1985	AC016708.1	USP3	ADCY9	CENPP
1986	AC016710.1	USP29	PPP1R3C	CEMIP2
1987	AC016716.2	USP28	KANSL3	CEMIP
1988	AC016722.1	USP27X-AS1	MDFIC	CECR2
1989	AC016722.2	USP27X	SMAD5	CDYL
1990	AC016722.3	USP26	TDRD9	CDK8
1991	AC016723.1	USP25	HSPG2	CDK5RAP2
1992	AC016727.1	USP24	FAM208A	CDK19
1993	AC016730.1	USP22	TRAPPC8	CDK18
1994	AC016735.1	USP21	OSBPL1A	CDK17
1995	AC016737.1	USP20	GYS1	CDK13
1996	AC016737.2	USP2-AS1	INKA2	CDC73
1997	AC016738.1	USP2	DENND4A	CDC37L1
1998	AC016738.2	USP19	NOTCH2	CD99
1999	AC016745.1	USP18	ARHGAP24	CD59
[truncated: 27,072 more rows]

## Sheet: Vascular endothelial cell
Rank	Feature list yielded by LASSO	Feature list yielded by MCFS	Feature list yielded by LightGBM	Feature list yielded by RF
1	MT-CO1	MALAT1	MALAT1	FP671120.1
2	ID1	TSIX	FP671120.1	MALAT1
3	MALAT1	MT-CO1	PLCG2	AFDN
4	HIF3A	MT-ND3	FP236383.1	TSIX
5	LINGO1	ADAMTS9	TSIX	HIF3A
6	EGFL7	EGFL7	ID1	PDLIM5
7	PTPRB	PDLIM5	AL627171.2	THSD7A
8	ID3	RASGEF1B	MT-CO1	PLCG2
9	TIMP3	ID1	PDLIM5	ADAMTS9
10	RBMS3	PLCG2	ADAMTS9	ID1
11	KANK3	RBMS3	PHACTR1	NEBL
12	SNHG7	FP671120.1	HIF3A	ETS1
13	SPDYE2	CACNA1C	ID3	PTPRB
14	USP39	TIMP3	MT-ND3	TCF4
15	FKBP5	PHACTR1	FGF12	RBMS3
16	EMCN	SNHG7	AC124312.1	PELI1
17	HIP1	PTPRB	NEBL	C9orf3
18	IFI27	MT-CYB	PRKN	LRMDA
19	IGFBP7	FP236383.1	CA4	PHACTR1
20	KCNQ1OT1	TCF4	IFI27	BABAM2
21	SPSB3	HIF3A	SNHG7	TMSB10
22	A2M	IFI44L	EGFL7	XPO1
23	TCF25	AFDN	CCSER1	MT-ND1
24	ABCB1	AL627171.2	MAP3K20	KDM4C
25	ARL17B	KANK3	LARGE1	B2M
26	CXCL2	LRMDA	AFDN	EGFL7
27	RNF115	CBLB	SPDYE2	COL19A1
28	DDX5	LRRFIP2	SLC8A1	ETS2
29	WSB1	GRB10	TACC2	PDE4D
30	TACC1	ID3	ARL17B	MT-ND5
31	FDPS	CAMK2D	PRELID2	ID3
32	DDIT4	SPDYE2	TCF4	AP002075.1
33	ENG	PRKN	TMEM131L	PLCL2
34	ELMO1-AS1	PITPNC1	DDIT4	MT-CO3
35	ZBTB46	ST7	VWA8	FP236383.1
36	NPDC1	RBFOX1	MAST4	GJA1
37	C1orf56	FKBP5	RBMS3	AL627171.2
38	CCND3	ETS1	ENG	MT-ND3
39	TRIM13	ABCB1	LRMDA	CAMK2D
40	COL8A1	DST	DGLUCY	SOD2
41	FHL2	PPP1R12B	MT2A	MT-CO1
42	PITPNC1	ACTB	RNASE1	ASPH
43	ANXA3	AKAP13	VEGFC	LAMB1
44	SRSF7	SLFN12L	COL19A1	FAM219A
45	CLEC14A	QKI	CLEC14A	DDX17
46	PKN3	NEBL	PPP1R12B	CCDC50
47	THUMPD3-AS1	MT-CO3	HNRNPU	MT-ATP6
48	ATP2B4	MAST4	DDX60L	EFNB2
49	DLEU2	ENG	LINGO1	IFI27
50	CPAMD8	DTNA	CNTN5	PRKN
51	RNASE1	ZNF638	PCNX1	MTREX
52	EVA1C	ZBTB16	MT-CYB	CA4
53	CA4	VWA8	THSD7A	HNRNPU
54	ABR	VEGFC	IQCJ-SCHIP1	DST
55	ILK	PDXDC1	USP39	DDIT4
56	TBRG1	NPDC1	ASPH	COL4A1
57	RYR2	LPP	ST7	BTNL9
58	ITGA10	AC124312.1	HSPA1A	TRIO
59	TMEM179B	IGFBP7	FABP5	RASGEF1B
60	SPARCL1	IFI44	FKBP5	SNHG7
61	SON	FGF12	RGCC	RNASE1
62	ZNF75A	UTRN	UTRN	CD36
63	LRP4	TACC1	CAMK2D	AKAP13
64	AC058791.1	RGCC	SLFN12L	RGCC
65	MYBPC3	PSD3	KANK3	NEK7
66	RNF125	LINC02388	TIMP3	FKBP5
67	RBM6	ILK	CBLB	CCNY
68	C19orf66	HIP1	PTPRB	ZNF608
69	ST3GAL3	FLT1	TMEM65	UTRN
70	CRLF3	DLEU2	AC078883.1	TIMP3
71	PPP1R10	CCSER1	TMEM88	LINC00486
72	SPDYE1	ASPH	RASGEF1B	IQCJ-SCHIP1
73	RGCC	ARHGEF10	AL138689.2	ENG
74	KCNQ1	ANXA3	CYP4Z1	C1orf56
75	NME3	ZEB1	HLA-B	ST6GALNAC3
76	SPC25	ZBTB46	ERICH4	PCSK5
77	RIN2	TMSB4X	LINC00486	CEMIP2
78	ARHGEF10	MT-CO2	CEMIP2	CCNH
79	FADS3	MT-ATP6	ERBIN	ADGRL2
80	PDXDC1	LARGE1	WASHC4	SPDYE2
81	CHD9	KIAA1217	MT-CO2	NFIB
82	NFKBIA	DDX60L	MET	ABLIM1
83	SH2D3C	DDIT4	FBN1	ZEB1
84	SRGAP2B	CPAMD8	PLCL2	UBR5
85	CYSTM1	CNTN5	TMSB10	NBDY
86	TINAGL1	CLEC14A	FAM241A	MT-CO2
87	ZNF302	CD59	PLCL1	AC011287.1
88	AC105052.3	TCF25	MT-ND1	PLCB1
89	TIE1	TACC2	MT-ATP6	KANK3
90	CCDC12	PAM	MT-ND4	FGF12
91	ATF6B	MAP3K20	C1orf56	CCSER1
92	FEZ2	KCNQ1OT1	MCTP1	VWA8
93	HES1	CHCHD3	SVIL	RFTN1
94	HAGH	TTN-AS1	ZBTB46	METAP1
95	GIMAP7	TPM1	SPSB3	FDPS
96	CDH19	RABGAP1L	SIPA1L2	FABP4
97	ZEB2	PHLDB2	ATP2A2	TMEM88
98	HLA-B	NDRG1	PATJ	PCNX1
99	CPLX1	MACROD2	EHBP1L1	CARHSP1
100	ELN	KAZN	TSHZ1	AC058791.1
101	FRMD4A	HNRNPU	COP1	WASHC4
102	ZNF7	GALNT18	MTX2	TACC1
103	TJP2	FUS	S100A10	SNRK
104	ARHGAP26-AS1	FDPS	HLA-C	SIPA1L2
105	KIAA1217	ERICH4	YBX3	PTPRK
106	DHRS7B	CSNK1E	CSNK1E	MT-ND4
107	LINC00685	CEMIP2	GIMAP7	MAST4
108	FUS	CARHSP1	FDPS	H3F3B
109	CD59	ARPC1B	ADAMTS1	GLS
110	SAT2	ARL17B	TINAGL1	CBLB
111	RSRP1	ZFP36L2	PDE4D	AC136489.1
112	RAD23A	VIM	SLC25A36	VEGFC
113	TAZ	TPT1	CPED1	SPARCL1
114	GPATCH8	SOX5	CACNA1C	PSPC1
115	CARHSP1	SLC2A3	ECPAS	KIAA1217
116	CSNK1E	RPL13	NPAS2	GRB10
117	LRRC37A3	RASAL2	PDE7A	GMDS-DT
118	SHARPIN	PLCL2	KLHL3	FNDC3B
119	MOGS	PHACTR4	ABCB1	FANCL
120	C19orf25	PDE4D	CPAMD8	ERBIN
121	DCN	NME3	CD59	ANKRD11
122	SECISBP2	NCOA3	ETS1	AL390957.1
123	AC119150.1	HSPA1A	H3F3B	ZBTB46
124	IQCK	HSP90AB1	BZW2	USP39
125	DPP7	HLA-E	GJA1	TTC3
126	CYP4Z1	FHIT	DST	TMEM65
127	CYP4B1	FBN1	AC004551.1	RAPGEF2
128	H3F3B	ERBIN	PIK3R1	RALGAPA2
129	AL138828.1	EMCN	FABP4	PPP2R2A
130	NUTM2A-AS1	COL8A1	CCND3	PARD3B
131	PPP6R2	COL19A1	MT-CO3	MT2A
132	CCZ1B	CNOT6L	PREX2	MECOM
133	ZC3H11A	CHD9	SPART	MCTP1
134	SEMA6A-AS1	CD81	MT-ND2	MAGI1
135	PAXX	AGBL4	RPL10	EMCN
136	MT2A	ADGRL2	AKAP13	DYM
137	ACSM3	ACTG1	ADGRL2	DDX5
138	CCDC65	AC004551.1	NPTN	COP1
139	TTPAL	ABR	ELMO1-AS1	CLEC14A
140	2022-03-02	UBC	CYP4B1	ARL15
141	LINC00513	ST6GALNAC3	TUSC3	AL138689.2
142	PPP1R13B	SH2D3C	AC093157.1	WSB1
143	ARPC1B	RNF125	MT-ND5	THUMPD3-AS1
144	FOXN3	RNASE1	CD63	RASAL2
145	RAB32	RIN2	AL390957.1	PRRC2C
146	WNT2B	PTPRD	LRRFIP2	PPP3CC
147	CLMAT3	PPP1R10	FANCL	PHLDB2
148	PAPSS2	FRMD4A	AP002075.1	MAP3K20
149	PFDN1	DLG2	PRDM16	LRP1B
150	RASSF1	CPED1	PKN3	LINC02388
151	NOD1	ATP8B1	AC093110.1	HIP1
152	DIAPH2-AS1	ATF6B	RALGAPA2	FLT1
153	AL157938.3	ANO2	IVNS1ABP	DDX60L
154	CDC37	AIG1	B2M	CHD7
155	FLOT1	TMEM65	CCNH	CCDC39
156	TMA7	SLC25A36	BABAM2	ANXA3
157	SMCR5	PTPRM	MECOM	ADAMTS1
158	CDH2	PPP1R13B	PPP2R2A	AC124312.1
159	AL139022.1	NUTM2A-AS1	DDX10	AC092069.1
160	CD63	NEAT1	MYL6	A2M
161	S100A6	MECOM	XPO1	VPS13A
162	KIFC3	LRRC37A3	QKI	TSC22D1
163	SQSTM1	LINC00513	AC058791.1	SYNE2
164	TRIML2	IL18R1	MINDY3	ST7
165	PHF20	HNRNPA2B1	NRIP1	SETX
166	ZNF721	HIVEP2	NFIB	SEC62
167	B3GAT2	FTL	TACC1	SCFD2
168	ZNF37A	FADS3	NME3	RERE
169	NEXN	DDX5	AL139383.1	RBPMS
170	SCAMP3	CMTM8	NDUFA10	RBMS1
171	SCN7A	CCDC50	S100A6	PSD3
172	PHYKPL	CCDC12	IFIH1	PREX2
173	ACTR10	C1orf56	GRB10	MYO1E
174	SCNM1	BMPR2	MAGI1	MCF2L
175	ZER1	AL138828.1	UGCG	MBNL1
176	TECRL	ACTC1	DTNA	ITPR1
177	RHD	AC007743.1	RNF115	ITGB1
178	TNIK	A2M	TMEM30A	HLA-DRB1
179	HGSNAT	ZNF302	AF241726.2	GALNT18
180	BTG1	USP39	IFITM3	FAM241A
181	ADAM15	TXNIP	GLS	FADS3
182	NAIP	SYNE1	GPCPD1	DLEU2
183	TRIM56	SRGAP2B	NFKBIA	DGLUCY
184	PPM1F	SPSB3	CCDC50	CRIP2
185	FOXO3	SPARCL1	AC098829.1	CPAMD8
186	CFAP161	SND1	ADIRF	CMTM8
187	AGBL5	RNF115	PVT1	CHD9
188	WDR45	RBMS3-AS2	GAB1	ASCC3
189	PHACTR4	RASSF1	LRP4	AC098829.1
190	ACAT1	RALY	HLA-A	ZNF638
191	ST3GAL1	PRDM16	ANXA3	ZFC3H1
192	NNMT	PIK3C2A	TARBP1	ZBTB20
193	SPG7	PCNX1	LINC02388	TBC1D1
194	CHST12	PATJ	TUT7	PKHD1L1
195	MAP1LC3A	NPAS2	HLA-DRB1	PICALM
196	CALCOCO2	NFIB	KCNQ1OT1	PAM
197	ITCH	NFIA	TCF25	NPAS2
198	PSMA7	LNX1	HSPH1	NAV2
199	MICA	LINC00486	DUSP6	MT-CYB
200	CYP4X1	ITGB1	CDKN1C	MACROD2
201	RAD50	HNRNPDL	ZNF638	LINGO1
202	SRSF10	HDAC9	PRRC2C	LHFPL6
203	ARL4A	HAGH	NT5DC1	LAMA2
204	PNKP	GJA1	AC118549.1	KITLG
205	CD34	EPSTI1	EIPR1	IL18R1
206	EDF1	CYP4Z1	LARS	HSPA1A
207	SPDYE5	CTNNA3	HYAL1	HLA-C
208	AC020916.1	CRK	CARHSP1	HES1
209	MYOZ2	CCND3	PHLDB2	GIMAP7
210	TNNT2	BBX	HIP1	FABP5
211	URM1	AC092979.1	BCKDHB	ETV6
212	A1BG	ZNF91	ZEB1	EIPR1
213	A1BG-AS1	ZNF431	SCFD2	DOCK9
214	A1CF	ZFPM2	ZDHHC21	CTSH
215	A2M-AS1	ZFHX3	CD81	CCND3
216	A2ML1	WNT2B	MYO18A	ATP11A
217	A2ML1-AS1	WASHC4	A2M	ARHGEF7
218	A3GALT2	USP7	CNOT6L	AC093110.1
219	A4GALT	UBE2D3	THSD4	ZNF611
220	A4GNT	TTPAL	NUDCD1	ZEB2
221	AAAS	TRIM22	MIR222HG	TENT2
222	AACS	TNNC1	CPEB4	TACC2
223	AADAC	TBRG1	DCN	SLC25A4
224	AADACL2	STAG1	MCUB	RPGR
225	AADACL2-AS1	SRSF7	AIG1	RIN2
226	AADACL3	SPRY1	ZNF302	RBFOX2
227	AADACL4	SPNS2	KDM4C	RAPGEF5
228	AADAT	SPC25	TBRG1	QKI
229	AAED1	SLC8A3	WDR27	PTPRM
230	AAGAB	SLC8A1	GALNT18	PPP1R10
231	AAK1	SLC24A3	AKAP11	PLSCR1
232	AAMDC	SH3D19	AC124319.2	PLA2G5
233	AAMP	SF1	TBC1D1	PITPNC1
234	AANAT	SDCBP	CEP83	PDE7A
235	AAR2	RNH1	MEF2C-AS1	NUTM2B-AS1
236	AARD	RAB6A	IFI44	NFKBIA
237	AARS	PXN	SOX5	NEAT1
238	AARS2	PTPRG	TENT4A	NBEA
239	AASDH	PREX2	TTN-AS1	N4BP2L2
240	AASDHPPT	POSTN	KITLG	MYCBP2
241	AASS	PLD1	ADGRL4	MT-ND2
242	AATBC	PLCB1	CDC42EP4	MACF1
243	AATF	PKN3	TRIO	LRP4
244	AATK	PDZRN3	SH2D3C	LDLRAD4
245	AB015752.1	PDZD2	AC139887.2	HSPG2
246	ABALON	PCDH7	MAPRE2	HDGFL3
247	ABAT	PAPOLA	UBE2G2	GPHN
248	ABCA1	NUMB	SND1	FHIT
249	ABCA10	NUDT9	BTG1	DISC1
250	ABCA12	NBEAL1	HIVEP2	DIP2C
251	ABCA13	NBEA	AC009554.1	DHRS3
252	ABCA2	MX2	ARPC1B	CYP4B1
253	ABCA3	MTX2	AF117829.1	CRYBG3
254	ABCA4	MT2A	SSFA2	CRISPLD2
255	ABCA5	MT-ND4	COL4A1	CNOT6L
256	ABCA6	MT-ND1	PARP12	CD63
257	ABCA7	2022-03-02	MRE11	CD34
258	ABCA8	LRP1B	DDX60	CD2AP
259	ABCA9	KDM6A	ILK	CACNA1C
260	ABCA9-AS1	JUN	KCNQ1	ATF7IP2
261	ABCB10	ITGA10	DOCK4	ARMH3
262	ABCB11	ICAM1	THUMPD3-AS1	ARL17B
263	ABCB4	HSPH1	LRRC37A3	ADAMTS6
264	ABCB5	HSPG2	SPC25	AC004551.1
265	ABCB6	HSP90AA1	MTFR1	ABCB1
266	ABCB7	HDGFL3	MDN1	ZSWIM6
267	ABCB8	GSE1	NBDY	ZNF654
268	ABCB9	GPX3	ATP11A	ZCCHC10
269	ABCC1	GIMAP7	STT3B	VOPP1
270	ABCC10	GIGYF1	RAMP2	UGCG
271	ABCC11	GALNT15	FAT4	UACA
272	ABCC12	FNDC3B	CD9	TUBA1B
273	ABCC2	FEZ2	MTR	TTC28
274	ABCC3	EVA1C	TIE1	TNS2
275	ABCC4	EML1	DMD	TNRC6B
276	ABCC5	ELMO1-AS1	TMEM204	TNKS2
277	ABCC5-AS1	EGLN3	MBNL1	TMEM179B
278	ABCC6	ECPAS	JUND	TMEM131
279	ABCC8	DLC1	CHD7	TIE1
280	ABCC9	DISC1	NEK7	TBC1D5
281	ABCD1	DGLUCY	PAPOLA	TBC1D4
282	ABCD2	DAZAP2	TRIM13	STARD13
283	ABCD3	CPLX1	VEGFA	STAG1
284	ABCD4	COL4A1	SUPT3H	SPNS2
285	ABCE1	CLMAT3	CD300LG	SPC25
286	ABCF1	CKMT2-AS1	ITGA10	SLFN12L
287	ABCF2	CIRBP	2022-03-02	SHANK3
288	ABCF2	CD93	ZNF516	SH3D19
289	ABCF3	BTNL9	CCNY	RSRP1
290	ABCG1	BCL2L1	TMEM179B	RIMS2
291	ABCG2	BAIAP2	CDC37	RBFOX1
292	ABCG4	ATP2B4	HAGH	RASSF3
293	ABCG5	ARL6IP4	CMSS1	RASGRF2
294	ABCG8	APPBP2	NBEA	RAB11A
295	ABHD1	APOO	LGALS1	PRAG1
296	ABHD10	AP002518.2	CCDC12	PPP3CA
297	ABHD11	AL445426.1	ST6GALNAC3	PPP1R13B
298	ABHD12	AL390957.1	SORBS2	PPP1R12B
299	ABHD12B	ADAMTS1	IL32	PPFIBP1
300	ABHD13	AC119150.1	ARL15	PHACTR4
301	ABHD14A	AC098829.1	CPEB2	PDE3B
302	ABHD14A-ACY1	AC093110.1	BCL2L1	PBX1
303	ABHD14B	AC092839.1	PSMD14	PARD3
304	ABHD15	AC020637.1	CHCHD3	NORAD
305	ABHD15-AS1	ZNF75A	ZNF608	NFIA
306	ABHD16A	ZNF609	NNT	MGAT5
307	ABHD16B	ZNF366	SPRED1	MAU2
308	ABHD17A	ZNF3	MX2	LRRC37A3
309	ABHD17B	ZNF224	LAMB1	LINC02147
310	ABHD17C	ZHX3	RAPGEF5	LDB2
311	ABHD18	ZFC3H1	FADS3	KCNN2
312	ABHD2	ZBTB8OS	AL365273.2	JAG1
313	ABHD3	ZBTB20	CDYL2	ITPKB-AS1
314	ABHD4	YWHAE	IGFBP7	IL10RB
315	ABHD5	YPEL3	EIF4G1	IGF1R
316	ABHD6	YBX3	PSMA7	IFI44L
317	ABHD8	WSB2	PELI1	IFI44
318	ABI1	WSB1	FHIT	ICAM2
319	ABI2	VPS29	ADAMTSL1	HNRNPH1
320	ABI3	VCAN	TES	GPCPD1
321	ABI3BP	USP25	ID2	GOLGA4
322	ABL1	URM1	ABR	GCNT2
323	ABL2	UPF3B	ACSM3	F8
324	ABLIM1	UGCG	CYP4X1	ELK3
325	ABLIM2	UBXN7	VCP	EHBP1L1
326	ABLIM3	TUSC3	ATF6B	DOCK4
327	ABO	TUBB6	PLCB1	DLG2
328	ABRA	TTN	CALCOCO2	CYSTM1
329	ABRACL	TRMT10B	RAPGEF4	CYP4Z1
330	ABRAXAS1	TRIM13	AP001011.1	CPED1
331	ABRAXAS2	TRAK2	CTNNBIP1	CD59
332	ABT1	TOM1	ATP11C	CADPS2
333	ABTB1	TNIK	GGT5	ARHGEF12
334	ABTB2	TMEM179B	TFG	ARAP3
335	AC000032.1	TJP2	SPARCL1	AL035427.1
336	AC000036.1	TINAGL1	PRMT3	AIG1
337	AC000058.1	TENM2	GNG11	ADGRL4
338	AC000061.1	TCF12	CDH19	ADGRF5
339	AC000068.1	TBC1D5	RNF125	AC118549.1
340	AC000068.2	SVIL	EMP2	AC108062.1
341	AC000068.3	SUGCT	UBR5	AC016831.7
342	AC000093.1	STXBP6	ICAM2	AC008440.2
343	AC000099.1	STX6	SRSF7	AC005332.7
344	AC000123.1	STK40	AC008014.1	ZNF814
345	AC000124.1	STAT3	C15orf41	ZMYM2
346	AC000372.1	ST3GAL1	SNX13	ZFHX3
347	AC000403.1	SSU72	EFNB2	ZDHHC21
348	AC001226.2	SSFA2	ANKRD28	ZBTB16
349	AC002056.2	SSBP4	PITPNC1	YBX3
350	AC002064.1	SOX17	HES1	WWTR1
351	AC002064.2	SNCG	PLA2G5	WWOX
352	AC002066.1	SLMAP	CD151	WNK1
353	AC002070.1	SLC25A4	NPDC1	VTI1A
354	AC002074.1	SLC25A29	MYO1B	VGLL4
355	AC002091.1	SLC25A12	OGA	USP47
356	AC002091.2	SHANK3	ADAM15	UBR4
357	AC002094.2	SHANK2	LCLAT1	UBR3
358	AC002094.3	SGCZ	LTBP1	UBE2E3
359	AC002101.1	SESN1	RPGR	UBE2E2
360	AC002115.1	2022-09-09	MCAM	U2SURP
361	AC002116.2	SELENOT	CCDC7	TUT4
362	AC002127.2	SCNM1	DOCK9	TUBE1
363	AC002128.2	SCAMP3	DDX5	TSPAN4
364	AC002306.1	RYR2	PPP3CC	TSHZ1
365	AC002310.1	RWDD1	SNTG2	TRIM56
366	AC002310.2	RUNX1T1	ZER1	TPTEP2-CSNK1E
367	AC002310.4	RTN4	HLA-DRB5	TPO
368	AC002310.5	RRM2B	NSD2	TPM1
369	AC002347.1	RPS19	PCSK5	TMTC2
370	AC002347.2	RPL31	SLC25A12	TMSB4X
371	AC002351.1	RPL15	NR4A1	TMEM259
372	AC002375.1	RPF1	NDUFAF2	TMEM131L
373	AC002378.1	ROCK2	RAB21	THSD7B
374	AC002383.1	ROBO4	ASCC3	THRAP3
375	AC002384.1	RNF216	KIAA1217	TEAD1
376	AC002386.1	RNF214	SLX4IP	TANK
377	AC002398.1	RNF144A	MTPN	TANC1
378	AC002398.2	RGL1	WSB1	SYNE1
379	AC002401.1	RFX3-AS1	FAM219A	STT3B
380	AC002401.2	RDX	C19orf66	SRSF11
381	AC002401.3	RCSD1	LINC00854	SQSTM1
382	AC002428.1	RBPJ	TMSB4X	SNX13
383	AC002428.2	RBMS2	MAN2A1	SND1
384	AC002429.2	RBM6	FNDC3B	SMG6
385	AC002451.1	RBFOX2	VPS8	SMAD3
386	AC002454.1	RARB	HDGFL3	SLCO3A1
387	AC002456.1	RALGPS1	INPP5A	SH2D3C
388	AC002463.1	RAD23A	CRYBG3	SDK1
389	AC002465.1	RABEPK	CEP290	SDCBP
390	AC002467.1	RAB11A	TSHZ2	SCFD1
391	AC002470.1	PTEN	AC136489.1	S100A10
392	AC002472.1	PSMA7	AC008050.1	RPL10
393	AC002480.2	PRKCH	KLF2	ROR1
394	AC002480.3	PPP6R2	RAI14	RNASE10
395	AC002480.4	PPP2R2A	NDRG1	RFX3
396	AC002511.1	PPP1R16B	RIN2	REV3L
397	AC002511.2	POLR2E	EIF1	RBMS3-AS2
398	AC002546.1	PNISR	AC008735.2	RBM6
399	AC002550.1	PLXNC1	ITM2A	RAMP3
400	AC002550.2	PLET1	C16orf72	RAI14
401	AC002553.2	PLEKHM2	NCOA3	RAD51B
402	AC002558.2	PLEKHA1	TMEM117	RABGAP1L
403	AC002563.1	PLCL1	MIPOL1	QSER1
404	AC002985.1	PITRM1	CLCN3	PTPRE
405	AC002996.1	PIK3R1	PID1	PPARG
406	AC003002.1	PIK3C3	RASSF1	PLCL1
407	AC003002.2	PFDN1	KDM3A	PHIP
408	AC003005.1	PEAK1	XPO6	PHF21A
409	AC003005.2	PDS5A	AIF1L	PECAM1
410	AC003006.1	PDGFD	TLL1	PEAK1
411	AC003035.1	PCAT19	ELAVL1	PDE8A
412	AC003035.2	PBX1	ITGA8	PCCA
413	AC003043.1	PARD3	LPP	PCBP1
414	AC003043.2	PALD1	ELL2	PARP12
415	AC003070.1	PABPC1	SLFN11	PAPSS2
416	AC003070.2	ORC2	MIGA1	OSBPL8
417	AC003084.1	NR5A2	ADAM9	OGA
418	AC003087.1	NR4A1	LEMD3	NUMB
419	AC003092.1	NR3C2	MAGI2	NTN4
420	AC003092.2	NNMT	SQSTM1	NSD3
421	AC003101.1	NHSL1	AP002518.2	NRIP1
422	AC003101.2	NFKBIA	CNKSR3	NR3C2
423	AC003102.1	NDUFA12	ZNF462	NDRG1
424	AC003666.1	NDUFA10	HSP90AB1	NCOA3
425	AC003681.1	NBDY	TBL1X	MTSS1
426	AC003682.1	NAGLU	DMTF1	MPDZ
427	AC003684.1	NAALADL2	DEPP1	MOSMO
428	AC003688.1	MYO6	VWF	MOGS
429	AC003688.2	MYO1E	CRLF3	MLLT3
430	AC003956.1	MYO1B	GOLIM4	MKL1
431	AC003958.2	MYO15B	FLT1	MIRLET7BHG
432	AC003965.1	MYH7	STX18	MIPOL1
433	AC003965.2	MX1	CFH	MFSD14A
434	AC003973.1	MUTYH	SLC20A2	MEF2C-AS1
435	AC003973.2	MT-ND5	RAPGEF2	MED13L
436	AC003975.1	MSI2	SMAD7	2022-03-07
437	AC003982.1	MKL2	SUCLG2	MAP4
438	AC003984.1	MIR4435-2HG	IRF2BP2	MAN2A1
439	AC003986.2	MIGA1	TRPM7	MAGI2
440	AC003986.3	MGAT5	RSRP1	LRRFIP2
441	AC003988.1	MED23	SHANK3	LRRFIP1
442	AC003991.1	MCTP1	PDXDC1	LIMCH1
443	AC003991.2	MCF2L	FAM120A	LARGE1
444	AC004009.1	MBNL2	LYPLAL1	L3MBTL4
445	AC004012.1	MAP3K8	CBR4	KMT2C
446	AC004014.1	MAGI1	DLG2	KLHL2
447	AC004034.1	LYRM1	NHSL1	KLF2
448	AC004039.1	LY96	IFI44L	KCNQ5
449	AC004052.1	LUC7L3	CDK17	KCNQ1
450	AC004053.1	LTBP1	SELENOW	KAT2B
451	AC004054.1	LSM4	PTPRM	JAK2
452	AC004066.2	LSAMP	MYO1E	ITGA6
453	AC004067.1	LRRC4C	GBP2	ITGA1
454	AC004069.1	LRCH1	XRN2	INO80D
455	AC004076.1	LINGO1	LGALS3	IMMP2L
456	AC004076.2	LEPR	GSN	IGFBP7
457	AC004112.1	LDB2	OTUD4	HS3ST4
458	AC004130.1	LCLAT1	NAA38	HNRNPC
459	AC004147.2	KPNB1	BMP2K	HLA-F
460	AC004148.2	KLHL5	FUT8	HLA-B
461	AC004149.1	KLHL24	LNPEP	HIVEP2
462	AC004156.1	KLF3	DYM	HIST1H2AC
463	AC004158.1	KITLG	CMTM8	HERC4
464	AC004160.2	KIF13B	FARSB	HDAC9
465	AC004217.1	KIAA1671	MLLT3	HAGH
466	AC004221.1	KCNQ1	TSPAN4	GSN
467	AC004223.3	IQCJ-SCHIP1	CST3	GNAQ
468	AC004223.4	INTS6	CD34	FUT8
469	AC004231.1	INO80D	DGKD	FTX
470	AC004231.3	IFT140	TBL1XR1	FOXO3
471	AC004232.2	HSDL2	ARMH4	FOCAD
472	AC004233.2	HNRNPK	ACTR3	FLI1
473	AC004233.3	HMOX2	KIAA1549	FER
474	AC004233.4	HMBOX1	AF165147.1	FBXW7
475	AC004241.1	HLA-C	SPDYE5	FAXDC2
476	AC004253.1	HGSNAT	RAD51B	FAM120A
477	AC004257.1	HBB	ZNF706	EXOC4
478	AC004263.1	HAX1	ITGB1	EVA1C
479	AC004264.1	GSN	QSER1	EPC1
480	AC004381.1	GPR135	ALPK1	EPB41L2
481	AC004408.1	GPM6B	MIR29B2CHG	ELMO1-AS1
482	AC004448.1	GPCPD1	EEFSEC	ELMO1
483	AC004448.2	GNAS	LTN1	ELAVL1
484	AC004448.3	GNA14	NPIPB5	EIF4G3
485	AC004449.1	GAPDH	ST8SIA4	DTNA
486	AC004466.1	GALNT2	RBMS1	DNM3
487	AC004466.3	GAB1	NFIA	DLC1
488	AC004470.1	FUT8	EMCN	DENND2A
489	AC004471.1	FTX	TNS2	DDX10
490	AC004471.2	FOXN3	PDE8A	DACH1
491	AC004477.2	FLOT1	AMD1	CYYR1
492	AC004477.3	FBXL7	CHIC2	CXorf36
493	AC004485.1	FBXL17	CRK	CTDSP1
494	AC004490.1	FAM124A	MIER2	CST3
495	AC004492.1	FABP5	EXOC5	COX5B
496	AC004494.1	ETS2	PTPRK	COL4A2
497	AC004520.1	EPC1	DLEU2	COL15A1
498	AC004522.2	EMC1	SKAP2	COBLL1
499	AC004528.1	ELF2	BTNL9	CNTNAP2
500	AC004528.2	EIF5B	ABCA6	CNTN5
501	AC004540.1	EIF2S2	NHLRC2	CNKSR3
502	AC004540.2	EDF1	PPP1R14A	CMSS1
503	AC004542.2	DOCK1	EXOC2	CMIP
504	AC004554.2	DIAPH2	CMIP	CLDN5
505	AC004556.1	DHRS3	FAM91A1	CHIC2
506	AC004584.1	DENND4C	ARHGEF10	CHCHD3
507	AC004585.1	DCUN1D4	C9orf3	CEP170
508	AC004593.1	DAPK2	IMMP2L	CDK6
509	AC004593.3	CYYR1	GMDS-DT	CDK17
510	AC004594.1	CYSTM1	FGGY	CD74
511	AC004596.1	CYP4B1	TSC22D2	CD300LG
512	AC004597.1	CTIF	TUBA1B	CALD1
513	AC004637.1	CSMD1	IP6K2	CALCOCO2
514	AC004672.1	CRYBG3	SOCS5	C2CD5
515	AC004674.1	CRLF3	MACO1	BZW2
516	AC004687.1	CR381653.1	CHST12	BNC2
517	AC004690.2	CPSF6	SEC62	BMPR2
518	AC004691.1	COP1	TMLHE-AS1	BBS9
519	AC004691.2	CNNM2	TBC1D5	BAZ2B
520	AC004702.1	CLCN3	MEOX1	ATRX
521	AC004704.1	CFI	NEDD4L	ASAP2
522	AC004707.1	CDH13	PSPC1	ASAP1
523	AC004771.1	CDC42EP3	ACO1	ART4
524	AC004771.2	CD74	DAZAP2	ARID4B
525	AC004771.3	CD151	GAPDH	ARHGAP29
526	AC004771.4	CCDC92	FBH1	APP
527	AC004771.5	CCDC130	SYNJ2	AP003086.2
528	AC004784.1	C19orf25	AC098850.3	ANO2
529	AC004801.3	BZW2	AC090517.4	ALPK1
530	AC004801.4	BSDC1	NAV2	AL139807.1
531	AC004801.6	B2M	AC098617.1	AIF1L
532	AC004803.1	ATXN7	FRMD4A	AGAP1
533	AC004805.1	ATXN2	RAB14	AF117829.1
534	AC004812.2	ATP11C	FBXW7	AC109466.1
535	AC004816.1	ASAH1	POT1	AC058822.1
536	AC004816.2	ARRB1	LMAN1	AC025569.1
537	AC004817.1	ARHGAP4	FOXN3	AC008735.2
538	AC004817.3	ARHGAP29	WASL	ABLIM3
539	AC004817.4	ARHGAP24	CIRBP	ABHD15-AS1
540	AC004824.1	ARHGAP15	SNHG25	ABCC4
541	AC004825.2	AQP7	TNNT3	ZRANB1
542	AC004828.1	APTX	DOCK1	ZNF680
543	AC004830.1	APOL6	CABP1	ZNF565
544	AC004832.1	ANK1	WDR43	ZNF521
545	AC004832.6	AL157871.4	NSD3	ZNF37A
546	AC004834.1	AL139807.1	USP12	ZNF302
547	AC004835.1	AL022323.4	SON	ZNF160
548	AC004837.2	AHNAK	DHRS3	ZNF148
549	AC004839.1	AGO3	CLDN5	ZNF146
550	AC004846.1	AGBL5	RUNDC3B	ZHX2
551	AC004846.2	AGAP1	NOS3	ZFP36L2
552	AC004852.2	ADK	SPTAN1	ZFP36
553	AC004854.2	ADD1	TBC1D19	ZFAND3
554	AC004862.1	ADAMTSL3	C9orf84	ZER1
555	AC004865.2	ADAM15	RNF217	ZDHHC17
556	AC004869.1	AC125793.1	CXCL2	ZDHHC14
557	AC004870.3	AC118549.1	DICER1	ZCCHC7
558	AC004870.4	AC090825.1	EML1	ZC3H11A
559	AC004875.1	AC078883.1	OSBPL3	YAF2
560	AC004877.1	AC078778.1	PLEKHA1	XRCC5
561	AC004882.1	AC009690.2	EFCAB13	XAF1
562	AC004884.2	ABLIM3	MXD4	WWP2
563	AC004888.1	ABLIM1	AC097515.1	WWC3
564	AC004889.1	AASDHPPT	EPSTI1	WDR60
565	AC004895.1	A2ML1-AS1	RGS5	WDFY3
566	AC004906.1	ZZEF1	USP53	WAC
567	AC004908.1	ZYX	PCMTD2	VPS13B
568	AC004918.1	ZYG11B	MIA2	VCL
569	AC004921.1	ZYG11A	NORAD	VAPA
570	AC004922.1	ZXDC	LNX1	USP9X
571	AC004923.4	ZXDB	CCNT2	USP53
572	AC004930.1	ZXDA	ARHGEF28	USP34
573	AC004936.1	ZWINT	AC104389.4	USP33
574	AC004941.1	ZWILCH	CLTA	UPF3A
575	AC004943.1	ZW10	PLOD2	UMAD1
576	AC004943.2	ZUP1	ARHGEF7	ULK1
577	AC004946.1	ZSWIM9	ATP2B4	UHRF2
578	AC004947.1	ZSWIM8	SRSF10	UBE3A
579	AC004948.1	ZSWIM7	LRCH1	UBE2R2
580	AC004949.1	ZSWIM6	N4BP2L2	UBE2H
581	AC004951.1	ZSWIM5	TMEM259	UBE2D3
582	AC004969.1	ZSWIM4	AC018816.1	UBE2B
583	AC004973.1	ZSWIM3	VPS41	TXNIP
584	AC004982.1	ZSWIM2	BBX	TUBB
585	AC004982.2	ZSWIM1	ANKRD36B	TTPAL
586	AC004988.1	ZSCAN9	BCAM	TTC29
587	AC004990.1	ZSCAN5C	SOD2	TTC19
588	AC004994.1	ZSCAN5B	MGAT5	TSPAN18
589	AC004997.1	ZSCAN5A	PAM	TSHZ2
590	AC005005.3	ZSCAN4	ANO6	TRPM7
591	AC005008.2	ZSCAN32	PHACTR4	TRIM5
592	AC005009.1	ZSCAN31	IQCK	TRAPPC9
593	AC005009.2	ZSCAN30	RASAL2	TRAK1
594	AC005013.1	ZSCAN29	EPN2	TPST1
595	AC005014.2	ZSCAN26	LINC02147	TPM2
596	AC005019.2	ZSCAN25	SGK1	TOX4
597	AC005020.2	ZSCAN23	UBL3	TNRC6A
598	AC005021.1	ZSCAN22	AL359915.2	TNNC1
599	AC005034.2	ZSCAN21	KIFC3	TNKS
600	AC005034.4	ZSCAN20	TMEM273	TMTC1
601	AC005037.1	ZSCAN2	RHBDD1	TMOD1
602	AC005041.1	ZSCAN18	UPF3A	TMEM87B
603	AC005041.3	ZSCAN16-AS1	PPM1F	TMEM204
604	AC005042.2	ZSCAN16	EPHB4	TMEM117
605	AC005046.1	ZSCAN12	CRIP2	TLK1
606	AC005050.1	ZSCAN10	ADK	TJP2
607	AC005064.1	ZSCAN1	HUWE1	TJP1
608	AC005070.3	ZRSR2	TUT4	TINAGL1
609	AC005076.1	ZRANB3	RAMP3	TGFBR2
610	AC005082.1	ZRANB2-AS1	LINC00513	TCIM
611	AC005086.1	ZRANB2	NARS2	TCF7L2
612	AC005090.1	ZRANB1	KCTD12	TCF12
613	AC005091.1	ZPR1	DISC1	TBRG1
614	AC005096.1	ZPLD1	FAM208A	TBL1XR1
615	AC005104.1	ZPBP2	SYNE1	TBCE
616	AC005144.1	ZPBP	CDK14	TBC1D22A
617	AC005150.1	ZP4	SLC4A7	TAOK1
618	AC005154.4	ZP3	IPO8	TAF8
619	AC005154.5	ZP2	KIAA0586	TAF1
620	AC005154.6	ZP1	KIAA1109	TAB2
621	AC005162.1	ZNRF3-AS1	PDZD2	SUMF1
622	AC005162.3	ZNRF3	AL157871.4	STRN3
623	AC005165.1	ZNRF2	CYSTM1	STPG2
624	AC005180.1	ZNRF1	ZBTB16	STK4
625	AC005180.2	ZNRD1	METAP1	STK38
626	AC005186.1	ZNHIT6	GPIHBP1	STK3
627	AC005197.1	ZNHIT3	ERI3	STAT2
628	AC005208.1	ZNHIT2	SRGAP2B	STARD9
629	AC005220.1	ZNHIT1	SFPQ	STAG2
630	AC005224.1	ZNFX1	ZNF208	ST6GAL1
631	AC005224.2	ZNF99	CSMD1	SSR2
632	AC005225.2	ZNF98	SESN1	SSH2
633	AC005225.3	ZNF93	ELN	SRSF5
634	AC005229.4	ZNF92	KIAA1211L	SRRM2
635	AC005232.1	ZNF90	ZNF611	SRPK2
636	AC005234.1	ZNF891	CCDC39	SRP54
637	AC005237.1	ZNF883	AC087286.2	SPTBN4
638	AC005244.2	ZNF880	TRIM56	SPTBN1
639	AC005253.1	ZNF879	CARMIL1	SPTAN1
640	AC005253.2	ZNF865	ACSL4	SPSB3
641	AC005258.1	ZNF862	AL136531.2	SPRY1
642	AC005261.1	ZNF860	TPT1	SPRED2
643	AC005261.2	ZNF853	PARP14	SPRED1
644	AC005261.3	ZNF852	TTC3	SPPL3
645	AC005264.1	ZNF850	PTPRE	SPOCK1
646	AC005277.1	ZNF85	G3BP1	SPCS3
647	AC005277.2	ZNF846	ITGAV	SPAG9
648	AC005280.2	ZNF845	CRIM1	SPAAR
649	AC005281.1	ZNF844	LRRK2	SOX18
650	AC005288.1	ZNF843	PALM	SORCS3
651	AC005291.1	ZNF841	IPO7	SORBS1
652	AC005291.2	ZNF84	NUFIP2	SNHG25
653	AC005304.1	ZNF839	TPM1	SNED1
654	AC005304.2	ZNF837	ELK4	SMURF1
655	AC005304.3	ZNF836	UBE2D3	SMG7
656	AC005307.1	ZNF835	NAIP	SMARCA2
657	AC005324.1	ZNF831	AQP1	SLC8A1
658	AC005324.3	ZNF830	STK39	SLC51A
659	AC005324.4	ZNF83	CHD9	SLC4A7
660	AC005324.5	ZNF829	PSD3	SLC48A1
661	AC005329.1	ZNF827	CCDC6	SLC45A4
662	AC005329.2	ZNF823	CDC73	SLC44A2
663	AC005329.3	ZNF821	FOCAD	SLC39A11
664	AC005332.1	ZNF816	ETV6	SLC25A16
665	AC005332.3	ZNF814	NCL	SLC25A12
666	AC005332.4	ZNF813	ARHGEF12	SLC16A4
667	AC005332.5	ZNF81	MYDGF	SIK2
668	AC005332.6	ZNF808	PTAR1	SHE
669	AC005332.8	ZNF805	BMPR2	SH3RF3
670	AC005342.2	ZNF804B	CTNNBL1	SFMBT2
671	AC005344.1	ZNF804A	TENT2	SF1
672	AC005355.1	ZNF800	CSNK1G3	SERINC1
673	AC005358.1	ZNF80	GSE1	SEMA6A-AS1
674	AC005358.2	ZNF793-AS1	FCN3	SECISBP2
675	AC005363.2	ZNF793	PHF20	SEC63
676	AC005381.1	ZNF792	ZNF91	SEC22B
677	AC005383.1	ZNF791	AGO4	SEC14L1
678	AC005387.1	ZNF790	FLI1	SCAF8
679	AC005387.2	ZNF79	GRAMD2B	SBNO2
680	AC005392.3	ZNF789	USP25	SBF2
681	AC005393.1	ZNF788P	LDB2	SASH1
682	AC005394.1	ZNF787	STRBP	RYK
683	AC005410.2	ZNF786	SAMD9L	RUNDC3B
684	AC005476.2	ZNF785	DHRS7B	RUFY3
685	AC005479.1	ZNF784	FEZ2	RPS6KC1
686	AC005479.2	ZNF783	SRGAP2	RPS6KA2
687	AC005480.1	ZNF782	DUSP1	RPS6
688	AC005481.1	ZNF780B	C2CD5	RPLP2
689	AC005482.1	ZNF780A	PREPL	RPL41
690	AC005486.1	ZNF778	PRKD2	RPL28
691	AC005487.1	ZNF777	RAD23A	RORA
692	AC005498.1	ZNF776	RBMS2	ROCK2
693	AC005498.2	ZNF775	PAPSS2	ROCK1
694	AC005498.3	ZNF774	ZNF75A	ROBO4
695	AC005515.2	ZNF773	VPS37A	RNF144A
696	AC005520.2	ZNF772	ABLIM1	RNF125
697	AC005520.5	ZNF771	PCAT19	RNF115
698	AC005522.1	ZNF770	FLOT1	RNF111
699	AC005523.1	ZNF77	ODR4	RICTOR
700	AC005523.2	ZNF768	SH3BGRL2	RHOJ
701	AC005534.1	ZNF766	ZNF654	REX1BD
702	AC005537.1	ZNF765	PSME4	REEP3
703	AC005538.1	ZNF764	WNT2B	RDH10-AS1
704	AC005540.1	ZNF763	MTREX	RBPJ
705	AC005544.1	ZNF761	DENND2A	RBMS2
706	AC005550.1	ZNF76	POLA1	RBM39
707	AC005550.2	ZNF75D	ESAM	RBM33
708	AC005552.1	ZNF750	BTRC	RB1CC1
709	AC005580.1	ZNF749	ATP8A1	RASGRP3
710	AC005586.1	ZNF746	PSMA3	RAPH1
711	AC005592.1	ZNF740	SORBS3	RAPGEF4
712	AC005597.1	ZNF74	FOXO3	RAPGEF1
713	AC005606.1	ZNF738	ITGA9	RAP1GDS1
714	AC005606.2	ZNF737	PICALM	RAP1A
715	AC005609.1	ZNF736	IFT140	RAD23A
716	AC005609.5	ZNF735	RFTN1	PXN
717	AC005614.1	ZNF732	PDCD4	PUM2
718	AC005616.1	ZNF730	PPP6R2	PUM1
719	AC005618.1	ZNF729	SYNE2	PTPRG
720	AC005618.2	ZNF728	ZEB2	PTPN14
721	AC005618.3	ZNF727	CC2D2B	PTK2
722	AC005625.1	ZNF726	DAZAP1	PTEN
723	AC005632.4	ZNF724	ETS2	PTBP2
724	AC005670.1	ZNF723	ZCCHC7	PSME4
725	AC005670.2	ZNF721	TRAF3	PRSS23
726	AC005674.1	ZNF720	RBM6	PRPF4B
727	AC005692.1	ZNF718	PRKAR2A	PRKDC
728	AC005692.2	ZNF717	PLSCR1	PRKD2
729	AC005695.1	ZNF716	ROBO1	PRKCI
730	AC005695.2	ZNF714	PPP1R10	PRKCH
731	AC005695.3	ZNF711	HSPD1	PRKCE
732	AC005696.1	ZNF710-AS1	OXSR1	PRELID2
733	AC005696.2	ZNF710	2022-09-09	PPP6R2
734	AC005696.3	ZNF71	EIF3H	PPP4R2
735	AC005696.4	ZNF708	PFDN1	PPP2R5E
736	AC005697.1	ZNF707	KSR1	PPP1R12A
737	AC005697.2	ZNF706	IL1R1	PPM1L
738	AC005699.1	ZNF705G	CLASRP	POC1B
739	AC005702.1	ZNF705E	IER2	PLD1
740	AC005703.2	ZNF705D	RALB	PLCXD3
741	AC005703.3	ZNF705B	RPL37A	PLCG1
742	AC005703.4	ZNF704	MICAL3	PLCB4
743	AC005722.2	ZNF703	NR3C2	PKP4
744	AC005726.1	ZNF701	WDFY3	PKIG
745	AC005726.2	ZNF70	TAZ	PIR
746	AC005726.4	ZNF7	LINC01695	PIK3IP1
747	AC005726.5	ZNF699	MX1	PIK3CB
748	AC005730.2	ZNF697	ZNF521	PIK3C3
749	AC005736.3	ZNF696	AATF	PIK3C2A
750	AC005740.3	ZNF692	SLC10A7	PHF20L1
751	AC005740.4	ZNF691	SCN7A	PHF14
752	AC005746.2	ZNF69	USP6NL	PHACTR2
753	AC005746.3	ZNF689	ARFGEF2	PGM5
754	AC005753.1	ZNF688	UBAC2	PFN1
755	AC005757.1	ZNF687	HS2ST1	PFDN1
756	AC005759.1	ZNF684	SFMBT2	PELI2
757	AC005772.1	ZNF683	ARL6IP4	PDS5B
758	AC005774.1	ZNF682	MICU3	PDK4
759	AC005775.1	ZNF681	TMEM131	PCM1
760	AC005776.2	ZNF680	ATP2C1	PBX3
761	AC005786.2	ZNF679	LDLRAD4	PARVB
762	AC005786.3	ZNF678	COL6A2	PARP14
763	AC005790.1	ZNF677	SLMAP	PAPOLA
764	AC005808.1	ZNF676	SRBD1	PALLD
765	AC005821.1	ZNF675	KCNN3	PAFAH1B1
766	AC005823.2	ZNF674-AS1	ARMH3	OSMR
767	AC005828.1	ZNF674	DENND1B	OSBPL9
768	AC005828.3	ZNF672	HSPG2	ORMDL1
769	AC005832.4	ZNF671	SOX18	ORC4
770	AC005833.1	ZNF670-ZNF695	NDUFA12	ORAI2
771	AC005833.2	ZNF669	CIITA	OPCML
772	AC005833.3	ZNF668	ANAPC10	ODF2L
773	AC005837.1	ZNF667-AS1	RNGTT	NUP214
774	AC005837.2	ZNF667	ZNF407	NUP107
775	AC005837.3	ZNF665	KIAA0355	NUCKS1
776	AC005840.2	ZNF664	RPS6KA2	NSD2
777	AC005840.4	ZNF66	ZBTB20	NRP1
778	AC005842.1	ZNF658	ARAP3	NR4A1
779	AC005845.1	ZNF655	GMDS	NR2F2-AS1
780	AC005856.1	ZNF654	ANKRD36C	NQO1
781	AC005863.1	ZNF653	HYAL2	NPIPB5
782	AC005865.1	ZNF652	GSK3B	NOTCH4
783	AC005871.1	ZNF649-AS1	CNOT2	NME3
784	AC005871.2	ZNF649	FAM196A	NMD3
785	AC005884.1	ZNF648	MAMDC2	NLK
786	AC005884.2	ZNF646	ANAPC1	NKTR
787	AC005899.1	ZNF644	FMNL2	NIPBL
788	AC005899.3	ZNF641	NHSL2	NHLRC2
789	AC005899.5	ZNF639	FILIP1	NFX1
790	AC005899.6	ZNF630-AS1	AL445426.1	NFE2L2
791	AC005899.7	ZNF630	EP400	NEURL1B
792	AC005899.8	ZNF629	ZFAND5	NEMF
793	AC005909.1	ZNF628	C18orf25	NCOR2
794	AC005920.1	ZNF627	DNAJC10	NCOR1
795	AC005920.2	ZNF626	TBC1D32	NCOA1
796	AC005920.3	ZNF625-ZNF20	SAMD4A	NCKAP1
797	AC005920.4	ZNF624	TBCK	NCK1
798	AC005921.2	ZNF623	ARHGAP5	NAV1
799	AC005943.1	ZNF622	SELENOF	NAIP
800	AC005944.1	ZNF621	FUBP1	NAALADL2
801	AC005954.2	ZNF620	RHOA	NAA38
802	AC005962.1	ZNF619	RBFOX2	NAA30
803	AC005972.4	ZNF618	MSH2	MYO6
804	AC005993.1	ZNF616	ANXA2	MYH9
805	AC005996.1	ZNF615	PBX1	MYH10
806	AC005999.1	ZNF614	PPP1R13B	MXD4
807	AC006004.1	ZNF613	KLF3	MX2
808	AC006007.1	ZNF611	NEGR1	MTX2
809	AC006012.1	ZNF610	NEAT1	MTUS1
810	AC006013.1	ZNF608	CTIF	MTRF1L
811	AC006017.1	ZNF607	EVA1C	MTHFD1L
812	AC006019.1	ZNF606	GNA14	MPPE1
813	AC006019.3	ZNF605	OSBPL10	MPHOSPH8
814	AC006027.1	ZNF600	TRIM44	MORC3
815	AC006030.1	ZNF599	SF1	MLLT10
816	AC006033.2	ZNF598	ITPR1	MIR99AHG
817	AC006041.1	ZNF597	FXR1	MIR4435-2HG
818	AC006042.1	ZNF596	RBM26	MIR29B2CHG
819	AC006042.2	ZNF595	TRIM22	MIGA1
820	AC006042.4	ZNF594	SRRM2	MGAT4A
821	AC006055.1	ZNF593	GNG12	METTL16
822	AC006059.1	ZNF592	DOCK6	METTL15
823	AC006064.1	ZNF589	ZRANB1	MEOX2
824	AC006064.2	ZNF587	CLIC2	MEF2A
825	AC006064.3	ZNF586	SMG7	MCPH1
826	AC006064.4	ZNF585B	SLC35F5	MAX
827	AC006064.6	ZNF584	NDST1	MAPK10
828	AC006065.4	ZNF583	KIF16B	MAN1A2
829	AC006076.1	ZNF582-AS1	ZC3H13	MAML3
830	AC006111.1	ZNF582	NNMT	MAML2
831	AC006111.3	ZNF580	ZC3H6	MAMDC2
832	AC006115.1	ZNF579	ANKRD50	LYST
833	AC006115.3	ZNF578	DNAJC13	LY6E
834	AC006116.4	ZNF577	STIM2	LTBP1
835	AC006116.8	ZNF576	RFX3	LSM14A
836	AC006130.1	ZNF575	NMD3	LRRC4C
837	AC006145.1	ZNF574	CD36	LRPPRC
838	AC006146.1	ZNF573	ATF7IP2	LRP1
839	AC006148.1	ZNF572	ARHGEF6	LPP
840	AC006148.2	ZNF571-AS1	ERO1A	LNX1
841	AC006150.1	ZNF571	LRRC8B	LMCD1-AS1
842	AC006157.1	ZNF570	RBM33	LMBR1
843	AC006159.1	ZNF57	NREP	LIPE
844	AC006159.2	ZNF569	CTDSP1	LINC01277
845	AC006160.1	ZNF568	RYK	LINC00639
846	AC006206.2	ZNF567	AC016831.7	LINC00513
847	AC006207.1	ZNF566	CASP10	LIMS1
848	AC006213.1	ZNF565	SPTLC1	LIMA1
849	AC006213.2	ZNF563	ZNF800	LIFR
850	AC006213.3	ZNF562	FAM3C	LGALS3
851	AC006238.1	ZNF561	IPO11	LEPR
852	AC006252.1	ZNF560	USP24	KTN1
853	AC006254.1	ZNF559-ZNF177	PIK3C2A	KPNA1
854	AC006262.2	ZNF558	YWHAG	KMT5B
855	AC006270.1	ZNF557	MYCBP2	KLF7
856	AC006273.1	ZNF556	PAIP2	KLF3
857	AC006288.1	ZNF555	PXN	KIFC3
858	AC006296.2	ZNF554	PKN1	KCNQ1OT1
859	AC006299.1	ZNF552	NOD1	KAZN
860	AC006305.1	ZNF551	PTBP3	KAT6A
861	AC006305.3	ZNF550	CYYR1	KANK1
862	AC006329.1	ZNF549	LEPR	KALRN
863	AC006333.1	ZNF546	STOX2	JMJD1C
864	AC006333.2	ZNF544	SOS2	JAM2
865	AC006355.2	ZNF543	KLHL5	IVNS1ABP
866	AC006369.1	ZNF541	AVEN	ITM2A
867	AC006369.2	ZNF540	EPB41L2	ITGA5
868	AC006372.1	ZNF536	CFAP161	ITGA10
869	AC006372.3	ZNF534	TMEM168	INSR
870	AC006378.1	ZNF532	FBXL17	INPP5A
871	AC006435.1	ZNF530	SPIN1	INO80
872	AC006435.2	ZNF529-AS1	RAB11A	IL1RAPL2
873	AC006435.3	ZNF529	IFT43	IL15
874	AC006441.1	ZNF528	PLSCR4	IGF2R
875	AC006441.3	ZNF527	PCCA	IFT43
876	AC006441.4	ZNF526	RABGAP1L	IFITM3
877	AC006449.1	ZNF525	ROBO4	IFI16
878	AC006449.2	ZNF524	WASF2	HNRNPDL
879	AC006449.3	ZNF521	PER1	HMCN1
880	AC006449.5	ZNF519	NUMB	HIF1A-AS2
881	AC006449.6	ZNF518B	MICA	HIF1A
882	AC006458.1	ZNF518A	C1orf21	HGSNAT
883	AC006460.1	ZNF517	DIP2C	HERC2
884	AC006480.2	ZNF516	GALNT2	HBB
885	AC006482.1	ZNF514	WT1	GYPC
886	AC006483.2	ZNF513	TRIQK	GSTK1
887	AC006486.1	ZNF512B	ANKRD11	GSE1
888	AC006487.1	ZNF512	NFATC2IP	GPD2
889	AC006487.2	ZNF511-PRAP1	ADGRF5	GPATCH8
890	AC006504.2	ZNF511	ANO2	GOSR1
891	AC006504.5	ZNF510	LRIG1	GNG7
892	AC006511.4	ZNF507	NAP1L1	GMDS
893	AC006538.2	ZNF506	ST3GAL6	GLG1
894	AC006547.1	ZNF503-AS2	CPNE8	GFOD1
895	AC006547.2	ZNF503-AS1	PPP1R2	GCC2
896	AC006557.1	ZNF503	L3MBTL4	GBE1
897	AC006557.3	ZNF502	HEATR1	GATAD2B
898	AC006581.1	ZNF501	ATXN2	GAS7
899	AC006581.2	ZNF500	KLF13	GALNT17
900	AC006942.1	ZNF497	AP001528.2	GAB1
901	AC006946.2	ZNF496	DOPEY1	G3BP1
902	AC006946.3	ZNF493	IFRD1	FYN
903	AC006960.2	ZNF492	RGL1	FRYL
904	AC006960.3	ZNF491	FAM198B	FRY
905	AC006974.1	ZNF490	PCDH17	FRMD4A
906	AC006974.2	ZNF488	AP1S2	FRMD3
907	AC006978.2	ZNF487	DHX15	FOXN3
908	AC007001.1	ZNF486	GNAQ	FOXK2
909	AC007009.1	ZNF485	RERE	FNDC3A
910	AC007014.1	ZNF484	ELF1	FMN2
911	AC007029.1	ZNF483	SEMA6A-AS1	FMN1
912	AC007032.1	ZNF480	CHIC1	FLNB
913	AC007036.1	ZNF48	EPRS	FILIP1L
914	AC007038.1	ZNF479	CACHD1	FGD4
915	AC007038.2	ZNF474	LIMS2	FEM1C
916	AC007040.1	ZNF473	SP140L	FBXW4
917	AC007040.2	ZNF471	LSM14A	FBXO8
918	AC007064.2	ZNF470	COL4A2	FBXL7
919	AC007091.1	ZNF469	BMS1P14	FBXL17
920	AC007099.1	ZNF468	EFR3A	FAT4
921	AC007099.2	ZNF467	ZHX3	FARS2
922	AC007100.1	ZNF462	CCDC68	FARP1
923	AC007106.1	ZNF461	DYRK1A	FAN1
924	AC007114.1	ZNF460-AS1	PNKP	FAM89A
925	AC007114.2	ZNF460	TNRC6B	FAM222B
926	AC007126.1	ZNF454	MGP	FAM198B
927	AC007128.1	ZNF451-AS1	ARPC3	FAM196A
928	AC007163.1	ZNF451	MAD1L1	FAM177A1
929	AC007179.1	ZNF45	LRRC32	FAM155A
930	AC007182.1	ZNF449	PARD3	F13A1
931	AC007192.1	ZNF446	ACVR1	F11R
932	AC007192.2	ZNF445	PIK3C3	EXOC2
933	AC007193.1	ZNF444	FUS	EVI5
934	AC007193.2	ZNF442	ZNF721	ETFA
935	AC007193.3	ZNF441	WWTR1	ESYT2
936	AC007207.2	ZNF440	NBAS	ERG
937	AC007216.1	ZNF44	MACROD2	ERC1
938	AC007216.2	ZNF439	GPATCH8	ERAP1
939	AC007216.4	ZNF438	FGF2	EPN2
940	AC007218.1	ZNF436-AS1	AC012613.1	EPHA4
941	AC007218.2	ZNF436	AL050403.2	EPB41L4A
942	AC007220.1	ZNF433	INPP5D	EPAS1
943	AC007221.1	ZNF432	HBP1	EP400
944	AC007221.2	ZNF430	NUTM2A-AS1	ENY2
945	AC007228.2	ZNF43	FBXL7	EMSY
946	AC007240.1	ZNF429	RIPOR2	EML1
947	AC007249.1	ZNF428	BST2	EIF4A2
948	AC007249.2	ZNF426-DT	LHFPL6	EIF3H
949	AC007255.1	ZNF426	AHCTF1	EGLN1
950	AC007262.2	ZNF425	EDEM3	EFR3B
951	AC007271.1	ZNF423	LRPPRC	EFCAB14
952	AC007272.1	ZNF420	SUCO	EDEM3
953	AC007277.1	ZNF418	HGSNAT	ECPAS
954	AC007285.1	ZNF417	PDE10A	ECE1
955	AC007285.2	ZNF416	PDCD10	DUSP6
956	AC007292.1	ZNF415	CLK1	DTX3L
957	AC007292.2	ZNF414	SGK3	DPYD
958	AC007292.3	ZNF410	CALCRL	DNAJC7
959	AC007298.1	ZNF41	WDR1	DNAH8
960	AC007298.2	ZNF408	TPP2	DMXL1
961	AC007308.1	ZNF407	SETD3	DIAPH2-AS1
962	AC007314.1	ZNF404	SLAIN2	DHX29
963	AC007319.1	ZNF398	IGFBP4	DHX15
964	AC007325.1	ZNF397	FYN	DHRS7B
965	AC007325.2	ZNF396	TRIM2	DES
966	AC007325.4	ZNF395	MSI2	DEPP1
967	AC007326.4	ZNF394	XAF1	DDX6
968	AC007327.2	ZNF391	EDF1	DCLK2
969	AC007333.2	ZNF385D-AS2	RPTOR	DAB1
970	AC007336.2	ZNF385D-AS1	TTC27	CYYR1-AS1
971	AC007342.4	ZNF385D	TMA7	CYTH3
972	AC007344.1	ZNF385C	UPF3B	CYTH1
973	AC007347.1	ZNF385B	ACAT1	CYP4X1
974	AC007349.1	ZNF385A	STAT3	CWF19L2
975	AC007349.2	ZNF384	RAB7A	CSMD2
976	AC007349.4	ZNF383	ST3GAL1	CREB1
977	AC007362.1	ZNF382	MCF2L	CPNE8
978	AC007364.1	ZNF37A	ABCA8	CNTNAP3B
979	AC007365.1	ZNF367	CMC1	CNTN4
980	AC007368.2	ZNF365	SMAD3	CNTN3
981	AC007370.1	ZNF362	SPIRE1	CLK1
982	AC007370.2	ZNF358	MUC20-OT1	CLCN3
983	AC007376.2	ZNF354C	LARP1	CLASP1
984	AC007378.1	ZNF354B	FAM13A	CIRBP
985	AC007381.1	ZNF354A	APLP2	CHSY1
986	AC007383.2	ZNF350-AS1	CFLAR-AS1	CHRM3
987	AC007383.3	ZNF350	SESTD1	CFL1
988	AC007384.1	ZNF35	AGPAT5	CFH
989	AC007388.1	ZNF347	RTN4	CFAP161
990	AC007389.3	ZNF346	NUTM2B-AS1	CERS4
991	AC007389.5	ZNF345	SERGEF	CEP112
992	AC007391.1	ZNF343	TRAPPC12	CEMIP
993	AC007405.1	ZNF341-AS1	C19orf25	CELF2
994	AC007405.3	ZNF341	SSH2	CELF1
995	AC007406.1	ZNF34	HNRNPR	CEACAM1
996	AC007406.3	ZNF33B	MLLT10	CDKN1C
997	AC007406.4	ZNF33A	SPARC	CDH13
998	AC007422.1	ZNF337-AS1	DOCK7	CDC14A
999	AC007422.2	ZNF337	STX5	CD164
1000	AC007431.1	ZNF335	TNKS	CD151
1001	AC007431.2	ZNF334	SERPINB6	CCDC88A
1002	AC007448.2	ZNF333	CPXM2	CCDC7
1003	AC007448.3	ZNF331	ZNRF1	CCDC68
1004	AC007450.1	ZNF330	PFDN5	CCDC14
1005	AC007485.1	ZNF329	HNRNPK	CC2D2B
1006	AC007491.1	ZNF326	STC1	CAV2
1007	AC007493.1	ZNF324B	TCF7L1	CAMK1D
1008	AC007493.2	ZNF324	ROCK2	CALCRL
1009	AC007494.2	ZNF322	ARFIP1	CACUL1
1010	AC007495.1	ZNF320	NOSTRIN	CACHD1
1011	AC007495.2	ZNF32-AS3	VCL	C9orf147
1012	AC007496.1	ZNF32	CTTN	C6orf62
1013	AC007496.2	ZNF319	JAK2	C20orf194
1014	AC007513.1	ZNF318	FGFR1OP2	C1R
1015	AC007527.2	ZNF317	AC001226.2	C19orf66
1016	AC007529.2	ZNF316	TBC1D9	BTRC
1017	AC007533.1	ZNF311	RPL13	BTBD9
1018	AC007540.1	ZNF304	FBLN5	BRWD1
1019	AC007541.1	ZNF300	MTHFD1L	BRAF
1020	AC007566.1	ZNF30-AS1	SH3D19	BCL2L1
1021	AC007569.1	ZNF30	ATF2	BBX
1022	AC007570.1	ZNF296	ALG13	BAX
1023	AC007595.1	ZNF295-AS1	TMX3	BAIAP2L1
1024	AC007598.2	ZNF292	GBP4	BACH1
1025	AC007601.1	ZNF287	TNFSF10	AZIN1
1026	AC007601.2	ZNF286B	KLHL2	ATXN2
1027	AC007603.1	ZNF284	PIK3R3	ATR
1028	AC007608.1	ZNF283	HNRNPDL	ATP8A1
1029	AC007608.2	ZNF282	USP10	ATP2B4
1030	AC007608.3	ZNF281	NCKAP1	ATP11C
1031	AC007610.1	ZNF280D	USP7	ATG14
1032	AC007610.2	ZNF280C	ELP3	ATF7IP
1033	AC007611.1	ZNF280B	PDS5B	ATF6B
1034	AC007613.1	ZNF280A	PPM1L	ATAD2B
1035	AC007614.1	ZNF28	DLD	ASH1L
1036	AC007619.1	ZNF277	TCF12	ARIH1
1037	AC007620.2	ZNF276	PDLIM1	ARID1B
1038	AC007620.3	ZNF275	KAZN	ARHGEF28
1039	AC007622.2	ZNF274	RHOJ	ARHGAP5
1040	AC007638.1	ZNF273	DIAPH2-AS1	ARHGAP31
1041	AC007638.2	ZNF268	TMEM164	ARHGAP27
1042	AC007639.1	ZNF267	CCNI	ARHGAP24
1043	AC007652.1	ZNF266	SPG7	ARGLU1
1044	AC007656.1	ZNF264	TMLHE	ARF4
1045	AC007663.2	ZNF263	EPC2	APPBP2
1046	AC007663.3	ZNF260	TDRD3	APOL3
1047	AC007666.1	ZNF26	GRASP	APBB2
1048	AC007679.1	ZNF257	LPAR6	AP002518.2
1049	AC007681.1	ZNF256	PCDH7	ANKS1A
1050	AC007686.2	ZNF254	CGGBP1	ANKRD17
1051	AC007686.3	ZNF253	SMAD5	ANKRD13C
1052	AC007687.1	ZNF252P-AS1	RPRD1B	ANKH
1053	AC007728.1	ZNF251	CCM2	ANKFY1
1054	AC007728.2	ZNF250	PBRM1	AMBRA1
1055	AC007731.1	ZNF25	SMG6	ALG13
1056	AC007731.4	ZNF248	RIN3	AL445426.1
1057	AC007731.5	ZNF24	USHBP1	AL357507.1
1058	AC007743.1	ZNF239	GIPC2	AL157871.4
1059	AC007749.1	ZNF236-DT	KDM1A	AL139383.1
1060	AC007750.1	ZNF236	PDPR	AL139022.1
1061	AC007773.1	ZNF235	OGDH	AL121761.1
1062	AC007785.1	ZNF234	PRPF40B	AKT3
1063	AC007785.3	ZNF233	ARHGAP17	AFF1
1064	AC007786.1	ZNF232	PHC2	AFAP1L1
1065	AC007786.2	ZNF230	HMBOX1	AEBP2
1066	AC007786.3	ZNF229	SLC25A29	ADSS
1067	AC007787.1	ZNF227	SEL1L	ADGRL3
1068	AC007795.1	ZNF226	EYS	ADGRB3
1069	AC007823.1	ZNF225	TAPT1	ADD3
1070	AC007834.1	ZNF221	USP9X	ADD1
1071	AC007846.2	ZNF22	CD74	ADAM15
1072	AC007848.1	ZNF219	OSBPL9	ACSL3
1073	AC007861.1	ZNF217	LINC01317	AC119150.1
1074	AC007861.2	ZNF215	URI1	AC104041.1
1075	AC007879.1	ZNF214	PLA2G16	AC093157.1
1076	AC007879.2	ZNF213-AS1	OLA1	AC092839.1
1077	AC007879.3	ZNF213	HSP90AA1	AC078883.1
1078	AC007879.4	ZNF212	LYRM4	AC017002.5
1079	AC007881.2	ZNF211	AL606489.1	AC010976.2
1080	AC007881.3	ZNF208	CEP120	AC010894.3
1081	AC007906.2	ZNF207	SRSF4	AC009948.1
1082	AC007920.1	ZNF205	STRADB	AC008537.1
1083	AC007920.2	ZNF202	MACF1	AC008050.1
1084	AC007922.1	ZNF200	SKI	AC008014.1
1085	AC007923.4	ZNF20	CHSY1	AC007952.4
1086	AC007938.1	ZNF2	ADARB1	AC007743.1
1087	AC007938.2	ZNF197	ANKRD17	AC007193.2
1088	AC007938.3	ZNF195	RBPMS	ABR
1089	AC007948.1	ZNF19	FAXDC2	ABHD2
1090	AC007950.1	ZNF189	ZFC3H1	ABCG1
1091	AC007950.2	ZNF185	GOLGA4	ABCC5
1092	AC007952.3	ZNF184	KLHL20	ABCA8
1093	AC007952.4	ZNF182	ZBTB8OS	ABCA6
1094	AC007952.5	ZNF181	ASAP2	ZZEF1
1095	AC007952.6	ZNF180	ESR2	ZYG11B
1096	AC007952.7	ZNF18	VPS13C	ZXDC
1097	AC007952.8	ZNF175	UVSSA	ZSWIM7
1098	AC007953.1	ZNF169	CNN3	ZSWIM5
1099	AC007953.2	ZNF165	DDX17	ZRANB2
1100	AC007966.1	ZNF160	RALY	ZNRF2
1101	AC007991.3	ZNF16	TJP2	ZNRD1
1102	AC007993.2	ZNF157	SENP6	ZNHIT6
1103	AC007993.3	ZNF155	PCNP	ZNF850
1104	AC007998.4	ZNF154	MED14	ZNF844
1105	AC008011.2	ZNF148	FBXW2	ZNF84
1106	AC008014.1	ZNF146	NAB1	ZNF83
1107	AC008040.1	ZNF143	PRKCH	ZNF800
1108	AC008040.5	ZNF142	IL33	ZNF791
1109	AC008050.1	ZNF141	HNRNPA3	ZNF790
1110	AC008056.1	ZNF140	RNF130	ZNF785
1111	AC008056.2	ZNF14	XIST	ZNF75D
1112	AC008060.1	ZNF138	RSAD2	ZNF75A
1113	AC008060.2	ZNF136	PTEN	ZNF721
1114	AC008060.3	ZNF135	URM1	ZNF708
1115	AC008063.1	ZNF134	MAU2	ZNF692
1116	AC008067.1	ZNF133	ARID1B	ZNF677
1117	AC008073.1	ZNF132	EEF1A1	ZNF675
1118	AC008073.2	ZNF131	A2ML1-AS1	ZNF658
1119	AC008073.3	ZNF124	CLASP1	ZNF621
1120	AC008074.1	ZNF121	CEP192	ZNF609
1121	AC008074.3	ZNF12	CD58	ZNF592
1122	AC008079.1	ZNF117	LAMA2	ZNF555
1123	AC008079.2	ZNF114	CFLAR	ZNF532
1124	AC008080.1	ZNF112	UBE3D	ZNF528
1125	AC008080.2	ZNF107	AGPAT4	ZNF484
1126	AC008080.3	ZNF106	TRPS1	ZNF462
1127	AC008080.4	ZNF101	ENSA	ZNF451-AS1
1128	AC008083.1	ZNF100	RAB6A	ZNF444
1129	AC008083.2	ZNF10	RPS3	ZNF44
1130	AC008083.3	ZMYND8	NAA15	ZNF432
1131	AC008105.1	ZMYND19	RASIP1	ZNF43
1132	AC008105.3	ZMYND15	CHST15	ZNF407
1133	AC008109.1	ZMYND12	RCAN1	ZNF366
1134	AC008114.1	ZMYND11	SLC30A7	ZNF350
1135	AC008115.1	ZMYND10-AS1	SP110	ZNF346
1136	AC008115.2	ZMYND10	TEAD1	ZNF337-AS1
1137	AC008115.4	ZMYM6	MMP24	ZNF337
1138	AC008121.2	ZMYM5	ZNF532	ZNF335
1139	AC008121.3	ZMYM4-AS1	NUAK1	ZNF326
1140	AC008124.1	ZMYM4	JAM3	ZNF324
1141	AC008125.1	ZMYM3	F8	ZNF318
1142	AC008127.1	ZMYM2	CYFIP1	ZNF292
1143	AC008133.1	ZMYM1	ACTB	ZNF284
1144	AC008147.1	ZMPSTE24	ADAMTS9-AS1	ZNF280D
1145	AC008149.1	ZMIZ2	AL359232.1	ZNF274
1146	AC008154.1	ZMIZ1-AS1	ZNF609	ZNF251
1147	AC008154.2	ZMIZ1	CPSF6	ZNF24
1148	AC008164.1	ZMAT5	SLC7A6	ZNF235
1149	AC008250.1	ZMAT4	ITCH	ZNF213
1150	AC008264.2	ZMAT3	UBE2D2	ZNF211
1151	AC008267.5	ZMAT2	WDR60	ZNF207
1152	AC008268.1	ZMAT1	C20orf194	ZNF169
1153	AC008269.1	ZKSCAN8	FSD1L	ZNF141
1154	AC008269.2	ZKSCAN7	AL138828.1	ZNF124
1155	AC008277.1	ZKSCAN5	SDCBP2-AS1	ZNF107
1156	AC008278.1	ZKSCAN4	DROSHA	ZNF106
1157	AC008278.2	ZKSCAN3	ABCC4	ZNF100
1158	AC008378.1	ZKSCAN2	RASGRP3	ZMYM1
1159	AC008392.1	ZKSCAN1	DENND3	ZHX3
1160	AC008393.1	ZIM3	MPDZ	ZFYVE9
1161	AC008397.2	ZIM2-AS1	ZNF565	ZFX
1162	AC008403.1	ZIM2	GCNT2	ZFPM2
1163	AC008403.2	ZIK1	SECISBP2	ZFP62
1164	AC008403.3	ZIC4	MPHOSPH8	ZFP36L1
1165	AC008406.1	ZIC3	LNPK	ZFP28
1166	AC008415.1	ZIC1	GRAPL	ZFAS1
1167	AC008429.1	ZHX2	CAPRIN1	ZFAND5
1168	AC008429.3	ZHX1-C8orf76	AC002066.1	ZFAND2A
1169	AC008438.1	ZHX1	VCAN	ZDHHC7
1170	AC008438.2	ZGRF1	DNM2	ZDHHC3
1171	AC008440.1	ZGPAT	HDAC9	ZDHHC13
1172	AC008440.3	ZGLP1	GUK1	ZDHHC11B
1173	AC008443.2	ZG16B	ZNF718	ZCCHC4
1174	AC008443.3	ZG16	NKTR	ZCCHC14
1175	AC008443.4	ZFYVE9	RAC1	ZC3H8
1176	AC008443.5	ZFYVE28	DEK	ZC3H7A
1177	AC008443.6	ZFYVE27	TMEM161B-AS1	ZC3H13
1178	AC008448.1	ZFYVE26	RASA1	ZC3H12C
1179	AC008453.1	ZFYVE21	PKP4	ZC2HC1A
1180	AC008456.1	ZFYVE19	LIMCH1	ZBTB8OS
1181	AC008464.1	ZFYVE16	IP6K1	ZBTB5
1182	AC008467.1	ZFYVE1	CLEC2B	ZBTB45
1183	AC008474.1	ZFY-AS1	NFKB1	ZBTB44
1184	AC008481.3	ZFY	TRIM5	ZBTB38
1185	AC008494.3	ZFX-AS1	UBR4	ZBTB34
1186	AC008496.2	ZFX	CD93	ZBTB20-AS5
1187	AC008507.2	ZFR2	AZIN1	ZBTB18
1188	AC008514.1	ZFR	PPP4R2	ZBED5
1189	AC008517.1	ZFPM1	LIMA1	ZADH2
1190	AC008522.1	ZFPL1	TRAK2	YY1
1191	AC008534.1	ZFP92	HNRNPH1	YWHAZ
1192	AC008537.1	ZFP91-CNTF	NAMPT	YWHAQ
1193	AC008537.2	ZFP91	DACH1	YWHAB
1194	AC008537.4	ZFP90	MAMLD1	YTHDF1
1195	AC008543.1	ZFP82	CAVIN2	YTHDC2
1196	AC008543.4	ZFP69B	CEP170	YME1L1
1197	AC008543.5	ZFP69	KDM6A	YLPM1
1198	AC008549.2	ZFP64	PHYKPL	YJU2
1199	AC008551.1	ZFP62	TUBGCP3	YES1
1200	AC008554.1	ZFP57	GMPS	YEATS2
1201	AC008555.2	ZFP42	PCAT1	YAP1
1202	AC008555.5	ZFP41	PPP1CB	YAE1D1
1203	AC008556.1	ZFP37	TPTEP2-CSNK1E	XRN2
1204	AC008567.2	ZFP36L1	EIF4G3	XRN1
1205	AC008568.1	ZFP36	AC007743.1	XPR1
1206	AC008569.1	ZFP30	DDX6	XPOT
1207	AC008572.1	ZFP3	CDK6	XPO7
1208	AC008574.1	ZFP28	RBMS3-AS2	XPO6
1209	AC008575.1	ZFP2	FAM111A	XPNPEP3
1210	AC008581.2	ZFP14	APP	XPA
1211	AC008591.1	ZFP1	NACC2	XIST
1212	AC008592.2	ZFHX4-AS1	SRSF5	WWC2
1213	AC008592.4	ZFHX4	MOSMO	WTIP
1214	AC008592.5	ZFHX2	TFB1M	WTAP
1215	AC008608.2	ZFAT-AS1	COA1	WLS
1216	AC008609.1	ZFAT	HSDL2	WIPI2
1217	AC008610.1	ZFAS1	HNRNPC	WIPI1
1218	AC008619.1	ZFAND6	TMOD3	WIPF1
1219	AC008622.2	ZFAND5	B4GALT1	WDSUB1
1220	AC008629.1	ZFAND4	STEAP1B	WDR81
1221	AC008632.1	ZFAND3	ITGA6	WDR70
1222	AC008635.1	ZFAND2B	PELI2	WDR45B
1223	AC008637.1	ZFAND2A	SUSD6	WDR45
1224	AC008649.1	ZFAND1	HERC6	WDR43
1225	AC008649.2	ZER1	ANKRD10	WDR37
1226	AC008655.1	ZEB2-AS1	HIVEP1	WDR36
1227	AC008655.2	ZEB2	LCOR	WDR33
1228	AC008662.1	ZEB1-AS1	PRKAR1A	WDR27
1229	AC008663.1	ZDHHC9	TXNIP	WDR26
1230	AC008663.2	ZDHHC8	HLA-F	WDR24
1231	AC008663.3	ZDHHC7	MAP3K8	WDR20
1232	AC008667.1	ZDHHC6	KLF12	WDR1
1233	AC008667.2	ZDHHC5	ZFPM2	WDPCP
1234	AC008667.3	ZDHHC4	IL6ST	WDFY2
1235	AC008676.1	ZDHHC3	MFSD14C	WDFY1
1236	AC008680.1	ZDHHC24	AGPS	WBP4
1237	AC008686.1	ZDHHC23	SUPT20H	WBP2
1238	AC008687.1	ZDHHC22	SEL1L3	WASL
1239	AC008687.4	ZDHHC21	SCP2	WASHC3
1240	AC008687.8	ZDHHC20	CREM	WASF3
1241	AC008691.1	ZDHHC2	FAM172A	WASF2
1242	AC008695.1	ZDHHC19	SPTBN1	WARS
1243	AC008700.1	ZDHHC18	MYO9B	WAPL
1244	AC008703.1	ZDHHC17	ENTPD1-AS1	VWF
1245	AC008705.1	ZDHHC16	LARP4	VRK3
1246	AC008708.2	ZDHHC15	MGMT	VRK2
1247	AC008728.1	ZDHHC14	IFITM2	VPS8
1248	AC008731.1	ZDHHC13	BCLAF1	VPS54
1249	AC008735.4	ZDHHC12	SERBP1	VPS45
1250	AC008736.1	ZDHHC11B	PLXDC2	VPS39
1251	AC008736.2	ZDHHC11	AL161457.2	VPS35
1252	AC008738.2	ZDHHC1	HSD17B12	VPS29
1253	AC008738.4	ZDBF2	ATP6V1D	VPS13C
1254	AC008739.1	ZCWPW2	KIAA1671	VKORC1L1
1255	AC008741.1	ZCWPW1	STRN	VIT
1256	AC008741.2	ZCRB1	EPC1	VIM
1257	AC008742.1	ZCCHC9	COL15A1	VCP
1258	AC008747.1	ZCCHC8	MYRIP	VCAN-AS1
1259	AC008750.2	ZCCHC7	TBX3	VAV3
1260	AC008750.3	ZCCHC4	CCDC149	VAT1L
1261	AC008750.4	ZCCHC3	SLC44A2	VASH1
1262	AC008750.7	ZCCHC24	ATG5	VAPB
1263	AC008750.8	ZCCHC23	RASA2	VAMP4
1264	AC008752.1	ZCCHC2	ARRDC1	UVRAG
1265	AC008752.2	ZCCHC18	NAALADL2	UST
1266	AC008758.1	ZCCHC17	AL121761.1	USPL1
1267	AC008758.2	ZCCHC14	SRGAP2C	USP7
1268	AC008758.4	ZCCHC13	MAP3K1	USP54
1269	AC008758.5	ZCCHC12	PAXBP1	USP48
1270	AC008758.6	ZCCHC10	ZNHIT6	USP40
1271	AC008759.2	ZC4H2	LINC02328	USP3-AS1
1272	AC008759.3	ZC3HC1	ARHGAP23	USP25
1273	AC008760.1	ZC3HAV1L	ANGPT2	USP24
1274	AC008761.1	ZC3HAV1	CD82	USP22
1275	AC008761.2	ZC3H8	ZSWIM6	USP15
1276	AC008763.1	ZC3H7B	TERF2IP	USP13
1277	AC008763.2	ZC3H7A	SKIL	USP12
1278	AC008763.3	ZC3H6	JAZF1	USP10
1279	AC008764.1	ZC3H4	PTPRG	USO1
1280	AC008764.2	ZC3H3	RPS6KA5	USHBP1
1281	AC008764.3	ZC3H18	KCNB1	USF2
1282	AC008764.4	ZC3H15	KLHL24	USE1
1283	AC008764.5	ZC3H14	AC116366.3	URI1
1284	AC008764.6	ZC3H13	GATAD2B	UQCC1
1285	AC008764.8	ZC3H12D	COG5	UPF2
1286	AC008770.1	ZC3H12C	PRICKLE2	UNKL
1287	AC008770.2	ZC3H12B	PLEKHA7	UNC119B
1288	AC008771.1	ZC3H12A	PIK3C2B	ULK4
1289	AC008780.1	ZC3H11B	IARS	UIMC1
1290	AC008780.2	ZC3H11A	ADCY4	UGP2
1291	AC008781.1	ZC2HC1C	FNBP4	UFD1
1292	AC008781.2	ZC2HC1A	CSTF3	UCKL1
1293	AC008794.1	ZBTB9	AAMDC	UBXN7
1294	AC008805.2	ZBTB8A	NRP2	UBXN2A
1295	AC008825.1	ZBTB7C	KCNT2	UBXN1
1296	AC008840.1	ZBTB7B	GALNT1	UBTF
1297	AC008852.1	ZBTB7A	KIAA1551	UBR2
1298	AC008869.1	ZBTB6	DCUN1D4	UBR1
1299	AC008870.3	ZBTB5	ELMO1	UBN2
1300	AC008870.4	ZBTB49	DELE1	UBN1
1301	AC008871.1	ZBTB48	TPST1	UBL3
1302	AC008875.1	ZBTB47	GNB1	UBE4B
1303	AC008878.1	ZBTB46-AS1	MGLL	UBE2Z
1304	AC008878.2	ZBTB45	TSC22D1	UBE2R2-AS1
1305	AC008878.3	ZBTB44	UACA	UBE2N
1306	AC008878.4	ZBTB43	PPP1R16B	UBE2K
1307	AC008883.1	ZBTB42	TBC1D15	UBE2G2
1308	AC008883.2	ZBTB41	NRG2	UBE2G1
1309	AC008892.1	ZBTB40	DDX18	UBE2D2
1310	AC008894.2	ZBTB4	COL25A1	UBC
1311	AC008897.2	ZBTB39	PRKDC	UBASH3B
1312	AC008897.3	ZBTB38	RBM25	UBAP2
1313	AC008906.1	ZBTB37	PES1	UBAP1
1314	AC008906.2	ZBTB34	VPS29	UBA6
1315	AC008914.1	ZBTB33	ABCE1	UBA5
1316	AC008915.2	ZBTB32	RBM39	TYW3
1317	AC008937.1	ZBTB3	LRP6	TYW1
1318	AC008937.2	ZBTB26	PHF3	TXNL4A
1319	AC008937.3	ZBTB25	PMS1	TXNDC16
1320	AC008938.1	ZBTB24	GNA13	TUT7
1321	AC008940.1	ZBTB22	NR2C1	TULP4
1322	AC008945.1	ZBTB21	SOS1	TUFM
1323	AC008946.1	ZBTB20-AS5	CD47	TUBB4B
1324	AC008948.1	ZBTB20-AS4	HECTD4	TTTY14
1325	AC008957.1	ZBTB20-AS3	KANSL1L	TTN
1326	AC008957.2	ZBTB20-AS2	NUBPL	TTLL5
1327	AC008966.1	ZBTB20-AS1	ELF2	TTL
1328	AC008966.2	ZBTB2	LY6E	TTF1
1329	AC008972.1	ZBTB18	PHIP	TTC9C
1330	AC008972.2	ZBTB17	AC093801.1	TTC39B
1331	AC008982.1	ZBTB14	HSPA12B	TTC27
1332	AC008991.1	ZBTB12	FAM174B	TTC21A
1333	AC008992.1	ZBTB11-AS1	AKAP12	TTC17
1334	AC009005.1	ZBTB11	TTC19	TTC14
1335	AC009019.1	ZBTB10	PTK2	TTC1
1336	AC009021.1	ZBTB1	ASH1L	TSTD2
1337	AC009034.1	ZBP1	CDC42SE1	TSPAN9
1338	AC009035.1	ZBED9	SHE	TSPAN14
1339	AC009041.1	ZBED8	CDK5RAP2	TSC22D2
1340	AC009041.2	ZBED5-AS1	CAPZA2	TRRAP
1341	AC009041.3	ZBED5	CDC27	TRPS1
1342	AC009053.2	ZBED4	LINC00639	TRPC4AP
1343	AC009053.3	ZBED3	SPAAR	TRPC1
1344	AC009055.1	ZBBX	IGF1R	TROVE2
1345	AC009055.2	ZAR1L	QRICH1	TRMT112
1346	AC009060.1	ZAR1	ATG10	TRIR
1347	AC009061.2	ZAP70	ACTR10	TRIP12
1348	AC009063.2	ZAN	PPP2R2D	TRIOBP
1349	AC009063.3	ZADH2	SPNS2	TRIM66
1350	AC009065.1	ZACN	CUX1	TRIM44
1351	AC009065.3	Z99943.1	LINC00894	TRIM37
1352	AC009065.4	Z99916.3	PLD3	TRIM33
1353	AC009065.6	Z99916.1	SHLD2	TRIM26
1354	AC009065.7	Z99774.1	CPLANE1	TRIM25
1355	AC009065.8	Z99758.1	TM4SF1	TRIM24
1356	AC009075.1	Z99756.1	EBF1	TRIM22
1357	AC009081.1	Z99755.2	TENT4B	TRIM13
1358	AC009086.2	Z99289.1	RUNX1T1	TRHDE
1359	AC009087.1	Z99127.1	LBR	TRERF1
1360	AC009088.1	Z98949.3	BAZ2B	TRAPPC3L
1361	AC009088.2	Z98949.1	AC092683.1	TRAPPC12
1362	AC009088.3	Z98885.3	ATXN3	TRAM2
1363	AC009090.2	Z98885.2	EXD3	TRAK2
1364	AC009090.3	Z98884.1	LMNA	TRAIP
1365	AC009093.1	Z98752.4	SMARCA5	TRAF3IP2-AS1
1366	AC009093.2	Z98752.3	NAA16	TRAF3IP1
1367	AC009093.4	Z98752.1	SLC9A3R2	TPST2
1368	AC009093.5	Z98259.3	PAFAH1B1	TPRKB
1369	AC009093.6	Z98257.1	KMT2A	TPR
1370	AC009095.1	Z98200.1	VPS35L	TPM4
1371	AC009097.1	Z97989.1	MDM2	TPM3
1372	AC009097.2	Z97987.1	ADSS	TPD52L1
1373	AC009097.3	Z97986.1	AC007388.1	TP53BP1
1374	AC009102.2	Z97832.2	MYO15B	TP53
1375	AC009107.1	Z97353.2	CAMTA1	TOPORS
1376	AC009107.2	Z97206.2	RB1	TOP2B
1377	AC009108.2	Z97205.2	MAP3K4	TOMM34
1378	AC009108.3	Z97205.1	SSBP3	TOMM20
1379	AC009113.1	Z97192.1	PDZRN3	TOM1L2
1380	AC009113.2	Z97056.1	SNRK	TOM1L1
1381	AC009117.2	Z97055.2	RBFOX1	TOGARAM1
1382	AC009117.3	Z96074.1	SPCS3	TNS1
1383	AC009118.1	Z95624.1	AP3S1	TNRC6C
1384	AC009118.2	Z95115.1	RNF34	TNRC18
1385	AC009118.3	Z95114.4	THADA	TNNT3
1386	AC009119.1	Z95114.2	PITPNM2	TNFRSF10D
1387	AC009119.2	Z95114.1	ICE1	TNFRSF10A
1388	AC009119.3	Z94721.1	TRIM24	TNFAIP8L1
1389	AC009120.3	Z94057.1	KALRN	TNFAIP1
1390	AC009120.4	Z93930.2	SETBP1	TMOD3
1391	AC009121.2	Z93403.1	MIRLET7BHG	TMLHE-AS1
1392	AC009123.1	Z93241.1	VGLL4	TMEM9B
1393	AC009126.1	Z92544.1	MEOX2	TMEM50B
1394	AC009133.1	Z86062.2	STX12	TMEM44
1395	AC009133.2	Z84492.1	CUEDC1	TMEM43
1396	AC009133.3	Z84488.2	PRKRIP1	TMEM41A
1397	AC009133.4	Z84488.1	SHQ1	TMEM39B
1398	AC009134.1	Z84485.1	ANXA1	TMEM30A
1399	AC009137.1	Z84484.1	MYO1C	TMEM254-AS1
1400	AC009139.1	Z83851.1	SMYD3	TMEM243
1401	AC009139.2	Z83847.1	MCC	TMEM231
1402	AC009142.1	Z83844.3	ZNF43	TMEM230
1403	AC009145.3	Z83844.2	PPM1H	TMEM219
1404	AC009148.1	Z83844.1	ZFP36L2	TMEM178A
1405	AC009154.1	Z83839.2	UBR2	TMEM173
1406	AC009154.2	Z83818.2	AC058822.1	TMEM164
1407	AC009158.1	Z82246.1	PDIA3	TMEM161B-AS1
1408	AC009159.2	Z82244.2	FP700111.1	TMEM150C
1409	AC009159.3	Z82217.1	TAOK3	TMEM135
1410	AC009163.1	Z82214.1	FAM114A2	TMEM132C
1411	AC009163.2	Z82198.2	ABHD2	TMEM123
1412	AC009163.4	Z82198.1	HERPUD1	TMEM108
1413	AC009163.7	Z82196.2	ADGRG1	TMEM100
1414	AC009171.2	Z82190.2	RPL5	TMED10
1415	AC009185.1	Z82188.2	UBQLN1	TMCC1
1416	AC009226.1	Z82186.1	LUZP1	TMBIM6
1417	AC009227.1	Z82173.1	DCBLD1	TMA7
1418	AC009228.1	Z73495.1	STX17	TM6SF1
1419	AC009229.1	Z73429.1	LRBA	TM4SF18
1420	AC009229.2	Z69733.1	XPR1	TM4SF1-AS1
1421	AC009234.1	Z69720.1	UBA6	TM4SF1
1422	AC009237.14	Z69706.1	NLRP1	TLN2
1423	AC009237.15	Z69666.1	2022-03-03	TLK2
1424	AC009242.1	Z68871.1	GLCE	TIMP2
1425	AC009262.1	YY1AP1	AFF1	TIGAR
1426	AC009264.1	YY1	UNC13B	THUMPD2
1427	AC009269.2	YWHAZ	DLC1	THSD4-AS1
1428	AC009269.3	YWHAQ	DDX42	THSD4
1429	AC009271.1	YWHAH	ENTPD4	TGS1
1430	AC009275.1	YWHAG	BCAS3	TGFBI
1431	AC009276.1	YWHAB	SPEN	TGDS
1432	AC009283.1	YTHDF3-AS1	WASHC3	TFPI
1433	AC009292.1	YTHDF3	SNX24	TFEB
1434	AC009299.3	YTHDF2	NAA25	TET2
1435	AC009303.2	YTHDF1	AP001831.1	TES
1436	AC009309.1	YTHDC2	CDC42EP3	TERF1
1437	AC009312.1	YTHDC1	UPF2	TENT4B
1438	AC009313.1	YRDC	RAB11FIP2	TENM3
1439	AC009318.1	YPEL5	PUM3	TEK
1440	AC009318.2	YPEL4	PPP3CA	TEFM
1441	AC009318.3	YPEL2	AL024474.2	TDRD7
1442	AC009318.4	YPEL1	DNAJC7	TCP11L1
1443	AC009320.1	YOD1	CDH12	TCIRG1
1444	AC009365.1	YME1L1	FBXL20	TCF7L1
1445	AC009365.3	YLPM1	UGGT1	TCF4-AS1
1446	AC009387.1	YKT6	DPY19L4	TCF25
1447	AC009396.1	YJU2	SETD5	TCF15
1448	AC009396.3	YJEFN3	CYP4A22-AS1	TCEANC
1449	AC009403.1	YIPF7	LMCD1-AS1	TCEAL9
1450	AC009404.1	YIPF6	TLK1	TCAIM
1451	AC009411.1	YIPF5	SCAMP3	TBL1X
1452	AC009411.2	YIPF4	AL139807.1	TBCK
1453	AC009414.2	YIPF3	SMARCA2	TBC1D8
1454	AC009435.1	YIPF2	CREB3L2	TBC1D7
1455	AC009446.1	YIPF1	EIF4G2	TBC1D19
1456	AC009468.1	YIF1B	YIPF4	TBC1D12
1457	AC009468.2	YIF1A	GAS7	TAZ
1458	AC009478.1	YES1	AC027097.2	TATDN1
1459	AC009480.1	YEATS4	KPNA6	TASP1
1460	AC009486.1	YEATS2-AS1	RC3H1	TARBP1
1461	AC009495.1	YEATS2	RPL28	TAPT1
1462	AC009495.3	YDJC	IPO9-AS1	TAPBP
1463	AC009501.1	YBX2	ZNF106	TANGO6
1464	AC009502.1	YBX1	RAD9A	TANGO2
1465	AC009505.1	YBEY	ITGA1	TANC2
1466	AC009506.1	YARS2	PRKCE	TAGLN2
1467	AC009509.1	YARS	MYO1D	TAGLN
1468	AC009509.2	YAP1	CALD1	TAF4
1469	AC009509.4	YAF2	WWC2	TAF3
1470	AC009511.1	YAE1D1	CCDC85A	TAF2
1471	AC009511.2	XYLT2	PLXND1	TAF1D
1472	AC009518.1	XYLT1	KDM3B	TAF15
1473	AC009531.1	XYLB	MID1	TAF11
1474	AC009542.1	XXYLT1-AS2	GIGYF2	TACR1
1475	AC009549.1	XXYLT1-AS1	REV3L	TAB1
1476	AC009554.1	XXYLT1	PRKCA	SYPL1
1477	AC009562.1	XRRA1	PBX3	SYNPO
1478	AC009563.1	XRN2	FOXP1	SYN3
1479	AC009567.1	XRN1	TTC39B	SYMPK
1480	AC009570.1	XRCC6	CLYBL	SYBU
1481	AC009597.1	XRCC5	C4orf19	SWAP70
1482	AC009623.1	XRCC4	DENND6A	SVIP
1483	AC009623.2	XRCC3	ELK3	SVIL
1484	AC009630.1	XRCC2	HNRNPA2B1	SUZ12
1485	AC009630.3	XRCC1	NCK2	SUSD6
1486	AC009646.2	XPR1	CDYL	SURF1
1487	AC009652.1	XPOT	TIAM2	SUPT5H
1488	AC009652.2	XPO7	PTPN14	SUPT3H
1489	AC009654.1	XPO6	SREK1	SUPT20H
1490	AC009686.1	XPO5	RHOC	SUN1
1491	AC009690.1	XPO4	KLHL29	SUMF2
1492	AC009690.2	XPO1	GPR75-ASB3	SUGP2
1493	AC009690.3	XPNPEP3	YTHDC1	SUGCT
1494	AC009716.1	XPNPEP2	REV1	SUFU
1495	AC009720.1	XPNPEP1	SLCO3A1	SUCLG2-AS1
1496	AC009720.2	XPC	PHF21A	SUCLG2
1497	AC009779.2	XPA	HERC1	SUCLG1
1498	AC009779.3	XKRX	FAM135A	SUCLA2
1499	AC009779.5	XKR9	FAM155A	STXBP5-AS1
1500	AC009802.1	XKR8	PPM1D	STXBP5
1501	AC009803.1	XKR7	NMT1	STXBP1
1502	AC009803.2	XKR6	RREB1	STX8
1503	AC009806.1	XKR5	ARHGEF15	STX7
1504	AC009812.1	XKR4	PPIA	STX5
1505	AC009812.3	XKR3	BMS1	STX18
1506	AC009812.4	XIST	SOX6	STX17
1507	AC009831.1	XIRP2-AS1	2022-03-08	STX12
1508	AC009869.1	XIRP2	DPYSL3	STRN
1509	AC009884.1	XIRP1	CD2AP	STOX2
1510	AC009902.2	XIAP-AS1	PHF11	STOM
1511	AC009902.3	XIAP	MECP2	STK40
1512	AC009908.1	XG	MAP4K5	STK39
1513	AC009948.1	XDH	MAN1A2	STK10
1514	AC009950.1	XCR1	PANK3	STIP1
1515	AC009951.2	XCL2	SPATA6L	STIM2
1516	AC009955.1	XCL1	SH3BP5	STIM1
1517	AC009955.2	XBP1	SMCHD1	STAU2
1518	AC009955.3	XAGE5	KAT6A	STAU1
1519	AC009955.4	XAGE1B	EMSY	STAT5B
1520	AC009961.1	XAF1	NIPBL	STAT3
1521	AC009962.1	XACT	HIPK2	STAB1
1522	AC009965.1	XAB2	RASGRF2	ST8SIA6
1523	AC009970.1	WWTR1-AS1	ITGA5	ST8SIA4
1524	AC009971.1	WWTR1	SNX6	ST6GALNAC2
1525	AC009974.1	WWP2	DAB1	ST5
1526	AC009975.1	WWP1	FBXW8	ST3GAL6
1527	AC009975.2	WWOX-AS1	ITM2B	ST3GAL2
1528	AC009987.1	WWOX	ELOVL7	ST3GAL1
1529	AC010082.1	WWC3-AS1	POLR2B	SSR1
1530	AC010096.1	WWC3	CARD8	SSH1
1531	AC010099.4	WWC2-AS2	RBM12B	SSFA2
1532	AC010105.1	WWC2-AS1	PTPN4	SSBP1
1533	AC010127.1	WWC2	BRWD1	SS18
1534	AC010132.3	WWC1	ATL2	SRSF7
1535	AC010132.4	WTIP	UBP1	SRSF4
1536	AC010136.1	WTAP	DHX9	SRSF3
1537	AC010139.1	WT1	KDM2A	SRSF2
1538	AC010145.1	WSPAR	BICRAL	SRSF10
1539	AC010149.1	WSCD2	FCHSD2	SRRM1
1540	AC010168.1	WSCD1	EXOC6B	SRPX2
1541	AC010173.1	WRNIP1	MYOF	SRPK1
1542	AC010175.1	WRN	CNTLN	SRP9
1543	AC010181.1	WRB	ETNK1	SRGN
1544	AC010181.2	WRAP73	ANKRD44	SRGAP3
1545	AC010183.2	WRAP53	GON4L	SRGAP2C
1546	AC010185.1	WNT9B	SEM1	SRGAP2B
1547	AC010197.1	WNT9A	NGLY1	SREK1IP1
1548	AC010198.1	WNT8B	SLK	SRBD1
1549	AC010201.1	WNT8A	PODXL	SPTLC2
1550	AC010201.2	WNT7B	ARHGAP24	SPTLC1
1551	AC010203.2	WNT7A	SULF2	SPNS1
1552	AC010205.1	WNT6	TMEM161B	SPIRE1
1553	AC010207.1	WNT5B	PTPN12	SPINK5
1554	AC010226.1	WNT5A-AS1	GPATCH2	SPIN1
1555	AC010230.1	WNT5A	UBE2E2	SPIDR
1556	AC010235.1	WNT4	VPS13B	SPG7
1557	AC010240.3	WNT3A	CXorf36	SPG11
1558	AC010245.1	WNT3	IWS1	SPEF2
1559	AC010245.2	WNT2	TMEM165	SPECC1L
1560	AC010247.2	WNT16	RAB28	SPDYE3
1561	AC010255.1	WNT11	CDR2	SPDYE1
1562	AC010255.3	WNT10B	MAN1A1	SPCS1
1563	AC010260.1	WNT10A	FAM222B	SPATS2L
1564	AC010261.1	WNK4	PPP1R12A	SPATS2
1565	AC010261.2	WNK3	CAVIN1	SPAST
1566	AC010266.2	WNK2	ZCCHC2	SPAG6
1567	AC010267.1	WNK1	ADGRB3	SPAG16
1568	AC010271.1	WLS	BTBD9	SPAG1
1569	AC010271.2	WIZ	MKL2	SP3
1570	AC010273.1	WISP3	LRRC28	SP140
1571	AC010273.2	WISP2	SH3PXD2A	SP100
1572	AC010275.1	WISP1	SGMS1	SP1
1573	AC010280.2	WIPI2	PPHLN1	SOX7
1574	AC010280.3	WIPI1	MRPL33	SOX5
1575	AC010285.1	WIPF3	CCDC146	SOX4
1576	AC010300.1	WIPF2	SNED1	SOS2
1577	AC010307.2	WIPF1	CAV1	SOS1
1578	AC010307.3	WIF1	SUMO1	SORBS3
1579	AC010307.4	WHRN	ZMYM2	SON
1580	AC010319.2	WHAMM	UBN2	SOGA1
1581	AC010319.4	WFS1	TOX4	SOCS2
1582	AC010320.1	WFIKKN2	SMARCC1	SOBP
1583	AC010320.2	WFIKKN1	USP3	SNX7
1584	AC010320.3	WFDC9	YAP1	SNX2
1585	AC010320.4	WFDC8	STARD13	SNTG2
1586	AC010323.1	WFDC5	ODF2L	SNTG1
1587	AC010325.1	WFDC3	CENPP	SNRPA1
1588	AC010325.2	WFDC2	WWP1	SNRNP70
1589	AC010326.2	WFDC13	C22orf34	SNAP47
1590	AC010327.1	WFDC12	MKLN1	SNAP29
1591	AC010327.3	WFDC11	COPA	SMYD3
1592	AC010327.4	WFDC10B	CBL	SMYD2
1593	AC010328.1	WFDC1	TNKS2	SMURF2
1594	AC010329.1	WEE2-AS1	POGZ	SMIM20
1595	AC010331.1	WEE2	TOGARAM1	SMG5
1596	AC010333.1	WEE1	ATG2B	SMG1
1597	AC010333.2	WDYHV1	ECE1	SMCO4
1598	AC010335.1	WDTC1	ZNF385D	SMCHD1
1599	AC010336.1	WDSUB1	AC006059.1	SMC5
1600	AC010336.2	WDR97	NFATC3	SMC3
1601	AC010336.3	WDR93	AUTS2	SMARCD1
1602	AC010336.4	WDR92	TTC23	SMARCC1
1603	AC010336.6	WDR91	BHLHE40	SMARCAD1
1604	AC010343.3	WDR90	AUH	SMAD9
1605	AC010359.1	WDR89	PSEN1	SMAD7
1606	AC010395.1	WDR88	CDC14A	SMAD6
1607	AC010401.1	WDR87	COMMD10	SMAD5
1608	AC010401.2	WDR86	GBF1	SMAD2
1609	AC010420.1	WDR83OS	MFGE8	SLX4IP
1610	AC010422.1	WDR83	SLC25A13	SLTM
1611	AC010422.2	WDR82	TMEM87B	SLMAP
1612	AC010422.3	WDR81	SNX25	SLFNL1
1613	AC010422.5	WDR78	DLG1	SLFN12
1614	AC010422.6	WDR77	STXBP1	SLFN11
1615	AC010425.1	WDR76	KMT2C	SLF1
1616	AC010451.1	WDR75	PGM5	SLCO4A1
1617	AC010457.1	WDR74	KLHDC10	SLCO2B1
1618	AC010463.2	WDR73	DENND1A	SLC9C1
1619	AC010468.2	WDR72	TMTC1	SLC9A3R2
1620	AC010478.1	WDR70	KLF7	SLC7A6OS
1621	AC010487.3	WDR7	PUS7	SLC7A6
1622	AC010491.1	WDR66	PARVB	SLC7A2
1623	AC010501.1	WDR64	ASAP1	SLC6A16
1624	AC010503.1	WDR63	CCDC93	SLC5A10
1625	AC010503.4	WDR62	PHF14	SLC47A1
1626	AC010504.1	WDR61	CTNNA1	SLC44A1
1627	AC010511.1	WDR60	ABCC1	SLC39A9
1628	AC010519.1	WDR6	HLA-E	SLC38A10
1629	AC010522.1	WDR5B	RNF180	SLC37A4
1630	AC010524.1	WDR59	MGAT4A	SLC35G2
1631	AC010525.1	WDR55	TM9SF3	SLC35F2
1632	AC010528.1	WDR54	G3BP2	SLC30A9
1633	AC010531.1	WDR53	ADD1	SLC30A7
1634	AC010531.3	WDR5	TMEM184B	SLC30A6
1635	AC010531.5	WDR49	DPYSL2	SLC30A1
1636	AC010531.6	WDR48	FERMT2	SLC2A3
1637	AC010531.7	WDR47	BACE2	SLC26A2
1638	AC010536.1	WDR46	INO80D	SLC26A10
1639	AC010536.3	WDR45B	MEF2C	SLC25A46
1640	AC010542.2	WDR45	COMMD1	SLC25A45
1641	AC010542.3	WDR44	STAG1	SLC25A36
1642	AC010542.4	WDR43	RAP1B	SLC25A29
1643	AC010542.5	WDR41	MTSS1	SLC25A27
1644	AC010547.1	WDR4	TUBB6	SLC25A21
1645	AC010547.3	WDR38	RFTN2	SLC25A20
1646	AC010547.4	WDR37	EEA1	SLC25A11
1647	AC010551.3	WDR36	NMT2	SLC24A4
1648	AC010601.1	WDR35	SLC35G2	SLC24A3
1649	AC010605.1	WDR34	KIAA1468	SLC22A23
1650	AC010609.1	WDR33	ATF7IP	SLC1A2
1651	AC010615.4	WDR31	IL18R1	SLC18B1
1652	AC010616.1	WDR3	APPL1	SLC16A12-AS1
1653	AC010616.2	WDR27	IFI6	SLC16A1-AS1
1654	AC010618.2	WDR26	YES1	SLC12A6
1655	AC010618.3	WDR25	SMG1	SLC12A2
1656	AC010619.1	WDR24	EZH1	SLC11A2
1657	AC010624.3	WDR20	AL359220.1	SLC11A1
1658	AC010632.1	WDR19	KPNA4	SLC10A7
1659	AC010634.1	WDR18	ADAMTSL3	SLAIN2
1660	AC010636.1	WDR17	TRAK1	SKI
1661	AC010636.2	WDR13	LRRFIP1	SKAP2
1662	AC010638.1	WDR12	TPM4	SIRT6
1663	AC010642.2	WDR11-AS1	AC097103.2	SIRT5
1664	AC010643.1	WDR11	NCK1	SIRT3
1665	AC010646.1	WDR1	COBLL1	SIRT2
1666	AC010649.1	WDPCP	TNPO1	SIPA1L1
1667	AC010654.1	WDHD1	GNAS	SIK3
1668	AC010719.1	WDFY4	MKL1	SIGIRR
1669	AC010729.1	WDFY3-AS1	KANTR	SIAH1
1670	AC010731.2	WDFY3	MED13L	SIAE
1671	AC010735.2	WDFY2	NFAT5	SHROOM4
1672	AC010737.1	WDFY1	BNC2	SHQ1
1673	AC010745.2	WDCP	PRKG1	SHPRH
1674	AC010745.5	WBP4	SPATS2L	SHMT1
1675	AC010746.1	WBP2NL	FAR1	SHLD2
1676	AC010754.1	WBP2	REPS1	SHARPIN
1677	AC010761.1	WBP1L	VPS13A	SH3YL1
1678	AC010761.2	WBP11	NUP107	SH3PXD2B
1679	AC010761.3	WASL	LAMA3	SH3PXD2A
1680	AC010761.4	WASIR2	DCAF10	SH3KBP1
1681	AC010768.2	WASIR1	BRD2	SH3GLB1
1682	AC010776.1	WASHC5-AS1	ITPR2	SH3BGRL
1683	AC010776.2	WASHC5	NIN	SH2D4A
1684	AC010776.3	WASHC3	PLEKHM2	SH2B2
1685	AC010789.1	WASHC2C	IGFBP2	SGPL1
1686	AC010809.1	WASHC2A	KIAA1147	SGMS1
1687	AC010809.2	WASHC1	COL8A1	SGK3
1688	AC010809.3	WASF3-AS1	SPPL3	SGK1
1689	AC010834.1	WASF3	SMARCAD1	SGCB
1690	AC010834.2	WASF2	CSGALNACT1	SFPQ
1691	AC010864.1	WASF1	EXOC4	SF3B2
1692	AC010880.1	WAS	TRAPPC9	SF3B1
1693	AC010883.1	WARS2-IT1	CAMSAP2	SF3A2
1694	AC010884.1	WARS2	PIP4K2A	SETDB1
1695	AC010889.1	WARS	PARP4	SETD5
1696	AC010890.1	WAPL	RNF138	SETD2
1697	AC010894.2	WAC-AS1	ANKAR	SETBP1
1698	AC010894.3	WAC	MALL	SET
1699	AC010904.2	VXN	JMJD1C	SESTD1
1700	AC010907.2	VWF	ARHGAP29	SESN1
1701	AC010931.2	VWDE	CHD1	SERTAD1
1702	AC010931.3	VWCE	CDV3	SERPINE2
1703	AC010967.1	VWC2L	C1orf54	SERPINB9
1704	AC010967.2	VWC2	HDAC7	SERPINB1
1705	AC010969.1	VWA8-AS1	DGKZ	SERP1
1706	AC010969.2	VWA7	MSANTD2	SERINC3
1707	AC010973.1	VWA5B2	TGFBR2	SERGEF
1708	AC010973.2	VWA5B1	RAI1	SERF2
1709	AC010974.1	VWA5A	CLEC1A	SERBP1
1710	AC010976.1	VWA3B	RNF216	2022-09-07
1711	AC010976.2	VWA3A	TCIM	2022-09-02
1712	AC010978.1	VWA2	PIAS1	2022-09-11
1713	AC010980.2	VWA1	UTP20	SENP7
1714	AC010983.1	VTN	XPO7	SENP6
1715	AC010997.2	VTI1B	MGST2	SENP2
1716	AC010997.3	VTI1A	TBCD	SENP1
1717	AC010997.4	VTCN1	FOXO1	SEMA6B
1718	AC010997.5	VTA1	MON2	SEMA6A
1719	AC010998.1	VSX2	SPTLC3	SEMA3G
1720	AC010998.2	VSX1	GLG1	SELENOW
1721	AC010998.3	VSTM5	PCNX4	SELENOT
1722	AC010999.2	VSTM4	ANKS1A	SELENOF
1723	AC011005.1	VSTM2L	DCAF1	SEH1L
1724	AC011005.4	VSTM2B	RAB1A	SEC31A
1725	AC011008.1	VSTM2A	WNK1	SEC24C
1726	AC011043.1	VSTM1	PTPN2	SEC23A
1727	AC011092.2	VSNL1	FMO2	SEC22A
1728	AC011120.1	VSIR	PNISR	SDF4
1729	AC011124.1	VSIG4	STK10	SDCCAG8
1730	AC011124.2	VSIG2	SRPK1	SDCBP2-AS1
1731	AC011131.1	VSIG10L2	MRPL3	SDCBP2
1732	AC011139.1	VSIG10L	P4HA1	SDC3
1733	AC011239.1	VSIG10	NFYC	SCUBE2
1734	AC011243.1	VSIG1	CCSER2	SCRN3
1735	AC011247.1	VRTN	SLC1A1	SCP2
1736	AC011247.2	VRK3	CKMT2-AS1	SCN7A
1737	AC011257.1	VRK2	NSRP1	SCMH1
1738	AC011284.1	VRK1	RCOR3	SCLT1
1739	AC011287.1	VPS9D1-AS1	WDR59	SCAPER
1740	AC011287.2	VPS9D1	SEC24D	SCAND1
1741	AC011290.1	VPS8	MAP2K5	SCAMP1
1742	AC011294.1	VPS72	ZNF680	SCAF11
1743	AC011306.1	VPS54	KMT2E	SBDS
1744	AC011313.1	VPS53	AC007193.2	SAR1B
1745	AC011330.3	VPS52	FCHO2	SAR1A
1746	AC011337.1	VPS51	FTX	SAP30L
1747	AC011352.3	VPS50	VTI1A	SAMHD1
1748	AC011362.1	VPS4B	GRK5	SAMD8
1749	AC011363.1	VPS4A	SF3B2	SAMD4A
1750	AC011365.1	VPS45	TMEM255B	SAMD12
1751	AC011365.2	VPS41	SRGN	SAFB2
1752	AC011369.1	VPS39	ERG	S100A11
1753	AC011373.1	VPS37D	TRIOBP	RYR2
1754	AC011374.1	VPS37C	SIK3	RXRA
1755	AC011374.2	VPS37B	XPO5	RWDD1
1756	AC011377.1	VPS37A	OSMR	RUNX1T1
1757	AC011383.1	VPS36	KIF2A	RUFY1
1758	AC011389.1	VPS35L	APPBP2	RTN4RL1
1759	AC011389.2	VPS35	MEF2A	RTN4
1760	AC011396.1	VPS33B-DT	ZFAND3	RTN3
1761	AC011396.2	VPS33B	AGMO	RTF2
1762	AC011405.1	VPS33A	SPIDR	RTF1
1763	AC011416.3	VPS28	CUL2	RTCA
1764	AC011442.1	VPS26C	IFNGR1	RSF1
1765	AC011443.1	VPS26B	MAST2	RSBN1L
1766	AC011444.1	VPS26A	ARPC2	RSBN1
1767	AC011444.2	VPS25	GSAP	RRP36
1768	AC011444.3	VPS18	SEC14L1	RREB1
1769	AC011446.1	VPS16	MGST1	RRBP1
1770	AC011446.2	VPS13D	MAP3K6	RRAS
1771	AC011447.3	VPS13C	E2F3	RRAGB
1772	AC011450.1	VPS13B	NRF1	RRAGA
1773	AC011451.1	VPS13A-AS1	WDR45	RPS8
1774	AC011452.1	VPS13A	AL157392.5	RPS7
1775	AC011453.1	VPS11	ICE2	RPS28
1776	AC011455.1	VPREB3	ZNF251	RPS27L
1777	AC011455.2	VOPP1	CTNNB1	RPS19
1778	AC011462.1	VNN3	AC243964.2	RPS14
1779	AC011462.2	VNN2	RSRC2	RPRD2
1780	AC011465.1	VNN1	RIPOR1	RPL15
1781	AC011466.1	VN1R2	DAB2IP	RPL14
1782	AC011466.2	VMP1	ATP13A3	RPL13
1783	AC011466.3	VMO1	CAST	RPA3
1784	AC011468.3	VMA21	ATF6	ROBO2
1785	AC011468.5	VLDLR-AS1	UBE2H	ROBO1
1786	AC011471.2	VLDLR	SEMA3F	RNMT
1787	AC011472.1	VKORC1L1	BMP6	RNH1
1788	AC011472.4	VKORC1	SCARB2	RNGTT
1789	AC011473.1	VIT	ABLIM3	RNF38
1790	AC011473.3	VIRMA	FKBP9	RNF34
1791	AC011474.2	VIPR2	MPZL1	RNF217-AS1
1792	AC011476.3	VIPR1-AS1	ENAH	RNF217
1793	AC011477.3	VIPR1	MAX	RNF213
1794	AC011477.4	VIPAS39	C11orf58	RNF19A
1795	AC011478.1	VIP	TNRC6A	RNF180
1796	AC011479.1	VIM-AS1	CELF2	RNF170
1797	AC011481.1	VILL	ATOH8	RNF169
1798	AC011481.2	VIL1	FBXL4	RNF152
1799	AC011483.1	VHL	KLF9	RNF144B
1800	AC011483.2	VGLL4	C6orf62	RNF130
1801	AC011484.1	VGLL3	AP003086.2	RNF13
1802	AC011491.3	VGLL2	USP34	RNF10
1803	AC011495.2	VGLL1	TRIM33	RMC1
1804	AC011495.3	VGF	PHF10	RLIM
1805	AC011498.1	VEZT	YWHAE	RIPOR3
1806	AC011498.2	VEZF1	NUDCD3	RIPOR1
1807	AC011498.3	VEPH1	ACAP2	RIN3
1808	AC011498.4	VENTX	MSRB3	RIMKLB
1809	AC011498.6	VEGFD	ARID5B	RILPL2
1810	AC011500.3	VEGFB	AP3B1	RIF1
1811	AC011503.1	VEGFA	UBN1	RIC8B
1812	AC011507.1	VDR	HDLBP	RIC3
1813	AC011509.2	VDAC3	CDC42BPA	RHOT1
1814	AC011510.1	VDAC2	ATP8B1	RHOC
1815	AC011511.1	VDAC1	HLA-DRA	RHOBTB3
1816	AC011511.2	VCX3B	ST6GAL1	RHOA
1817	AC011511.4	VCX3A	AC012085.2	RHEB
1818	AC011511.5	VCX	FLNA	RHD
1819	AC011516.1	VCPKMT	BRD4	RHBDF2
1820	AC011523.1	VCPIP1	ARHGAP31	RGS5
1821	AC011524.2	VCP	CYLD	RGS3
1822	AC011525.2	VCL	CDC16	RGS18
1823	AC011530.1	VCAN-AS1	EGLN1	RGS13
1824	AC011586.1	VCAM1	ANXA4	RGL1
1825	AC011591.1	VBP1	IQGAP1	RFX7
1826	AC011595.1	VAX2	TAP1	RFTN2
1827	AC011595.2	VAX1	TAX1BP1	REV1
1828	AC011601.1	VAV3-AS1	RPRD2	REPS1
1829	AC011603.1	VAV3	FANCC	REL
1830	AC011603.2	VAV2	TXNL1	RCOR3
1831	AC011604.2	VAV1	RABEP1	RCE1
1832	AC011611.3	VAT1L	NSD1	RCBTB1
1833	AC011611.4	VAT1	MB21D2	RCAN3
1834	AC011625.1	VASP	AKT3	RCAN2
1835	AC011632.1	VASN	ELMOD3	RC3H1
1836	AC011676.2	VASH2	KCTD3	RBX1
1837	AC011676.3	VASH1-AS1	GPHN	RBMX
1838	AC011700.1	VASH1	TSPAN13	RBMS3-AS3
1839	AC011747.1	VARS2	RSU1	RBM5
1840	AC011747.2	VARS	KIAA0319L	RBM4B
1841	AC011773.1	VAPB	SRSF11	RBM42
1842	AC011773.2	VAPA	AGO3	RBM41
1843	AC011773.3	VANGL2	DCAF6	RBM3
1844	AC011773.4	VANGL1	TMEM245	RBM26
1845	AC011815.2	VAMP8	FRYL	RBM19
1846	AC011816.2	VAMP7	ATP2B1	RBM12B
1847	AC011824.1	VAMP5	LUC7L3	RBL2
1848	AC011824.2	VAMP4	RPLP2	RBBP6
1849	AC011824.4	VAMP3	KIFAP3	RBBP4
1850	AC011825.2	VAMP2	ANKRD36	RBAK-RBAKDN
1851	AC011825.4	VAMP1	ZNF451	RASSF9
1852	AC011840.3	VAC14-AS1	RAB30-AS1	RASA2
1853	AC011841.1	VAC14	LAMA4	RASA1
1854	AC011853.2	UXT-AS1	CNOT6	RAPGEF3
1855	AC011897.1	UXT	NF1	RAP2C-AS1
1856	AC011899.2	UXS1	HDAC4	RAP1B
1857	AC011900.1	UVSSA	HLA-DPA1	RANBP2
1858	AC011921.1	UVRAG	ORMDL1	RANBP10
1859	AC011933.3	UTY	TCF7L2	RAN
1860	AC011933.4	UTS2B	SENP5	RALY
1861	AC011939.3	UTS2	SPOPL	RALGAPB
1862	AC011944.1	UTP6	MYH9	RALGAPA1
1863	AC011978.2	UTP4	PREX1	RALBP1
1864	AC011990.1	UTP3	PSAP	RALA
1865	AC011997.1	UTP25	BTBD10	RAI1
1866	AC012038.1	UTP23	DUSP16	RAF1
1867	AC012038.2	UTP20	UHMK1	RAD9A
1868	AC012050.1	UTP18	OSMR-AS1	RAD21
1869	AC012065.4	UTP15	SPG11	RAD1
1870	AC012070.1	UTP14C	TSPAN9	RABGAP1
1871	AC012073.1	UTP14A	CUL3	RABEP2
1872	AC012074.1	UTP11	UBASH3B	RABAC1
1873	AC012081.1	UTF1	CABIN1	RAB6A
1874	AC012085.2	UST-AS1	HEG1	RAB5A
1875	AC012087.1	UST	PIAS2	RAB30-AS1
1876	AC012100.2	USPL1	BBS9	RAB2A
1877	AC012123.1	USP9Y	DMXL1	RAB29
1878	AC012146.3	USP9X	ZMYND11	RAB28
1879	AC012150.1	USP8	GLRX3	RAB27A
1880	AC012150.2	USP6NL	ARHGAP12	RAB21
1881	AC012157.1	USP6	APBB2	RAB1B
1882	AC012170.2	USP54	ST8SIA6	RAB1A
1883	AC012170.3	USP53	TRMT10B	RAB14
1884	AC012173.1	USP51	PDE7B	RAB10
1885	AC012174.1	USP50	SLC7A6OS	R3HDM2
1886	AC012184.1	USP5	TTC28	R3HCC1L
1887	AC012184.2	USP49	AFAP1L1	QRICH1
1888	AC012213.1	USP48	APOL1	QPCTL
1889	AC012213.2	USP47	PALD1	PVT1
1890	AC012213.3	USP46-AS1	SMC6	PURA
1891	AC012236.1	USP46	SLC2A13	PUM3
1892	AC012254.1	USP45	RBM5	PTS
1893	AC012254.2	USP44	ABCD3	PTPRS
1894	AC012254.3	USP43	NCALD	PTPRR
1895	AC012301.1	USP42	MBD5	PTPRO
1896	AC012306.2	USP41	ARHGAP26	PTPRD
1897	AC012307.1	USP40	PGK1	PTPN6
1898	AC012309.1	USP4	EPS8	PTPN5
1899	AC012312.1	USP38	GOLGB1	PTPN4
1900	AC012313.1	USP37	PREP	PTPN2
1901	AC012313.2	USP36	ZNF207	PTPN12
1902	AC012313.5	USP35	SETX	PTPN11
1903	AC012313.6	USP34	PLEKHA2	PTPN1
1904	AC012313.7	USP33	CASD1	PTP4A1
1905	AC012313.8	USP32	CDK8	PTMA
1906	AC012313.9	USP31	ARID4B	PTER
1907	AC012322.1	USP30-AS1	FAR2	PTCHD4
1908	AC012339.1	USP30	IL15	PTBP1
1909	AC012349.1	USP3-AS1	TNS1	PSMD6-AS2
1910	AC012354.1	USP3	STAT1	PSMD5
1911	AC012355.1	USP29	AC092839.1	PSMD4
1912	AC012358.3	USP28	COG3	PSMD14
1913	AC012360.1	USP27X-AS1	RABAC1	PSMD1
1914	AC012360.2	USP27X	GPD2	PSMC6
1915	AC012360.3	USP26	CADPS2	PSMC5
1916	AC012361.1	USP24	NEMF	PSMB9
1917	AC012363.1	USP22	CD99	PSMB8
1918	AC012363.2	USP21	SMAD1	PSMB1
1919	AC012368.1	USP20	TPST2	PSMA7
1920	AC012368.2	USP2-AS1	2022-09-11	PSEN1
1921	AC012370.2	USP2	AGFG1	PSAP
1922	AC012377.1	USP19	MYO7B	PRRC2B
1923	AC012404.1	USP18	MOB2	PRRC1
1924	AC012404.2	USP17L7	MCL1	PRR14L
1925	AC012409.2	USP17L2	RBL2	PRPSAP2
1926	AC012413.1	USP16	MBD2	PRPF6
1927	AC012414.3	USP15	AL109930.1	PRPF38B
1928	AC012414.5	USP14	USP33	PRODH2
1929	AC012435.2	USP13	TAOK1	PRMT2
1930	AC012442.1	USP12-AS2	JPX	PRKRA
1931	AC012447.1	USP12-AS1	SASH1	PRKG1
1932	AC012451.1	USP12	MIR4435-2HG	PRKD3
1933	AC012456.1	USP11	APOL6	PRKCQ
1934	AC012456.2	USP10	YWHAZ	PRKAR2A
1935	AC012462.1	USP1	UBR3	PRKAG2
1936	AC012462.2	USO1	SIPA1L1	PRKAG1
1937	AC012462.3	USHBP1	FOSL2	PRKAA1
1938	AC012464.1	USH2A	IBTK	PRICKLE2
1939	AC012464.3	USH1G	WDR7	PRH1
1940	AC012467.2	USH1C	FBXW4	PREX1
1941	AC012485.2	USF3	PAK2	PREPL
1942	AC012485.3	USF2	EIF5B	PREP
1943	AC012494.1	USF1	CACNA2D1	PRELID3A
1944	AC012499.1	USE1	WARS	PRDM4
1945	AC012506.2	USB1	SH3PXD2B	PRDM2
1946	AC012506.3	UROS	PPP3CB	PRDM16
1947	AC012506.4	UROD	SCAPER	PRB1
1948	AC012507.2	UROC1	PABPC1	PQLC1
1949	AC012507.4	URI1	KIF13A	PPP6R3
1950	AC012508.1	URGCP-MRPS24	RMND5A	PPP6C
1951	AC012508.2	URGCP	SERF2	PPP4R3B
1952	AC012510.1	URB2	RUFY1	PPP4R3A
1953	AC012511.1	URB1-AS1	RORA	PPP4C
1954	AC012513.1	URB1	PCSK7	PPP3CB
1955	AC012555.1	URAD	CAPN2	PPP2R5D
1956	AC012555.2	UQCRQ	ERCC6L2	PPP2R2D
1957	AC012557.1	UQCRHL	BPTF	PPP2CB
1958	AC012557.2	UQCRH	DGKH	PPP1R7
1959	AC012560.1	UQCRFS1	RASSF3	PPP1R3E
1960	AC012568.1	UQCRC2	EIF2AK3	PPP1R2
1961	AC012574.1	UQCRC1	RPS6KA3	PPP1R16B
1962	AC012574.2	UQCRB	FAF1	PPP1R14A
1963	AC012593.1	UQCR11	ERC1	PPME1
1964	AC012594.1	UQCR10	MYO6	PPM1H
1965	AC012603.1	UQCC3	NEDD9	PPM1F
1966	AC012613.1	UQCC2	ATRX	PPIL4
1967	AC012613.2	UQCC1	SNTB1	PPIG
1968	AC012615.1	UPRT	MSN	PPARD
1969	AC012615.2	UPP2	TRERF1	PPA2
1970	AC012615.3	UPP1	PHKB	POU6F2
1971	AC012615.5	UPK3B	ZNF708	POU2F1
1972	AC012617.1	UPK3A	TMEM135	POM121C
1973	AC012625.1	UPK2	HMGN3	POLR3F
1974	AC012629.2	UPK1B	CD164	POLR3B
1975	AC012636.1	UPK1A-AS1	AGTPBP1	POLG2
1976	AC012640.1	UPK1A	SP100	POLE
1977	AC012640.2	UPF3A	RFX7	POLA1
1978	AC012640.3	UPF2	UBE3C	PODXL
1979	AC012640.4	UPF1	TRIB2	PNRC1
1980	AC012645.1	UPB1	EGFR	PNPLA8
1981	AC012645.2	UNKL	ZNF678	PNN
1982	AC012645.3	UNK	RBPJ	PNKD
1983	AC012645.4	UNG	DENND5B	PNISR
1984	AC012651.1	UNC93B1	SWAP70	PLXND1
1985	AC012668.1	UNC93A	SORBS1	PLXDC2
1986	AC012668.2	UNC80	WWP2	PLPP3
1987	AC012668.3	UNC79	AC007319.1	PLPP1
1988	AC013264.1	UNC5D	RAB11FIP3	PLOD2
1989	AC013269.1	UNC5CL	PPFIBP1	PLLP
1990	AC013269.2	UNC5C	SMURF2	PLGLB1
1991	AC013270.1	UNC5B-AS1	CEP112	PLEKHM3
1992	AC013271.1	UNC5B	TRPC1	PLEKHM2
1993	AC013275.1	UNC5A	MTHFD2L	PLEKHG1
1994	AC013286.1	UNC50	PTPRA	PLEKHA7
1995	AC013356.2	UNC45B	CLIC5	PLEKHA2
1996	AC013356.3	UNC45A	AC002070.1	PLEKHA1
1997	AC013391.1	UNC13D	ABHD18	PLEC
1998	AC013394.1	UNC13C	RABGAP1	PLD3
1999	AC013400.1	UNC13B	EPS15	PLAGL1
[truncated: 27,072 more rows]
