# Supplementary material for: Using Machine Learning Methods in Identifying Genes Associated with COVID-19 in Cardiomyocytes and Cardiac Vascular Endothelial Cells
Source: Life (Basel). 2023 Apr 14;13(4):1011. doi: 10.3390/life13041011 (PMC10146712; doi:10.3390/life13041011)
Supplement: Supplementary file 1 [file life-13-01011-s001.zip › Table S2 IFS results of decision tree on different feature lists for two cell types.xlsx]

## Sheet: Cardiomyocyte_LASSO
Number of features	ACC	MCC	Precision	F1-measure
10	0.993262	0.96784	0.951369	0.971382
20	0.994164	0.97192	0.960194	0.975074
30	0.993723	0.96978	0.958411	0.973186
40	0.993732	0.969806	0.958859	0.973215
50	0.99354	0.968895	0.957681	0.972406
60	0.993406	0.968207	0.957855	0.971808
70	0.993214	0.967376	0.955205	0.971047
80	0.993281	0.967609	0.957218	0.971279
90	0.993079	0.966647	0.956111	0.970425
100	0.992849	0.96552	0.955361	0.969433
110	0.993252	0.967464	0.957208	0.971152
120	0.992935	0.966	0.954586	0.969841
130	0.992465	0.963681	0.953378	0.967805
140	0.993108	0.966749	0.956934	0.970525
150	0.992878	0.965584	0.956924	0.969508
160	0.992638	0.964469	0.954987	0.968513
170	0.992667	0.964533	0.95655	0.968586
180	0.992916	0.965758	0.957309	0.969665
190	0.992724	0.964878	0.955536	0.968876
200	0.992657	0.964614	0.954112	0.968628
210	0.992619	0.964341	0.95557	0.968407
220	0.992715	0.964818	0.955754	0.968826
230	0.992859	0.965584	0.955071	0.969486
240	0.992542	0.964012	0.954435	0.968107
250	0.992292	0.962747	0.954413	0.967002
260	0.992542	0.963957	0.955467	0.968071
270	0.992695	0.964721	0.955746	0.968741
280	0.992436	0.963552	0.953073	0.967689
290	0.992801	0.965211	0.956599	0.969179
300	0.992638	0.964411	0.956095	0.968474
310	0.992504	0.963743	0.955823	0.967888
320	0.992619	0.964388	0.954685	0.968438
330	0.992398	0.963289	0.954306	0.967474
340	0.992993	0.966138	0.957485	0.969998
350	0.992667	0.964556	0.956105	0.968601
360	0.992801	0.965297	0.954975	0.969235
370	0.992292	0.962751	0.954339	0.967005
380	0.99282	0.965331	0.956162	0.969279
390	0.992417	0.963406	0.953946	0.967572
400	0.993166	0.967047	0.956807	0.970784
410	0.992772	0.965028	0.957331	0.969026
420	0.992436	0.963467	0.954615	0.967633
430	0.992379	0.963192	0.954299	0.96739
440	0.992369	0.963143	0.954295	0.967347
450	0.992657	0.964543	0.955437	0.968582
460	0.992705	0.964809	0.955013	0.968809
470	0.992715	0.964802	0.956049	0.968815
480	0.992292	0.962715	0.955003	0.966981
490	0.99234	0.96297	0.9548	0.967201
500	0.992849	0.965408	0.957507	0.96936
510	0.992504	0.963806	0.954641	0.96793
520	0.99236	0.963051	0.955103	0.967275
530	0.99258	0.964178	0.954965	0.968259
540	0.99234	0.962998	0.954284	0.96722
550	0.992705	0.964746	0.956194	0.968768
560	0.992695	0.964618	0.95775	0.968672
570	0.992379	0.96314	0.955258	0.967355
580	0.992542	0.963969	0.955246	0.968079
590	0.992312	0.962889	0.953611	0.967117
600	0.992475	0.96373	0.953381	0.967848
610	0.992647	0.964455	0.956172	0.968514
620	0.992561	0.964058	0.955401	0.968158
630	0.992264	0.962589	0.954623	0.966867
640	0.99259	0.964219	0.955116	0.968296
650	0.992312	0.962808	0.955084	0.967063
660	0.992187	0.962266	0.953415	0.966571
670	0.992513	0.963855	0.954645	0.967972
680	0.992513	0.96378	0.956048	0.967922
690	0.992014	0.961458	0.952173	0.965851
700	0.99234	0.962927	0.955613	0.967171
710	0.992609	0.964242	0.956529	0.968331
720	0.992532	0.963932	0.955021	0.968044
730	0.992772	0.965066	0.956589	0.969052
740	0.992292	0.962767	0.954044	0.967016
750	0.992638	0.964438	0.955577	0.968492
760	0.992561	0.964011	0.956289	0.968127
770	0.992129	0.962016	0.952658	0.966344
780	0.992398	0.963222	0.955561	0.967429
790	0.992273	0.962654	0.954332	0.96692
800	0.992321	0.962803	0.956125	0.967067
810	0.992504	0.963747	0.955749	0.96789
820	0.992283	0.962675	0.954852	0.966944
830	0.992408	0.963313	0.954752	0.967501
840	0.992523	0.963876	0.955165	0.967996
850	0.9921	0.96178	0.954265	0.966155
860	0.992033	0.961538	0.952473	0.965925
870	0.992283	0.962707	0.954262	0.966965
880	0.992244	0.962582	0.952997	0.966842
890	0.992465	0.963557	0.95566	0.967723
900	0.992523	0.963844	0.955756	0.967975
910	0.992513	0.963819	0.955309	0.967949
920	0.992513	0.963819	0.955309	0.967949
930	0.992715	0.964779	0.956494	0.9688
940	0.992312	0.962828	0.954715	0.967076
950	0.992408	0.963251	0.955935	0.967458
960	0.992331	0.962921	0.954796	0.967159
970	0.99258	0.964151	0.955482	0.96824
980	0.992532	0.963916	0.955316	0.968034
990	0.992542	0.963945	0.955689	0.968063
1000	0.992302	0.962788	0.954564	0.967039
1010	0.992599	0.964228	0.955858	0.968312
1020	0.992158	0.9621	0.953771	0.96643
1030	0.992436	0.963447	0.954984	0.96762
1040	0.992206	0.962279	0.95497	0.966598
1050	0.992408	0.963313	0.954752	0.967501
1060	0.99235	0.962991	0.955321	0.967225
1070	0.992331	0.962921	0.954796	0.967159
1080	0.992081	0.961679	0.954331	0.966068
1090	0.992369	0.963115	0.954811	0.967328
1100	0.992561	0.964034	0.955844	0.968142
1110	0.992148	0.962047	0.953841	0.966384
1120	0.99234	0.962994	0.954358	0.967217
1130	0.992331	0.962898	0.95524	0.967142
1140	0.992235	0.9625	0.953581	0.966778
1150	0.992302	0.962733	0.955599	0.967001
1160	0.991937	0.961023	0.952949	0.96548
1170	0.992244	0.962461	0.955207	0.96676
1180	0.99234	0.962994	0.954358	0.967217
1190	0.992168	0.962136	0.953996	0.966464
1200	0.992408	0.963286	0.955269	0.967482
1210	0.992388	0.963204	0.954966	0.967408
1220	0.992139	0.96199	0.953985	0.966336
1230	0.992446	0.963456	0.955727	0.967636
1240	0.99212	0.961914	0.953609	0.966265
1250	0.992206	0.962338	0.953864	0.966639
1260	0.99235	0.962964	0.955839	0.967206
1270	0.992417	0.963342	0.955125	0.96753
1280	0.992523	0.963899	0.954722	0.968012
1290	0.991956	0.961076	0.953766	0.965534
1300	0.992129	0.961958	0.953686	0.966305
1310	0.992033	0.961444	0.954165	0.96586
1320	0.991956	0.961072	0.95384	0.965531
1330	0.992225	0.962403	0.954461	0.966702
1340	0.992158	0.962084	0.954066	0.966419
1350	0.992129	0.961902	0.954719	0.966266
1360	0.992321	0.962917	0.953982	0.967146
1370	0.992475	0.963625	0.955294	0.967779
1380	0.992024	0.9614	0.954087	0.965821
1390	0.992148	0.962059	0.95362	0.966393
1400	0.992052	0.961565	0.95373	0.965962
1410	0.992081	0.961727	0.953447	0.966101
1420	0.991995	0.961262	0.953929	0.965699
1430	0.992187	0.962201	0.954593	0.966527
1440	0.99236	0.963047	0.955177	0.967272
1450	0.991937	0.960983	0.953685	0.965452
1460	0.992052	0.961525	0.954468	0.965934
1470	0.992062	0.96161	0.953807	0.966002
1480	0.991889	0.960752	0.953445	0.965248
1490	0.991908	0.960894	0.952644	0.965364
1500	0.991947	0.961031	0.953689	0.965495
1510	0.992647	0.96444	0.956469	0.968503
1520	0.991908	0.960907	0.952423	0.965373
1530	0.991908	0.960861	0.953232	0.965341
1540	0.991918	0.960841	0.95449	0.965336
1550	0.992177	0.962125	0.955107	0.966465
1560	0.992129	0.962032	0.952366	0.966355
1570	0.99236	0.963039	0.955325	0.967267
1580	0.991784	0.960242	0.952961	0.964797
1590	0.99236	0.963028	0.955547	0.967259
1600	0.991985	0.961225	0.953704	0.965665
1610	0.992148	0.962088	0.953106	0.966412
1620	0.991764	0.960169	0.952512	0.964729
1630	0.992264	0.962597	0.954475	0.966872
1640	0.992129	0.961954	0.95376	0.966302
1650	0.991534	0.95909	0.950879	0.963769
1660	0.9921	0.961776	0.954339	0.966153
1670	0.991937	0.961015	0.953096	0.965475
1680	0.992187	0.962233	0.954003	0.966549
1690	0.992081	0.96164	0.955071	0.96604
1700	0.992168	0.962136	0.953996	0.966464
1710	0.9921	0.961804	0.953822	0.966172
1720	0.992177	0.962217	0.953411	0.966528
1730	0.99212	0.961959	0.952801	0.966296
1740	0.991659	0.959663	0.951956	0.964281
1750	0.992417	0.963422	0.953652	0.967583
1760	0.991736	0.960023	0.952501	0.964601
1770	0.991736	0.960052	0.951987	0.964622
1780	0.992273	0.962662	0.954184	0.966926
1790	0.991918	0.960934	0.952794	0.965401
1800	0.991908	0.960857	0.953305	0.965339
1810	0.991822	0.96044	0.952903	0.96497
1820	0.992551	0.963994	0.955693	0.968105
1830	0.991851	0.960598	0.952694	0.965106
1840	0.991841	0.960638	0.951152	0.965124
1850	0.9921	0.961825	0.953454	0.966186
1860	0.991822	0.960453	0.952682	0.964979
1870	0.991774	0.960298	0.951125	0.964827
1880	0.992196	0.962274	0.954154	0.966586
1890	0.992129	0.961995	0.953025	0.96633
1900	0.991985	0.961262	0.953041	0.96569
1910	0.992081	0.961711	0.953741	0.96609
1920	0.99163	0.959573	0.950992	0.964192
1930	0.992177	0.962271	0.952458	0.966564
1940	0.991899	0.960879	0.952053	0.965345
1950	0.992225	0.962387	0.954756	0.966691
1960	0.991889	0.960822	0.952196	0.965296
1970	0.99211	0.961841	0.954047	0.966206
1980	0.992244	0.962537	0.953805	0.966812
1990	0.992043	0.961525	0.953579	0.965925
2000	0.991755	0.960162	0.951775	0.964716

## Sheet: Cardiomyocyte_LightGBM
Number of features	ACC	MCC	Precision	F1-measure
10	0.995076	0.976294	0.964892	0.978949
20	0.995969	0.98044	0.973828	0.982669
30	0.995661	0.978958	0.972134	0.981356
40	0.995585	0.978517	0.973976	0.980982
50	0.995594	0.978563	0.974056	0.981023
60	0.995594	0.978565	0.973978	0.981024
70	0.995277	0.977018	0.97274	0.979658
80	0.994894	0.975137	0.971407	0.977997
90	0.994836	0.974822	0.972247	0.977723
100	0.994606	0.973728	0.97033	0.976752
110	0.994673	0.974003	0.972286	0.977001
120	0.994644	0.9739	0.970958	0.976906
130	0.994798	0.974659	0.971306	0.977576
140	0.994538	0.973394	0.970235	0.976457
150	0.995018	0.975708	0.973147	0.978507
160	0.994442	0.972958	0.968899	0.976067
170	0.994711	0.97427	0.96997	0.977227
180	0.994558	0.973457	0.971247	0.976517
190	0.99451	0.973255	0.970073	0.976334
200	0.994538	0.973394	0.970235	0.976457
210	0.994346	0.972477	0.968873	0.975644
220	0.994548	0.973453	0.969929	0.976508
230	0.994529	0.97338	0.96923	0.97644
240	0.994778	0.974553	0.971612	0.977483
250	0.994298	0.972239	0.968783	0.975434
260	0.994567	0.973528	0.970552	0.976577
270	0.994346	0.972455	0.96949	0.975628
280	0.994346	0.972527	0.967491	0.97568
290	0.9945	0.97322	0.969685	0.976302
300	0.994596	0.973683	0.97025	0.976711
310	0.994586	0.973642	0.970016	0.976675
320	0.994615	0.973784	0.9701	0.9768
330	0.994654	0.973966	0.970419	0.976962
340	0.994462	0.973073	0.968366	0.976166
350	0.994711	0.974212	0.971751	0.977183
360	0.994337	0.972439	0.968563	0.97561
370	0.994394	0.972675	0.970121	0.975824
380	0.994442	0.972895	0.970753	0.97602
390	0.994404	0.972736	0.969737	0.975876
400	0.994721	0.974257	0.971831	0.977224
410	0.994807	0.974715	0.971076	0.977623
420	0.994702	0.974181	0.971205	0.977154
430	0.994414	0.972784	0.969739	0.975919
440	0.994375	0.972597	0.969575	0.975753
450	0.994164	0.971614	0.967364	0.974878
460	0.99474	0.974414	0.969978	0.977354
470	0.99426	0.972014	0.969699	0.97524
480	0.994567	0.97351	0.971094	0.976563
490	0.994596	0.97366	0.970947	0.976694
500	0.994596	0.973657	0.971024	0.976692
510	0.993991	0.970756	0.967085	0.974122
520	0.994414	0.972782	0.969817	0.975917
530	0.994087	0.971193	0.968341	0.974512
540	0.994404	0.972757	0.96912	0.975892
550	0.994625	0.97384	0.969871	0.976848
560	0.994462	0.973009	0.970216	0.976119
570	0.994538	0.973447	0.968694	0.976496
580	0.994481	0.973137	0.969294	0.976227
590	0.99473	0.974343	0.97067	0.977294
600	0.994346	0.972442	0.969877	0.975618
610	0.994442	0.972913	0.970211	0.976034
620	0.994471	0.973097	0.96906	0.97619
630	0.994586	0.973655	0.96963	0.976685
640	0.994433	0.972868	0.970131	0.975993
650	0.994404	0.972736	0.969737	0.975876
660	0.994663	0.973996	0.970963	0.976991
670	0.994538	0.973386	0.970467	0.976452
680	0.994174	0.971635	0.968134	0.9749
690	0.994855	0.974947	0.971321	0.977829
700	0.99473	0.974318	0.971445	0.977276
710	0.994548	0.973493	0.968773	0.976537
720	0.994644	0.973915	0.970494	0.976917
730	0.994356	0.972525	0.968876	0.975686
740	0.994471	0.9731	0.968983	0.976192
750	0.994644	0.973947	0.969568	0.97694
760	0.994769	0.97452	0.971144	0.977452
770	0.994538	0.973418	0.96954	0.976475
780	0.994567	0.973518	0.970862	0.976569
790	0.994702	0.974209	0.970354	0.977175
800	0.994231	0.97191	0.968534	0.975144
810	0.994385	0.972609	0.970661	0.975767
820	0.994942	0.975395	0.970878	0.97822
830	0.994433	0.972918	0.968665	0.976031
840	0.994327	0.972375	0.969022	0.975555
850	0.994164	0.971562	0.968825	0.974839
860	0.994452	0.972964	0.970136	0.976078
870	0.994529	0.973303	0.971551	0.976382
880	0.994231	0.971932	0.967919	0.97516
890	0.994375	0.972626	0.968727	0.975775
900	0.994644	0.973883	0.971502	0.976892
910	0.994318	0.97234	0.968635	0.975523
920	0.994519	0.97328	0.970772	0.976359
930	0.994644	0.973933	0.969953	0.976931
940	0.9945	0.973258	0.968607	0.976329
950	0.994654	0.973974	0.970187	0.976967
960	0.99451	0.973279	0.969379	0.976352
970	0.994346	0.972458	0.969413	0.97563
980	0.994423	0.972825	0.969974	0.975955
990	0.994673	0.974099	0.969344	0.977073
1000	0.994519	0.973337	0.969073	0.976402
1010	0.994759	0.974484	0.970755	0.977419
1020	0.994414	0.972808	0.969045	0.975936
1030	0.994452	0.972954	0.970445	0.97607
1040	0.994289	0.972218	0.968012	0.975412
1050	0.994442	0.972947	0.969207	0.97606
1060	0.994318	0.972371	0.96779	0.975545
1070	0.994548	0.973432	0.970547	0.976492
1080	0.994788	0.974636	0.97053	0.977552
1090	0.994721	0.974339	0.969357	0.977284
1100	0.994692	0.974156	0.970506	0.977129
1110	0.994414	0.972805	0.969122	0.975935
1120	0.99425	0.971946	0.970317	0.975181
1130	0.994202	0.971776	0.968219	0.975025
1140	0.994375	0.972597	0.969575	0.975753
1150	0.99451	0.973265	0.969764	0.976342
1160	0.99449	0.973143	0.970533	0.976238
1170	0.99425	0.971995	0.968848	0.97522
1180	0.994471	0.97311	0.968676	0.9762
1190	0.99401	0.970858	0.966937	0.974211
1200	0.994471	0.973047	0.970528	0.976153
1210	0.994366	0.972576	0.968801	0.975731
1220	0.994433	0.972881	0.969744	0.976003
1230	0.9945	0.973217	0.969762	0.9763
1240	0.994481	0.97309	0.970685	0.976191
1250	0.994212	0.971841	0.96776	0.97508
1260	0.994807	0.974727	0.97069	0.977633
1270	0.994241	0.971963	0.968383	0.97519
1280	0.994606	0.973776	0.968942	0.976786
1290	0.994721	0.97429	0.970823	0.977248
1300	0.993982	0.970647	0.968776	0.974032
1310	0.994634	0.973909	0.969257	0.976906
1320	0.994241	0.971983	0.967845	0.975205
1330	0.994241	0.971991	0.967615	0.975211
1340	0.994452	0.972985	0.969518	0.976094
1350	0.994423	0.972875	0.968509	0.975993
1360	0.994087	0.971252	0.966729	0.974556
1370	0.994481	0.973121	0.969757	0.976215
1380	0.994404	0.972768	0.968812	0.9759
1390	0.994462	0.973014	0.970061	0.976122
1400	0.994769	0.974533	0.970757	0.977462
1410	0.994241	0.971915	0.969772	0.975153
1420	0.994452	0.972966	0.970058	0.97608
1430	0.99449	0.973169	0.969759	0.976257
1440	0.994356	0.972522	0.968953	0.975684
1450	0.994241	0.97195	0.968768	0.97518
1460	0.994519	0.973337	0.969073	0.976402
1470	0.994519	0.973273	0.971005	0.976353
1480	0.994625	0.973853	0.969486	0.976858
1490	0.994385	0.972666	0.96896	0.975811
1500	0.994586	0.973682	0.96886	0.976704
1510	0.994212	0.971827	0.968144	0.975069
1520	0.994529	0.973341	0.970387	0.976411
1530	0.994298	0.972255	0.968322	0.975446
1540	0.994625	0.973832	0.970103	0.976842
1550	0.99426	0.97203	0.969236	0.975252
1560	0.994385	0.972675	0.968729	0.975817
1570	0.994606	0.973773	0.969019	0.976785
1580	0.994615	0.973761	0.970796	0.976783
1590	0.994366	0.972544	0.969727	0.975707
1600	0.994634	0.97387	0.970414	0.976877
1610	0.994442	0.972926	0.969824	0.976044
1620	0.99402	0.970864	0.968092	0.974221
1630	0.994702	0.974161	0.971826	0.977139
1640	0.994625	0.973814	0.970644	0.976829
1650	0.994346	0.972485	0.968642	0.97565
1660	0.994327	0.972359	0.969485	0.975543
1670	0.994634	0.973899	0.969565	0.976898
1680	0.994673	0.974075	0.970038	0.977056
1690	0.994682	0.974073	0.971589	0.97706
1700	0.994318	0.972368	0.967866	0.975543
1710	0.9945	0.973233	0.969299	0.976312
1720	0.994548	0.973447	0.970083	0.976504
1730	0.994548	0.973458	0.969774	0.976511
1740	0.9945	0.973228	0.969453	0.976308
1750	0.994385	0.972635	0.969886	0.975787
1760	0.994519	0.973356	0.968535	0.976416
1770	0.994846	0.974877	0.972016	0.97777
1780	0.994433	0.972915	0.968742	0.976029
1790	0.994596	0.973672	0.970559	0.976704
1800	0.99449	0.973106	0.971697	0.976208
1810	0.994462	0.973073	0.968366	0.976166
1820	0.994538	0.973431	0.969155	0.976485
1830	0.994625	0.973837	0.969948	0.976846
1840	0.994558	0.973519	0.969391	0.976563
1850	0.994375	0.972677	0.967346	0.975811
1860	0.994519	0.973311	0.969844	0.976383
1870	0.994308	0.9723	0.968401	0.975487
1880	0.994346	0.972479	0.968796	0.975646
1890	0.994404	0.97276	0.969043	0.975894
1900	0.994711	0.974249	0.970588	0.977212
1910	0.994442	0.97295	0.96913	0.976062
1920	0.994548	0.973453	0.969929	0.976508
1930	0.994529	0.973367	0.969615	0.976431
1940	0.994442	0.973005	0.967594	0.976101
1950	0.994586	0.973677	0.969014	0.9767
1960	0.994193	0.971767	0.967142	0.975011
1970	0.994375	0.972635	0.968496	0.975781
1980	0.994702	0.974189	0.970973	0.97716
1990	0.994154	0.971487	0.969595	0.974775
2000	0.994135	0.971439	0.9682	0.974728

## Sheet: Cardiomyocyte_MCFS
Number of features	ACC	MCC	Precision	F1-measure
10	0.985832	0.93435	0.901732	0.941228
20	0.990785	0.956231	0.93702	0.961048
30	0.99068	0.955421	0.940453	0.960424
40	0.991188	0.957698	0.94502	0.962479
50	0.992849	0.965492	0.955878	0.969416
60	0.993051	0.96633	0.959518	0.970186
70	0.992897	0.965517	0.960291	0.96948
80	0.992926	0.965676	0.96	0.969617
90	0.992887	0.965462	0.960438	0.969432
100	0.99235	0.962819	0.958749	0.9671
110	0.992628	0.964165	0.960124	0.968291
120	0.992254	0.962327	0.958866	0.966668
130	0.99258	0.963902	0.960561	0.968062
140	0.993185	0.966852	0.96303	0.970668
150	0.993233	0.967053	0.964034	0.97085
160	0.992974	0.965748	0.963954	0.969699
170	0.993204	0.966927	0.963568	0.970737
180	0.992993	0.96586	0.963578	0.969797
190	0.993099	0.966379	0.963916	0.970256
200	0.993022	0.966059	0.962295	0.969967
210	0.992897	0.965417	0.962559	0.969404
220	0.992955	0.965734	0.96197	0.969679
230	0.993137	0.966521	0.965227	0.970385
240	0.993127	0.966515	0.964154	0.970376
250	0.993156	0.966633	0.96485	0.970482
260	0.993137	0.966539	0.964768	0.9704
270	0.993022	0.965977	0.964274	0.969903
280	0.993943	0.970423	0.969694	0.973836
290	0.993166	0.966718	0.963937	0.970554
300	0.99378	0.969709	0.966642	0.973199
310	0.993454	0.968152	0.964406	0.971818
320	0.993598	0.968759	0.967513	0.972364
330	0.993761	0.969636	0.966024	0.973132
340	0.993569	0.968651	0.966505	0.972266
350	0.993972	0.970628	0.967925	0.974013
360	0.993732	0.969434	0.967551	0.97296
370	0.993636	0.968992	0.966447	0.972566
380	0.99402	0.97088	0.967631	0.974234
390	0.993694	0.969281	0.966464	0.972821
400	0.993598	0.968796	0.966513	0.972394
410	0.993607	0.968861	0.966056	0.97245
420	0.993262	0.967195	0.964119	0.970975
430	0.993511	0.968387	0.965798	0.972031
440	0.993588	0.968797	0.965209	0.97239
450	0.993156	0.96666	0.964162	0.970504
460	0.993396	0.967871	0.96416	0.97157
470	0.993166	0.966756	0.963024	0.970583
480	0.993118	0.966479	0.963846	0.970344
490	0.993742	0.969543	0.965942	0.973049
500	0.993521	0.968412	0.966414	0.972055
510	0.993483	0.968275	0.964948	0.971929
520	0.993396	0.967841	0.964922	0.971547
530	0.99378	0.969695	0.967026	0.973188
540	0.993166	0.966696	0.964471	0.970537
550	0.992935	0.965551	0.964018	0.969526
560	0.993531	0.968499	0.965421	0.972128
570	0.993166	0.966712	0.964089	0.970549
580	0.99307	0.966259	0.963297	0.970148
590	0.993089	0.966331	0.963913	0.970213
600	0.993444	0.9681	0.964479	0.971773
610	0.993588	0.968785	0.965514	0.972381
620	0.993713	0.969392	0.966086	0.972917
630	0.993771	0.969644	0.9671	0.973143
640	0.993847	0.970041	0.966815	0.973492
650	0.993339	0.967566	0.964523	0.971303
660	0.993771	0.969636	0.96733	0.973136
670	0.993579	0.968696	0.966584	0.972306
680	0.993012	0.96596	0.963508	0.969885
690	0.993262	0.967186	0.964347	0.970968
700	0.993627	0.968967	0.965832	0.972542
710	0.993636	0.968986	0.966601	0.972561
720	0.993089	0.96635	0.963456	0.970228
730	0.993579	0.968728	0.965741	0.972331
740	0.993396	0.967847	0.96477	0.971551
750	0.993156	0.966695	0.963325	0.970531
760	0.993223	0.966956	0.965253	0.970768
770	0.992983	0.965824	0.96327	0.969765
780	0.993127	0.966546	0.963392	0.970401
790	0.993223	0.966986	0.964488	0.970793
800	0.993444	0.968076	0.96509	0.971755
810	0.993223	0.966986	0.964488	0.970793
820	0.993233	0.967075	0.963501	0.970867
830	0.993243	0.96708	0.96457	0.970875
840	0.992974	0.965834	0.961901	0.969767
850	0.993319	0.967451	0.964976	0.971204
860	0.993339	0.967597	0.963762	0.971327
870	0.99331	0.967385	0.965432	0.971147
880	0.993233	0.967041	0.964339	0.97084
890	0.993041	0.966124	0.96306	0.970028
900	0.993646	0.969066	0.965761	0.972629
910	0.993348	0.967633	0.964069	0.97136
920	0.993387	0.967766	0.965608	0.971483
930	0.992945	0.9656	0.964021	0.969569
940	0.993339	0.967554	0.964829	0.971294
950	0.993223	0.96702	0.96365	0.970819
960	0.993703	0.969309	0.967004	0.972848
970	0.993252	0.967075	0.965952	0.970875
980	0.993636	0.96896	0.967293	0.972541
990	0.993444	0.968113	0.964174	0.971783
1000	0.993569	0.968642	0.966735	0.972259
1010	0.993281	0.967295	0.964048	0.971062
1020	0.993675	0.969159	0.96715	0.972716
1030	0.993377	0.967732	0.965222	0.971452
1040	0.9933	0.967379	0.964359	0.971138
1050	0.993214	0.966929	0.964715	0.970743
1060	0.99354	0.968547	0.965424	0.972171
1070	0.993675	0.969159	0.96715	0.972716
1080	0.993531	0.968514	0.965039	0.97214
1090	0.993329	0.967479	0.965514	0.97123
1100	0.993492	0.968262	0.96656	0.971923
1110	0.993041	0.966099	0.963669	0.970008
1120	0.993233	0.967053	0.964034	0.97085
1130	0.993396	0.967793	0.966148	0.971509
1140	0.993147	0.966603	0.964389	0.970454
1150	0.993156	0.966642	0.964621	0.97049
1160	0.993483	0.968172	0.967713	0.971846
1170	0.9933	0.967328	0.965659	0.971097
1180	0.993108	0.966437	0.96369	0.970306
1190	0.993415	0.967876	0.966538	0.971582
1200	0.993387	0.967734	0.966452	0.971457
1210	0.993233	0.967065	0.963729	0.970859
1220	0.99306	0.96615	0.964821	0.970056
1230	0.993358	0.967663	0.964529	0.971388
1240	0.993175	0.966733	0.964779	0.97057
1250	0.993435	0.967987	0.966159	0.971679
1260	0.993396	0.967832	0.965152	0.97154
1270	0.993262	0.967207	0.963814	0.970985
1280	0.993435	0.967984	0.966236	0.971677
1290	0.993713	0.969386	0.96624	0.972913
1300	0.993559	0.968635	0.965659	0.972249
1310	0.993175	0.966763	0.964016	0.970594
1320	0.993175	0.966794	0.963255	0.970619
1330	0.993444	0.968104	0.964403	0.971776
1340	0.993204	0.966939	0.963264	0.970746
1350	0.993214	0.966917	0.965021	0.970733
1360	0.993444	0.968058	0.965548	0.971741
1370	0.993118	0.96652	0.962857	0.970376
1380	0.993195	0.966797	0.965628	0.970628
1390	0.993521	0.968468	0.96496	0.972099
1400	0.992983	0.965885	0.961828	0.969812
1410	0.992993	0.965914	0.962286	0.96984
1420	0.993281	0.967326	0.963288	0.971086
1430	0.993473	0.968203	0.965557	0.971868
1440	0.993444	0.968064	0.965395	0.971745
1450	0.99331	0.9674	0.965049	0.971159
1460	0.993195	0.966817	0.965091	0.970645
1470	0.993703	0.969344	0.966084	0.972875
1480	0.993291	0.967365	0.963519	0.971122
1490	0.993655	0.969111	0.96584	0.972669
1500	0.994222	0.971854	0.968763	0.975095
1510	0.993463	0.968161	0.965401	0.97183
1520	0.993819	0.969894	0.966883	0.973362
1530	0.993828	0.969933	0.967116	0.973398
1540	0.993723	0.969375	0.967856	0.972908
1550	0.993483	0.968219	0.966403	0.971885
1560	0.993694	0.969293	0.966157	0.97283
1570	0.993588	0.96875	0.966434	0.972353
1580	0.99331	0.967406	0.964896	0.971164
1590	0.993175	0.96676	0.964092	0.970592
1600	0.993521	0.96843	0.965954	0.972069
1610	0.993358	0.967657	0.964682	0.971384
1620	0.993502	0.968325	0.966178	0.971977
1630	0.993665	0.969154	0.965996	0.972707
1640	0.993819	0.969899	0.96673	0.973366
1650	0.993531	0.968499	0.965421	0.972128
1660	0.99354	0.968518	0.96619	0.972147
1670	0.993646	0.969037	0.966527	0.972606
1680	0.993809	0.969843	0.966957	0.973317
1690	0.994126	0.971388	0.968275	0.974684
1700	0.99379	0.969763	0.966491	0.973246
1710	0.994087	0.971145	0.969732	0.974474
1720	0.994135	0.971407	0.969126	0.974703
1730	0.994078	0.971126	0.968879	0.974455
1740	0.993828	0.969892	0.968271	0.973365
1750	0.993799	0.969755	0.968032	0.973244
1760	0.993713	0.969377	0.966469	0.972906
1770	0.993607	0.968824	0.967054	0.97242
1780	0.993742	0.969466	0.968016	0.972989
1790	0.993723	0.969488	0.964868	0.972995
1800	0.99403	0.970909	0.968172	0.974261
1810	0.993857	0.970084	0.966971	0.97353
1820	0.99379	0.969702	0.968183	0.973197
1830	0.99403	0.970918	0.967941	0.974268
1840	0.99355	0.968572	0.966039	0.972195
1850	0.993761	0.969582	0.967482	0.973089
1860	0.993521	0.968418	0.966261	0.97206
1870	0.993703	0.969335	0.966313	0.972868
1880	0.993799	0.9698	0.966801	0.973279
1890	0.993694	0.969296	0.966081	0.972832
1900	0.993377	0.967723	0.965452	0.971445
1910	0.993799	0.969809	0.966571	0.973286
1920	0.993771	0.969644	0.9671	0.973143
1930	0.993214	0.966941	0.964409	0.970752
1940	0.993694	0.969258	0.967078	0.972803
1950	0.993559	0.968605	0.966425	0.972226
1960	0.993732	0.969474	0.966475	0.972991
1970	0.993684	0.969204	0.967229	0.972756
1980	0.993454	0.968101	0.965704	0.971779
1990	0.993761	0.969607	0.96679	0.973109
2000	0.993588	0.968747	0.96651	0.972351

## Sheet: Cardiomyocyte_RF
Number of features	ACC	MCC	Precision	F1-measure
10	0.983366	0.923958	0.884448	0.931688
20	0.988578	0.946264	0.921715	0.952078
30	0.991121	0.957557	0.942148	0.962305
40	0.99211	0.962021	0.950899	0.966325
50	0.992206	0.962421	0.952396	0.966694
60	0.993108	0.966642	0.959089	0.970455
70	0.993089	0.966563	0.958709	0.970383
80	0.993003	0.966175	0.957711	0.970033
90	0.993406	0.968013	0.961965	0.971681
100	0.99378	0.969765	0.96519	0.973241
110	0.994106	0.971311	0.967731	0.974613
120	0.993492	0.968348	0.964341	0.97199
130	0.993502	0.96846	0.962827	0.972079
140	0.994039	0.971011	0.966716	0.974344
150	0.993627	0.968943	0.966445	0.972523
160	0.993435	0.968025	0.965163	0.97171
170	0.99307	0.966278	0.962841	0.970163
180	0.993406	0.967889	0.964925	0.971589
190	0.994078	0.971131	0.968724	0.974459
200	0.994394	0.972637	0.971285	0.975794
210	0.994145	0.971411	0.970445	0.97471
220	0.994193	0.971639	0.970846	0.974912
230	0.993838	0.969877	0.970133	0.973354
240	0.994116	0.971272	0.970282	0.974586
250	0.99402	0.970813	0.969559	0.97418
260	0.993943	0.970454	0.968765	0.973862
270	0.994078	0.971087	0.97004	0.974423
280	0.994212	0.971781	0.969455	0.975034
290	0.993703	0.969287	0.96762	0.97283
300	0.99354	0.968464	0.967651	0.972104
310	0.994097	0.971196	0.969657	0.974518
320	0.993819	0.969863	0.967729	0.973338
330	0.993771	0.969624	0.967638	0.973127
340	0.994481	0.973124	0.96968	0.976217
350	0.994106	0.971254	0.96935	0.974569
360	0.994202	0.97172	0.969839	0.974981
370	0.994039	0.97096	0.968097	0.974306
380	0.993991	0.970739	0.967546	0.974109
390	0.994318	0.972319	0.969251	0.975507
400	0.993876	0.970088	0.969599	0.97354
410	0.994087	0.971169	0.969036	0.974493
420	0.994116	0.971313	0.969043	0.97462
430	0.994039	0.970909	0.969565	0.974265
440	0.994106	0.971247	0.969582	0.974563
450	0.99425	0.972006	0.96854	0.975228
460	0.993962	0.970537	0.969157	0.973936
470	0.994279	0.97208	0.970634	0.9753
480	0.994174	0.971558	0.970375	0.974839
490	0.993684	0.969224	0.966691	0.972772
500	0.994145	0.971414	0.970367	0.974712
510	0.99402	0.970829	0.969095	0.974193
520	0.99402	0.970793	0.97018	0.974163
530	0.994462	0.973004	0.97037	0.976115
540	0.994106	0.971247	0.969582	0.974563
550	0.994183	0.971596	0.970688	0.974874
560	0.99425	0.971933	0.970705	0.975171
570	0.993914	0.97027	0.96992	0.973702
580	0.993761	0.969585	0.967405	0.973092
590	0.993886	0.970243	0.966596	0.973668
600	0.993924	0.970337	0.969379	0.973759
610	0.993924	0.970344	0.969147	0.973766
620	0.994202	0.97171	0.970149	0.974973
630	0.994423	0.972799	0.970748	0.975935
640	0.993924	0.970331	0.969534	0.973755
650	0.993876	0.970177	0.967053	0.973612
660	0.994106	0.971254	0.96935	0.974569
670	0.99427	0.972044	0.970244	0.975268
680	0.993646	0.96897	0.968376	0.972552
690	0.994145	0.971414	0.970367	0.974712
700	0.994097	0.971214	0.969115	0.974533
710	0.993655	0.969054	0.967375	0.972624
720	0.994106	0.971229	0.970125	0.974548
730	0.993684	0.969218	0.966845	0.972767
740	0.993819	0.969814	0.969119	0.973298
750	0.993742	0.96945	0.968479	0.972975
760	0.993905	0.970261	0.968755	0.973692
770	0.993761	0.969549	0.968407	0.973063
780	0.993809	0.969769	0.969039	0.973258
790	0.993982	0.970623	0.969472	0.974013
800	0.993943	0.970451	0.968843	0.97386
810	0.993847	0.970021	0.967352	0.973476
820	0.993982	0.970674	0.968005	0.974053
830	0.993857	0.970053	0.967816	0.973506
840	0.994164	0.971538	0.96952	0.97482
850	0.993886	0.970165	0.96875	0.973607
860	0.993982	0.970677	0.967928	0.974056
870	0.993982	0.970685	0.967697	0.974062
880	0.993838	0.969948	0.968042	0.973414
890	0.993924	0.970421	0.96699	0.973827
900	0.993924	0.970385	0.967989	0.973799
910	0.993809	0.969801	0.968111	0.973284
920	0.993857	0.97001	0.969052	0.97347
930	0.993943	0.970501	0.967456	0.973899
940	0.993991	0.970651	0.970095	0.974038
950	0.99379	0.969646	0.96981	0.97315
960	0.994039	0.970957	0.968174	0.974304
970	0.993867	0.970104	0.967742	0.97355
980	0.994078	0.971118	0.96911	0.974448
990	0.993761	0.96959	0.967251	0.973096
1000	0.993185	0.966818	0.963866	0.970642
1010	0.993607	0.968838	0.966669	0.972431
1020	0.993962	0.970553	0.968693	0.973949
1030	0.993934	0.970419	0.968377	0.97383
1040	0.994001	0.970754	0.968472	0.974125
1050	0.99401	0.970807	0.968321	0.974172
1060	0.994154	0.971508	0.968976	0.974792
1070	0.993982	0.970728	0.966546	0.974094
1080	0.994193	0.971677	0.969682	0.974943
1090	0.994183	0.971614	0.970144	0.974888
1100	0.993732	0.969468	0.966628	0.972986
1110	0.994183	0.971672	0.968444	0.974934
1120	0.993962	0.970594	0.967538	0.973981
1130	0.993847	0.970013	0.967583	0.97347
1140	0.993867	0.970107	0.967665	0.973552
1150	0.99425	0.971987	0.969079	0.975214
1160	0.993924	0.970374	0.968297	0.97379
1170	0.994241	0.971905	0.970082	0.975145
1180	0.99378	0.969695	0.967026	0.973188
1190	0.994318	0.972324	0.969097	0.975511
1200	0.993972	0.970631	0.967848	0.974015
1210	0.994394	0.97268	0.969966	0.975828
1220	0.99425	0.971969	0.96962	0.9752
1230	0.993943	0.970503	0.967379	0.973901
1240	0.993876	0.970177	0.967053	0.973612
1250	0.993953	0.970532	0.96792	0.973928
1260	0.993675	0.969176	0.966689	0.972729
1270	0.993809	0.96986	0.966497	0.973331
1280	0.993742	0.969505	0.966938	0.97302
1290	0.993723	0.969455	0.965707	0.972971
1300	0.994049	0.971008	0.9681	0.974348
1310	0.99355	0.968523	0.967346	0.972155
1320	0.993943	0.970509	0.967225	0.973905
1330	0.993684	0.969271	0.965466	0.972808
1340	0.993809	0.969831	0.967264	0.973309
1350	0.993636	0.969088	0.964005	0.972638
1360	0.993761	0.969636	0.966024	0.973132
1370	0.993876	0.970206	0.966287	0.973634
1380	0.993886	0.970217	0.967286	0.973648
1390	0.993895	0.97032	0.965834	0.973732
1400	0.993665	0.969205	0.964698	0.972745
1410	0.993627	0.968943	0.966445	0.972523
1420	0.99401	0.970802	0.968475	0.974168
1430	0.993598	0.968858	0.964907	0.972441
1440	0.993857	0.970113	0.966205	0.973552
1450	0.993751	0.969556	0.966864	0.973065
1460	0.993569	0.968701	0.965203	0.972305
1470	0.993809	0.969845	0.96688	0.97332
1480	0.99425	0.972009	0.968463	0.975231
1490	0.993742	0.969502	0.967015	0.973018
1500	0.993627	0.968984	0.965373	0.972555
1510	0.993828	0.96995	0.966656	0.973411
1520	0.993924	0.970477	0.965537	0.973868
1530	0.993617	0.968945	0.965141	0.97252
1540	0.993742	0.969514	0.966708	0.973027
1550	0.993943	0.970515	0.967072	0.973909
1560	0.993905	0.970411	0.96477	0.973805
1570	0.993819	0.969885	0.967113	0.973355
1580	0.993771	0.969676	0.966256	0.973167
1590	0.993809	0.969889	0.965732	0.973353
1600	0.993799	0.969806	0.966647	0.973284
1610	0.993867	0.970181	0.965673	0.973609
1620	0.993569	0.968689	0.965509	0.972296
1630	0.993694	0.969307	0.965775	0.972841
1640	0.993694	0.969278	0.966541	0.972819
1650	0.993742	0.969531	0.966248	0.97304
1660	0.993579	0.968702	0.966431	0.972311
1670	0.994049	0.971	0.968331	0.974342
1680	0.994318	0.972357	0.968173	0.975535
1690	0.99401	0.970878	0.966402	0.974226
1700	0.993694	0.969296	0.966081	0.972832
1710	0.993703	0.969356	0.965778	0.972884
1720	0.993809	0.96988	0.965961	0.973346
1730	0.993454	0.968089	0.966011	0.971769
1740	0.99355	0.968566	0.966192	0.97219
1750	0.993483	0.968237	0.965943	0.971899
1760	0.993771	0.969641	0.967177	0.973141
1770	0.993703	0.969321	0.966697	0.972857
1780	0.993358	0.9676	0.966137	0.971339
1790	0.993387	0.967795	0.964843	0.971507
1800	0.993569	0.968689	0.965509	0.972296
1810	0.993627	0.968981	0.965449	0.972553
1820	0.993588	0.96884	0.964142	0.972422
1830	0.993607	0.968882	0.96552	0.972466
1840	0.993847	0.970079	0.96582	0.97352
1850	0.993636	0.969039	0.965223	0.972602
1860	0.993703	0.969332	0.96639	0.972866
1870	0.993511	0.968405	0.965339	0.972045
1880	0.993675	0.969253	0.964701	0.972788
1890	0.993799	0.969817	0.966341	0.973293
1900	0.993204	0.966869	0.965018	0.970691
1910	0.993751	0.969576	0.966327	0.97308
1920	0.993473	0.96823	0.964869	0.971889
1930	0.993636	0.96903	0.965452	0.972595
1940	0.993828	0.969986	0.965738	0.973437
1950	0.993761	0.969622	0.966407	0.973121
1960	0.993559	0.968659	0.965048	0.972267
1970	0.993771	0.969667	0.966486	0.973161
1980	0.993742	0.969516	0.966631	0.973029
1990	0.993655	0.9691	0.966146	0.97266
2000	0.993857	0.970078	0.967124	0.973525

## Sheet: Vascular endothelial_LASSO
Number of features	ACC	MCC	Precision	F1-measure
10	0.918932	0.837777	0.910902	0.916387
20	0.922275	0.844446	0.914973	0.919772
30	0.923032	0.845982	0.915181	0.920609
40	0.924191	0.848331	0.91561	0.921876
50	0.921383	0.842651	0.914362	0.918822
60	0.925439	0.8508	0.917649	0.923091
70	0.92272	0.84533	0.915659	0.92021
80	0.921829	0.843564	0.914213	0.919341
90	0.92223	0.84432	0.916108	0.919611
100	0.925172	0.850254	0.91768	0.922787
110	0.923077	0.84609	0.914734	0.920702
120	0.922141	0.844227	0.913512	0.919763
130	0.922096	0.844139	0.913428	0.919721
140	0.923567	0.847143	0.913538	0.92137
150	0.922631	0.845183	0.914656	0.920206
160	0.923121	0.846135	0.916033	0.920628
170	0.923745	0.847457	0.9147	0.92146
180	0.921918	0.84377	0.913548	0.919507
190	0.923656	0.847178	0.9175	0.921093
200	0.923523	0.846982	0.915191	0.921161
210	0.924013	0.847922	0.916873	0.921555
220	0.923121	0.846178	0.914818	0.920744
230	0.922542	0.844989	0.91502	0.92007
240	0.92428	0.84844	0.917683	0.921781
250	0.923121	0.84618	0.914742	0.920752
260	0.923121	0.846217	0.913836	0.920839
270	0.921918	0.843748	0.914152	0.919448
280	0.922453	0.844788	0.915613	0.919912
290	0.921339	0.842581	0.913747	0.918832
300	0.922943	0.845796	0.915318	0.920495
310	0.923701	0.847286	0.916896	0.9212
320	0.922364	0.844607	0.915598	0.919812
330	0.921829	0.843589	0.913532	0.919408
340	0.923255	0.846392	0.916514	0.920733
350	0.922587	0.845011	0.917395	0.919891
360	0.921651	0.843168	0.915245	0.919038
370	0.921339	0.842563	0.914278	0.91878
380	0.921428	0.842708	0.915511	0.91876
390	0.919824	0.839504	0.913554	0.917131
400	0.921606	0.843094	0.914705	0.919041
410	0.921294	0.842456	0.914802	0.918677
420	0.921116	0.842173	0.9125	0.918703
430	0.923389	0.846647	0.917072	0.920831
440	0.92067	0.841174	0.915379	0.917912
450	0.921294	0.84251	0.91321	0.918834
460	0.920537	0.840904	0.915356	0.917762
470	0.922052	0.843923	0.917611	0.919263
480	0.922319	0.844541	0.914829	0.919836
490	0.922676	0.845247	0.915423	0.920182
500	0.921784	0.843435	0.915421	0.919173
510	0.922096	0.844065	0.915551	0.919514
520	0.921784	0.843455	0.914736	0.91924
530	0.922587	0.845045	0.916094	0.920017
540	0.922186	0.844252	0.915338	0.919635
550	0.920269	0.840424	0.913103	0.917683
560	0.920626	0.841088	0.915218	0.917877
570	0.920537	0.840871	0.917044	0.917595
580	0.922052	0.844017	0.914252	0.91959
590	0.92272	0.845277	0.917571	0.920026
600	0.921339	0.842547	0.91481	0.918727
610	0.920581	0.841026	0.914144	0.917933
620	0.923612	0.84711	0.916728	0.921116
630	0.924459	0.848786	0.918249	0.921929
640	0.923656	0.84721	0.91643	0.921194
650	0.924548	0.848992	0.917422	0.922107
660	0.923433	0.846737	0.917079	0.920881
670	0.919512	0.838911	0.912212	0.916912
680	0.921695	0.843212	0.917089	0.918909
690	0.921829	0.843514	0.91581	0.919185
700	0.920225	0.840288	0.91469	0.917473
710	0.922186	0.844228	0.916177	0.919554
720	0.922141	0.844174	0.91495	0.919623
730	0.919734	0.839313	0.913918	0.916993
740	0.921205	0.842287	0.914406	0.918615
750	0.921294	0.842473	0.91427	0.91873
760	0.922186	0.844226	0.916253	0.919547
770	0.920938	0.841719	0.915273	0.918226
780	0.923389	0.846647	0.917072	0.920831
790	0.921294	0.842452	0.914954	0.918662
800	0.923879	0.847663	0.916468	0.921442
810	0.920982	0.84177	0.91712	0.918095
820	0.92272	0.845321	0.915964	0.92018
830	0.923567	0.846972	0.918484	0.920898
840	0.919734	0.839321	0.913614	0.917024
850	0.922542	0.84494	0.916621	0.919915
860	0.921116	0.842106	0.91439	0.918516
870	0.921027	0.841917	0.914679	0.918386
880	0.922988	0.845809	0.918001	0.920288
890	0.922453	0.844785	0.915689	0.919904
900	0.921562	0.843026	0.914014	0.919058
910	0.919868	0.839582	0.914018	0.917135
920	0.922052	0.844022	0.9141	0.919605
930	0.919824	0.839476	0.91462	0.917024
940	0.920759	0.841328	0.916621	0.91789
950	0.921918	0.843695	0.915825	0.919285
960	0.920982	0.841812	0.915204	0.918284
970	0.920314	0.84052	0.91296	0.917748
980	0.922364	0.844587	0.916284	0.919746
990	0.919779	0.839376	0.91507	0.916928
1000	0.921695	0.843252	0.915481	0.919066
1010	0.920403	0.84067	0.913961	0.917749
1020	0.921606	0.843065	0.915695	0.918944
1030	0.920982	0.841852	0.913836	0.918419
1040	0.922364	0.844627	0.914989	0.919871
1050	0.921205	0.842287	0.914406	0.918615
1060	0.922319	0.844463	0.917657	0.919563
1070	0.922096	0.844025	0.917081	0.919365
1080	0.922943	0.845736	0.917302	0.920304
1090	0.921606	0.843037	0.916843	0.918832
1100	0.920982	0.84181	0.915281	0.918276
1110	0.921963	0.843817	0.914767	0.919439
1120	0.918665	0.83716	0.913271	0.91584
1130	0.922186	0.844257	0.915186	0.91965
1140	0.922275	0.844389	0.916958	0.919579
1150	0.921383	0.842637	0.914818	0.918777
1160	0.918709	0.837243	0.913584	0.915859
1170	0.921606	0.843078	0.915237	0.918989
1180	0.919512	0.838845	0.914565	0.916674
1190	0.91969	0.839229	0.913682	0.916966
1200	0.92281	0.845481	0.916667	0.920214
1210	0.921428	0.842692	0.916123	0.9187
1220	0.92223	0.844316	0.916261	0.919596
1230	0.922141	0.844146	0.915864	0.919534
1240	0.92174	0.84334	0.915565	0.919108
1250	0.921027	0.841928	0.914299	0.918424
1260	0.92174	0.843353	0.915108	0.919153
1270	0.921918	0.843693	0.915902	0.919278
1280	0.92174	0.843336	0.915718	0.919093
1290	0.920893	0.841686	0.913366	0.918365
1300	0.920492	0.840909	0.912237	0.918022
1310	0.922096	0.844026	0.917004	0.919373
1320	0.921205	0.84232	0.913421	0.918713
1330	0.922186	0.844192	0.917711	0.919405
1340	0.921695	0.843235	0.916092	0.919006
1350	0.921651	0.843155	0.915702	0.918994
1360	0.924459	0.848784	0.918326	0.921922
1370	0.920269	0.840345	0.916228	0.917371
1380	0.921562	0.842977	0.915611	0.918901
1390	0.920447	0.840682	0.917723	0.917426
1400	0.922141	0.844167	0.915178	0.919601
1410	0.923389	0.846642	0.917225	0.920816
1420	0.922542	0.844904	0.918157	0.919767
1430	0.921339	0.842521	0.915725	0.918637
1440	0.920403	0.840627	0.915638	0.917582
1450	0.9233	0.84643	0.918516	0.920592
1460	0.921294	0.842405	0.916866	0.918475
1470	0.921874	0.843604	0.915817	0.919235
1480	0.923121	0.846116	0.916644	0.920569
1490	0.921205	0.842263	0.915243	0.918533
1500	0.920225	0.840298	0.914309	0.917512
1510	0.922988	0.845789	0.919004	0.920192
1520	0.922988	0.845803	0.918309	0.920258
1530	0.921606	0.843006	0.918616	0.918659
1540	0.922943	0.845726	0.917686	0.920267
1550	0.922052	0.843923	0.917611	0.919263
1560	0.921473	0.842842	0.914074	0.918951
1570	0.921918	0.84364	0.91836	0.919039
1580	0.923166	0.846177	0.917724	0.920516
1590	0.920046	0.839931	0.914506	0.917289
1600	0.92125	0.842312	0.917012	0.91841
1610	0.920269	0.840347	0.916075	0.917386
1620	0.921383	0.842579	0.917189	0.918545
1630	0.92272	0.845267	0.918033	0.919982
1640	0.921071	0.841924	0.919069	0.918005
1650	0.921963	0.843785	0.915833	0.919335
1660	0.923389	0.84663	0.917685	0.920772
1670	0.922408	0.844652	0.917288	0.919699
1680	0.920002	0.839789	0.917261	0.916964
1690	0.921918	0.843679	0.916437	0.919225
1700	0.92272	0.845235	0.919967	0.919796
1710	0.923121	0.846097	0.917333	0.920503
1720	0.922007	0.843861	0.916376	0.919333
1730	0.922007	0.843833	0.917604	0.919213
1740	0.923567	0.846979	0.918176	0.920928
1750	0.921027	0.841868	0.916667	0.91819
1760	0.923612	0.847079	0.917799	0.921014
1770	0.919734	0.839291	0.914833	0.916901
1780	0.920759	0.841333	0.91639	0.917913
1790	0.921473	0.842804	0.91529	0.918832
1800	0.922943	0.845686	0.919848	0.920061
1810	0.922854	0.845517	0.919136	0.920028
1820	0.922765	0.845345	0.918657	0.919972
1830	0.921071	0.841971	0.916061	0.918301
1840	0.923879	0.847619	0.917921	0.921305
1850	0.921071	0.841939	0.91783	0.918127
1860	0.921027	0.841896	0.915441	0.918311
1870	0.920225	0.840298	0.914309	0.917512
1880	0.923344	0.846512	0.918909	0.920606
1890	0.921562	0.842942	0.917066	0.918759
1900	0.923433	0.846703	0.918384	0.920756
1910	0.918977	0.837775	0.914012	0.916121
1920	0.922498	0.84483	0.91738	0.919792
1930	0.923478	0.846839	0.916705	0.920967
1940	0.921562	0.842929	0.917759	0.918692
1950	0.922542	0.844888	0.919084	0.919678
1960	0.922453	0.844721	0.918296	0.919653
1970	0.920759	0.841336	0.916237	0.917928
1980	0.92379	0.847467	0.916911	0.9213
1990	0.921027	0.841871	0.916513	0.918205
2000	0.921294	0.842407	0.91679	0.918482

## Sheet: Vascular endothelial_LightGBM
Number of features	ACC	MCC	Precision	F1-measure
10	0.932258	0.864511	0.923056	0.930256
20	0.94643	0.892734	0.943102	0.944496
30	0.948391	0.896649	0.946118	0.946468
40	0.94906	0.897981	0.947763	0.947105
50	0.949594	0.899057	0.947573	0.947704
60	0.949773	0.899409	0.948421	0.947851
70	0.948124	0.896104	0.947412	0.946096
80	0.950263	0.900388	0.950307	0.948281
90	0.949906	0.899675	0.949017	0.947963
100	0.948079	0.896014	0.948156	0.946002
110	0.948391	0.896639	0.947774	0.946369
120	0.948257	0.896371	0.947676	0.946228
130	0.948257	0.896385	0.945609	0.946352
140	0.947143	0.894149	0.944989	0.945164
150	0.943845	0.88754	0.942058	0.94171
160	0.947945	0.895759	0.945409	0.946021
170	0.945583	0.891015	0.946052	0.943375
180	0.948257	0.896373	0.947178	0.946257
190	0.946118	0.892086	0.946278	0.943953
200	0.946519	0.892893	0.945247	0.94446
210	0.947099	0.894072	0.943835	0.945186
220	0.945494	0.890838	0.94447	0.943377
230	0.94701	0.893876	0.945468	0.944987
240	0.947901	0.895676	0.944829	0.946007
250	0.945539	0.890927	0.946545	0.943295
260	0.945004	0.889858	0.943672	0.942886
270	0.945673	0.891197	0.944326	0.943583
280	0.947589	0.895058	0.944055	0.945711
290	0.946118	0.89209	0.944707	0.944051
300	0.945628	0.89111	0.94391	0.94356
310	0.946653	0.89317	0.944193	0.944673
320	0.944737	0.889331	0.942329	0.942678
330	0.942909	0.885659	0.942356	0.940653
340	0.943845	0.887559	0.940347	0.941823
350	0.944157	0.88816	0.94308	0.941988
360	0.94389	0.887632	0.941737	0.94178
370	0.946876	0.893603	0.94686	0.944753
380	0.943979	0.887811	0.941829	0.941873
390	0.946252	0.892355	0.945547	0.944146
400	0.946965	0.893785	0.945793	0.944918
410	0.944514	0.888878	0.942876	0.942396
420	0.943801	0.887458	0.941236	0.941715
430	0.943355	0.886561	0.941182	0.941225
440	0.942196	0.884239	0.940142	0.940012
450	0.941973	0.883791	0.940196	0.939761
460	0.940859	0.881553	0.940139	0.938528
470	0.943177	0.886195	0.943705	0.94086
480	0.944336	0.888516	0.943676	0.942146
490	0.944246	0.888337	0.943748	0.942043
500	0.945494	0.890838	0.94447	0.943377
510	0.944959	0.889769	0.943585	0.942843
520	0.942865	0.88557	0.943421	0.940533
530	0.94331	0.886463	0.943969	0.940991
540	0.943355	0.886558	0.941509	0.941204
550	0.943266	0.886374	0.942563	0.941035
560	0.943266	0.886378	0.941743	0.941089
570	0.942998	0.885838	0.942284	0.940757
580	0.942196	0.88423	0.941941	0.93989
590	0.944558	0.888963	0.943702	0.942391
600	0.944514	0.888887	0.941894	0.94246
610	0.942464	0.884766	0.942138	0.940173
620	0.944246	0.888348	0.941943	0.942161
630	0.943667	0.887179	0.942529	0.941481
640	0.944246	0.888342	0.94268	0.942113
650	0.944336	0.888515	0.944667	0.942082
660	0.944826	0.889505	0.942913	0.942738
670	0.943132	0.886109	0.941645	0.940948
680	0.941082	0.881999	0.940903	0.938723
690	0.944291	0.888426	0.944413	0.942049
700	0.943979	0.887809	0.942075	0.941857
710	0.944202	0.88825	0.943085	0.942037
720	0.943221	0.88629	0.941411	0.941062
730	0.942642	0.885123	0.942242	0.940364
740	0.942196	0.884244	0.939654	0.940045
750	0.942241	0.88432	0.942111	0.939928
760	0.942731	0.885304	0.941678	0.940501
770	0.942909	0.885664	0.941291	0.940725
780	0.944603	0.88906	0.942477	0.94252
790	0.944737	0.889323	0.943312	0.942614
800	0.944514	0.888898	0.940998	0.942518
810	0.941661	0.883167	0.93975	0.939446
820	0.943355	0.886557	0.941754	0.941187
830	0.943845	0.887543	0.941731	0.941731
840	0.942597	0.885034	0.942154	0.940321
850	0.942998	0.885838	0.942449	0.940746
860	0.943667	0.887178	0.942693	0.941471
870	0.942285	0.88441	0.943187	0.939904
880	0.943578	0.887008	0.941372	0.941459
890	0.94184	0.883516	0.941406	0.93953
900	0.943043	0.88593	0.941716	0.940844
910	0.940369	0.880577	0.93853	0.938096
920	0.943177	0.886203	0.94116	0.94103
930	0.943177	0.886195	0.942552	0.940937
940	0.941171	0.882203	0.937661	0.939047
950	0.942464	0.884773	0.940583	0.940278
960	0.942597	0.885035	0.941744	0.940348
970	0.942865	0.885581	0.94047	0.94073
980	0.944336	0.888523	0.942445	0.942227
990	0.944425	0.888699	0.942865	0.942298
1000	0.9434	0.886647	0.941677	0.941242
1010	0.943533	0.886911	0.942431	0.94134
1020	0.941884	0.883606	0.941575	0.939568
1030	0.942909	0.885661	0.941864	0.940686
1040	0.944291	0.888432	0.942603	0.942167
1050	0.944692	0.88923	0.944212	0.942506
1060	0.944781	0.88941	0.943729	0.942636
1070	0.942419	0.884681	0.940904	0.940207
1080	0.9434	0.886641	0.942825	0.941166
1090	0.942642	0.885123	0.9429	0.94032
1100	0.944826	0.889514	0.942013	0.942796
1110	0.946608	0.89307	0.945588	0.944537
1120	0.943578	0.886998	0.943093	0.941345
1130	0.944558	0.888968	0.942799	0.94245
1140	0.944603	0.889054	0.943379	0.942462
1150	0.943132	0.886109	0.941809	0.940937
1160	0.94389	0.887623	0.943295	0.941678
1170	0.942776	0.885392	0.943493	0.940429
1180	0.945583	0.891019	0.944069	0.943501
1190	0.941973	0.883792	0.939952	0.939778
1200	0.942731	0.885302	0.942334	0.940457
1210	0.943221	0.886284	0.942722	0.940975
1220	0.94389	0.887623	0.943624	0.941656
1230	0.943979	0.887801	0.943964	0.941733
1240	0.943088	0.886016	0.942624	0.940833
1250	0.942954	0.885748	0.942608	0.940686
1260	0.943667	0.887177	0.942939	0.941454
1270	0.941795	0.883427	0.941237	0.939492
1280	0.942464	0.884767	0.941646	0.940207
1290	0.942018	0.883877	0.94061	0.939782
1300	0.942687	0.885213	0.942083	0.940424
1310	0.943489	0.886833	0.940954	0.941389
1320	0.943622	0.887097	0.941459	0.941503
1330	0.942909	0.885659	0.942602	0.940637
1340	0.943845	0.887536	0.942632	0.941672
1350	0.941216	0.882267	0.940838	0.938876
1360	0.944113	0.888069	0.94431	0.941858
1370	0.943355	0.886555	0.944636	0.940996
1380	0.942285	0.884419	0.940072	0.940116
1390	0.94389	0.887625	0.942802	0.94171
1400	0.943756	0.887355	0.943526	0.941515
1410	0.944647	0.889143	0.943466	0.942505
1420	0.942597	0.885041	0.940763	0.940415
1430	0.941973	0.883788	0.940523	0.939739
1440	0.944915	0.889677	0.943991	0.942767
1450	0.945004	0.889854	0.944579	0.942828
1460	0.942954	0.885754	0.941215	0.940779
1470	0.942419	0.884678	0.941477	0.940169
1480	0.94438	0.888605	0.943682	0.942195
1490	0.943622	0.887089	0.942605	0.941427
1500	0.94126	0.882357	0.940353	0.938959
1510	0.943533	0.886909	0.942841	0.941313
1520	0.942776	0.885391	0.94308	0.940456
1530	0.941973	0.883786	0.940931	0.939711
1540	0.94233	0.884499	0.941712	0.940054
1550	0.942731	0.885313	0.940372	0.940589
1560	0.941349	0.882535	0.940691	0.939035
1570	0.942419	0.884678	0.941722	0.940152
1580	0.944514	0.888874	0.943533	0.942353
1590	0.941973	0.883785	0.94134	0.939683
1600	0.943132	0.886116	0.940828	0.941002
1610	0.942865	0.885571	0.941858	0.940637
1620	0.943533	0.88691	0.942677	0.941324
1630	0.943043	0.88594	0.940492	0.940926
1640	0.94282	0.885482	0.941771	0.940594
1650	0.941661	0.883159	0.942041	0.939289
1660	0.943355	0.886551	0.943561	0.941067
1670	0.943221	0.886291	0.941329	0.941068
1680	0.9434	0.886641	0.94299	0.941155
1690	0.942063	0.883963	0.941515	0.93977
1700	0.941528	0.882892	0.941122	0.939203
1710	0.94126	0.882366	0.939049	0.939049
1720	0.942597	0.885034	0.942236	0.940315
1730	0.943266	0.886373	0.942974	0.941007
1740	0.941795	0.883432	0.940256	0.939559
1750	0.942285	0.884412	0.941051	0.940049
1760	0.943845	0.887533	0.943784	0.941596
1770	0.941528	0.882894	0.940467	0.939248
1780	0.942241	0.884323	0.940882	0.940011
1790	0.944068	0.887981	0.943233	0.941879
1800	0.941751	0.883347	0.939599	0.939555
1810	0.941349	0.882535	0.940772	0.939029
1820	0.943355	0.886551	0.943726	0.941056
1830	0.942419	0.884677	0.942791	0.94008
1840	0.942954	0.885748	0.942443	0.940697
1850	0.942241	0.884321	0.941455	0.939972
1860	0.94028	0.880392	0.939658	0.937917
1870	0.943845	0.887542	0.941813	0.941726
1880	0.939478	0.878792	0.941281	0.936908
1890	0.942464	0.884766	0.94222	0.940168
1900	0.94282	0.885482	0.943746	0.940461
1910	0.943355	0.886552	0.942656	0.941127
1920	0.940369	0.88057	0.940487	0.937958
1930	0.941216	0.882267	0.940838	0.938876
1940	0.940993	0.881823	0.939748	0.938704
1950	0.940859	0.881552	0.940712	0.938488
1960	0.941216	0.882268	0.942069	0.938791
1970	0.940012	0.879856	0.939625	0.937622
1980	0.941483	0.882802	0.941691	0.939114
1990	0.942687	0.885213	0.9434	0.940336
2000	0.939522	0.878875	0.940136	0.937039

## Sheet: Vascular endothelial_MCFS
Number of features	ACC	MCC	Precision	F1-measure
10	0.919868	0.839825	0.908095	0.917734
20	0.943801	0.887477	0.939854	0.941806
30	0.946876	0.893619	0.944137	0.944922
40	0.945717	0.891282	0.945652	0.943548
50	0.945851	0.891559	0.943771	0.943815
60	0.945583	0.89102	0.943904	0.943511
70	0.94848	0.896817	0.948699	0.946412
80	0.948881	0.89762	0.948825	0.946846
90	0.948881	0.897623	0.950079	0.946772
100	0.95053	0.900923	0.950669	0.948554
110	0.950174	0.900209	0.950046	0.948198
120	0.950842	0.901566	0.947873	0.949055
130	0.947901	0.895657	0.948553	0.945782
140	0.946074	0.891997	0.94561	0.943945
150	0.947232	0.894318	0.947647	0.945099
160	0.948881	0.897621	0.949242	0.946822
170	0.94955	0.898964	0.948065	0.947627
180	0.948347	0.896549	0.948434	0.94628
190	0.946653	0.893157	0.946337	0.94454
200	0.948391	0.896642	0.94711	0.946409
210	0.946876	0.893607	0.945535	0.944835
220	0.945628	0.891105	0.944898	0.943498
230	0.946296	0.892446	0.947462	0.944076
240	0.946207	0.892265	0.946536	0.944035
250	0.945717	0.891283	0.94615	0.943517
260	0.945539	0.890926	0.94613	0.943321
270	0.944202	0.888247	0.943908	0.941983
280	0.943979	0.887801	0.944295	0.941711
290	0.945049	0.889945	0.944254	0.942898
300	0.942954	0.885749	0.942361	0.940702
310	0.944425	0.888694	0.944016	0.942223
320	0.944024	0.887904	0.941426	0.941949
330	0.94487	0.889592	0.943246	0.942766
340	0.943266	0.886373	0.942645	0.941029
350	0.943756	0.887357	0.942621	0.941574
360	0.942909	0.88566	0.942028	0.940675
370	0.942865	0.885573	0.944165	0.940483
380	0.944113	0.888069	0.94365	0.941901
390	0.942954	0.885748	0.943266	0.940642
400	0.942018	0.883873	0.942413	0.93966
410	0.943622	0.887087	0.943675	0.941356
420	0.943667	0.887176	0.943268	0.941433
430	0.942687	0.885214	0.941755	0.940446
440	0.941528	0.882891	0.941778	0.939158
450	0.940191	0.880214	0.939484	0.93783
460	0.942998	0.885837	0.942695	0.940729
470	0.94184	0.883516	0.942227	0.939474
480	0.94282	0.885481	0.943333	0.940489
490	0.942241	0.884321	0.941537	0.939967
500	0.940904	0.881643	0.939981	0.938588
510	0.942954	0.885748	0.94269	0.94068
520	0.943533	0.886909	0.942923	0.941307
530	0.941483	0.882802	0.941609	0.93912
540	0.941572	0.882981	0.941866	0.939201
550	0.944647	0.889147	0.94281	0.942548
560	0.941973	0.883784	0.941586	0.939666
570	0.940636	0.881108	0.939703	0.93831
580	0.9434	0.886642	0.942579	0.941182
590	0.942375	0.884597	0.944522	0.939914
600	0.941884	0.883606	0.941329	0.939585
610	0.944202	0.888252	0.945646	0.94187
620	0.942865	0.88557	0.942433	0.940599
630	0.942241	0.88432	0.941701	0.939956
640	0.943266	0.886373	0.942809	0.941018
650	0.9434	0.886641	0.943072	0.941149
660	0.942597	0.88504	0.940844	0.940409
670	0.941439	0.882713	0.941439	0.939082
680	0.943221	0.886286	0.944289	0.940871
690	0.943578	0.886998	0.94367	0.941307
700	0.944692	0.88924	0.942405	0.942623
710	0.942553	0.884945	0.942149	0.940272
720	0.940324	0.880482	0.940892	0.93788
730	0.941528	0.882891	0.941532	0.939175
740	0.940948	0.881733	0.939987	0.938638
750	0.939879	0.879592	0.938467	0.937555
760	0.940235	0.880303	0.940471	0.93781
770	0.941572	0.882986	0.943268	0.939105
780	0.941751	0.883338	0.941313	0.939437
790	0.941572	0.882993	0.93917	0.939387
800	0.941305	0.882462	0.938487	0.939138
810	0.940235	0.880309	0.938513	0.937948
820	0.939121	0.878076	0.940743	0.936548
830	0.938542	0.87691	0.938296	0.936078
840	0.938765	0.877368	0.936459	0.936459
850	0.939656	0.879147	0.938114	0.937332
860	0.940948	0.881732	0.940069	0.938632
870	0.941171	0.882183	0.939526	0.938917
880	0.942063	0.883965	0.941024	0.939804
890	0.937338	0.874501	0.936676	0.934853
900	0.939567	0.878972	0.937535	0.937274
910	0.939701	0.87924	0.937633	0.937416
920	0.939834	0.879503	0.938462	0.937506
930	0.938586	0.877002	0.937407	0.936192
940	0.938854	0.87754	0.937361	0.936493
950	0.940146	0.880124	0.939723	0.937764
960	0.938408	0.876643	0.937709	0.935971
970	0.93979	0.879413	0.938456	0.937457
980	0.940993	0.881825	0.939503	0.938721
990	0.939968	0.879769	0.938885	0.937624
1000	0.938453	0.876732	0.938692	0.935949
1010	0.938007	0.87584	0.938635	0.935455
1020	0.93979	0.87941	0.940087	0.937341
1030	0.939344	0.878517	0.939459	0.936888
1040	0.938987	0.877808	0.937378	0.936641
1050	0.941394	0.882624	0.941926	0.938999
1060	0.939032	0.877894	0.940075	0.936496
1070	0.939299	0.878429	0.940026	0.936798
1080	0.938765	0.877366	0.936702	0.936442
1090	0.938141	0.876111	0.939634	0.935532
1100	0.937784	0.875393	0.937465	0.935292
1110	0.936804	0.873433	0.935391	0.934352
1120	0.93921	0.878256	0.937407	0.936887
1130	0.939344	0.878517	0.939786	0.936865
1140	0.940414	0.880664	0.939023	0.93811
1150	0.939701	0.879237	0.938038	0.937387
1160	0.938185	0.876196	0.938168	0.935689
1170	0.938453	0.876732	0.937877	0.936009
1180	0.938542	0.876925	0.935865	0.936255
1190	0.936313	0.872447	0.936135	0.933748
1200	0.939567	0.878964	0.939079	0.937164
1210	0.94028	0.880402	0.938032	0.938032
1220	0.938141	0.876112	0.93662	0.935753
1230	0.938854	0.877536	0.938092	0.93644
1240	0.940369	0.88058	0.938205	0.938119
1250	0.938497	0.876822	0.937802	0.936064
1260	0.938675	0.877178	0.938313	0.936225
1270	0.937606	0.875039	0.936306	0.935179
1280	0.938185	0.876198	0.937193	0.93576
1290	0.938943	0.877725	0.936644	0.936644
1300	0.940057	0.879949	0.938815	0.937729
1310	0.939389	0.878612	0.937755	0.93706
1320	0.940547	0.880948	0.937419	0.938372
1330	0.937918	0.875667	0.936186	0.935536
1340	0.939923	0.879685	0.937986	0.937639
1350	0.937249	0.874325	0.938538	0.934615
1360	0.938408	0.876652	0.936332	0.936072
1370	0.940235	0.880307	0.938838	0.937925
1380	0.939299	0.878443	0.936611	0.937044
1390	0.937294	0.874411	0.936914	0.934786
1400	0.937695	0.875221	0.935914	0.935308
1410	0.938141	0.876108	0.937268	0.935705
1420	0.940993	0.881821	0.940156	0.938675
1430	0.937116	0.874059	0.935514	0.934691
1440	0.935645	0.871108	0.935073	0.93308
1450	0.939745	0.879322	0.93902	0.937367
1460	0.938096	0.876026	0.936129	0.935739
1470	0.938185	0.876198	0.937193	0.93576
1480	0.93872	0.877268	0.938074	0.936292
1490	0.937383	0.87459	0.936601	0.934909
1500	0.93921	0.87825	0.938707	0.936793
1510	0.938185	0.876202	0.936464	0.935814
1520	0.939611	0.879056	0.93827	0.937271
1530	0.938809	0.877466	0.93574	0.936561
1540	0.939701	0.879236	0.938119	0.937381
1550	0.936982	0.873786	0.936386	0.934476
1560	0.935912	0.871645	0.934948	0.933389
1570	0.938765	0.877357	0.93865	0.9363
1580	0.937472	0.874768	0.937995	0.934905
1590	0.937205	0.874232	0.936821	0.934693
1600	0.938052	0.87593	0.937256	0.935606
1610	0.937561	0.874946	0.93768	0.935028
1620	0.937205	0.874233	0.937797	0.93462
1630	0.937294	0.874417	0.935538	0.934888
1640	0.937383	0.87459	0.936925	0.934884
1650	0.93667	0.873164	0.935373	0.934204
1660	0.937784	0.875393	0.937709	0.935274
1670	0.936848	0.873518	0.937261	0.934261
1680	0.937962	0.875755	0.936434	0.935567
1690	0.936848	0.87352	0.935963	0.934359
1700	0.936135	0.872093	0.937494	0.933445
1710	0.938675	0.877185	0.936852	0.936332
1720	0.935957	0.871735	0.934873	0.933444
1730	0.937338	0.8745	0.936838	0.934841
1740	0.93765	0.875125	0.937529	0.935138
1750	0.936001	0.871823	0.935122	0.933475
1760	0.939611	0.879053	0.939003	0.937219
1770	0.935377	0.870574	0.936253	0.93269
1780	0.936893	0.873608	0.937593	0.934286
1790	0.937116	0.874063	0.93503	0.934727
1800	0.935467	0.870751	0.935859	0.93282
1810	0.937294	0.874411	0.937401	0.934749
1820	0.937695	0.875215	0.936966	0.93523
1830	0.93774	0.875306	0.936567	0.935309
1840	0.937205	0.874233	0.936658	0.934705
1850	0.938497	0.876831	0.936343	0.93617
1860	0.93765	0.875125	0.937366	0.93515
1870	0.93765	0.875128	0.936393	0.935222
1880	0.937249	0.874322	0.936745	0.934748
1890	0.936269	0.87236	0.937348	0.933606
1900	0.936492	0.872804	0.936645	0.933908
1910	0.937205	0.874236	0.935849	0.934765
1920	0.939389	0.878633	0.935817	0.9372
1930	0.937695	0.875216	0.936723	0.935248
1940	0.934932	0.86968	0.934411	0.932332
1950	0.936893	0.873609	0.93605	0.934402
1960	0.936759	0.87334	0.937006	0.934181
1970	0.936091	0.872	0.935943	0.933513
1980	0.936135	0.872091	0.935463	0.933599
1990	0.936492	0.872804	0.936727	0.933902
2000	0.936001	0.871822	0.936093	0.933401

## Sheet: Vascular_endothelial_RF
Number of features	ACC	MCC	Precision	F1-measure
10	0.91969	0.839377	0.909694	0.91737
20	0.929272	0.858382	0.924998	0.926748
30	0.933996	0.867836	0.930198	0.931616
40	0.940414	0.880674	0.937806	0.938196
50	0.94331	0.886468	0.941585	0.941149
60	0.947455	0.894764	0.947339	0.945364
70	0.945806	0.891461	0.945331	0.943667
80	0.946698	0.893253	0.944856	0.944681
90	0.944202	0.888257	0.942101	0.942101
100	0.946386	0.892625	0.945067	0.944324
110	0.94594	0.891731	0.946922	0.943715
120	0.946118	0.892086	0.945946	0.943973
130	0.946029	0.891907	0.946268	0.943855
140	0.945717	0.891289	0.94392	0.943658
150	0.944558	0.888962	0.944775	0.942322
160	0.945138	0.890122	0.945669	0.942906
170	0.943043	0.885928	0.942044	0.940822
180	0.943088	0.886016	0.9432	0.940795
190	0.943801	0.887447	0.942627	0.941623
200	0.944781	0.889411	0.943482	0.942652
210	0.942687	0.885214	0.941755	0.940446
220	0.944692	0.88923	0.943965	0.942522
230	0.943622	0.887091	0.942195	0.941454
240	0.945049	0.889953	0.942939	0.942983
250	0.942597	0.885034	0.942894	0.940271
260	0.942241	0.884319	0.942276	0.939917
270	0.943088	0.886018	0.942131	0.940866
280	0.941706	0.883248	0.941718	0.93936
290	0.942508	0.884856	0.941733	0.94025
300	0.941572	0.882982	0.942277	0.939173
310	0.940503	0.880838	0.940422	0.938111
320	0.94331	0.886462	0.943721	0.941007
330	0.940503	0.880839	0.93985	0.938151
340	0.941572	0.882982	0.942442	0.939162
350	0.943266	0.886377	0.941825	0.941084
360	0.944157	0.888159	0.943491	0.941961
370	0.94233	0.884499	0.94163	0.940059
380	0.945494	0.890851	0.942828	0.943482
390	0.941394	0.882634	0.943661	0.93888
400	0.943533	0.88691	0.942677	0.941324
410	0.942419	0.884677	0.941804	0.940146
420	0.94233	0.884512	0.939752	0.940187
430	0.940681	0.881203	0.938732	0.938428
440	0.942687	0.885212	0.942576	0.940391
450	0.942196	0.884238	0.940305	0.940001
460	0.940102	0.880035	0.940208	0.93768
470	0.939478	0.878788	0.938335	0.937118
480	0.940503	0.880844	0.938872	0.93822
490	0.938631	0.877089	0.938307	0.936176
500	0.940592	0.881017	0.940433	0.93821
510	0.939522	0.878875	0.940136	0.937039
520	0.941216	0.88227	0.939939	0.938938
530	0.940948	0.881739	0.93901	0.938706
540	0.941661	0.883172	0.939181	0.939485
550	0.940146	0.880124	0.940132	0.937735
560	0.940369	0.88058	0.938205	0.938119
570	0.939745	0.879322	0.938857	0.937378
580	0.939879	0.879588	0.939771	0.937462
590	0.940636	0.881111	0.939133	0.93835
600	0.939656	0.879142	0.93958	0.937228
610	0.939522	0.878881	0.937772	0.937208
620	0.93979	0.879417	0.937888	0.937497
630	0.942152	0.884154	0.939649	0.939996
640	0.941082	0.882007	0.939108	0.938847
650	0.940235	0.880303	0.93998	0.937845
660	0.940146	0.880127	0.938989	0.937815
670	0.938765	0.877359	0.937593	0.936377
680	0.942464	0.884771	0.94091	0.940256
690	0.938943	0.877716	0.937941	0.936551
700	0.941884	0.883621	0.939128	0.939736
710	0.936447	0.872716	0.935505	0.933945
720	0.940102	0.880037	0.939147	0.937755
730	0.940191	0.880227	0.937616	0.937962
740	0.938765	0.877367	0.93654	0.936454
750	0.941572	0.882981	0.940964	0.939263
760	0.93872	0.877283	0.93597	0.936446
770	0.939032	0.877892	0.939011	0.936573
780	0.937918	0.875665	0.936509	0.935512
790	0.942642	0.885128	0.941013	0.940447
800	0.93872	0.877274	0.936939	0.936375
810	0.940636	0.881109	0.939459	0.938328
820	0.940948	0.881736	0.939335	0.938683
830	0.94028	0.880392	0.940312	0.937871
840	0.937338	0.874502	0.938222	0.934738
850	0.941171	0.882194	0.938308	0.939002
860	0.940191	0.880213	0.940056	0.93779
870	0.939433	0.878707	0.937113	0.937156
880	0.939522	0.878876	0.938503	0.937156
890	0.940146	0.88013	0.93842	0.937856
900	0.938675	0.877179	0.937906	0.936255
910	0.939879	0.879593	0.938386	0.937561
920	0.939032	0.877893	0.938603	0.936602
930	0.941751	0.883339	0.940904	0.939466
940	0.939121	0.878071	0.938859	0.936683
950	0.937695	0.875216	0.936804	0.935242
960	0.940102	0.880035	0.939963	0.937697
970	0.939923	0.879682	0.938473	0.937604
980	0.939032	0.877894	0.938033	0.936643
990	0.939299	0.878443	0.936611	0.937044
1000	0.938274	0.876383	0.936314	0.935924
1010	0.940458	0.88076	0.938136	0.938223
1020	0.938052	0.875933	0.936527	0.93566
1030	0.936982	0.873786	0.936467	0.93447
1040	0.938319	0.876468	0.936967	0.935926
1050	0.938765	0.877361	0.937268	0.936401
1060	0.939121	0.878077	0.937396	0.936789
1070	0.936135	0.872117	0.932571	0.93382
1080	0.938185	0.876197	0.937599	0.935731
1090	0.938141	0.87611	0.936944	0.935729
1100	0.937249	0.874326	0.935774	0.934821
1110	0.938319	0.876465	0.937616	0.935878
1120	0.936759	0.873339	0.936599	0.934211
1130	0.938542	0.876916	0.936915	0.936178
1140	0.93667	0.873161	0.936182	0.934143
1150	0.937116	0.874062	0.935111	0.934721
1160	0.936848	0.873519	0.936206	0.93434
1170	0.937428	0.87468	0.938315	0.934831
1180	0.93979	0.879417	0.937969	0.937491
1190	0.940458	0.880749	0.940089	0.938085
1200	0.941439	0.882721	0.939397	0.939223
1210	0.938898	0.877625	0.938179	0.936484
1220	0.938274	0.876382	0.936395	0.935918
1230	0.936492	0.872806	0.93543	0.934
1240	0.939567	0.878967	0.938265	0.937222
1250	0.93823	0.87629	0.936712	0.935845
1260	0.937116	0.874055	0.936403	0.934624
1270	0.937249	0.874335	0.934726	0.934899
1280	0.938052	0.875935	0.936204	0.935684
1290	0.938185	0.876206	0.935979	0.935849
1300	0.937561	0.874947	0.936868	0.935088
1310	0.939656	0.879162	0.936577	0.937442
1320	0.936715	0.873253	0.935541	0.934241
1330	0.93774	0.87531	0.936001	0.935351
1340	0.93823	0.876292	0.936389	0.935869
1350	0.937517	0.874888	0.933721	0.935272
1360	0.936625	0.873099	0.933038	0.934331
1370	0.936715	0.873251	0.935945	0.934211
1380	0.940235	0.880321	0.937298	0.938034
1390	0.93716	0.874143	0.936815	0.934644
1400	0.937338	0.874503	0.936109	0.934895
1410	0.937472	0.874777	0.9354	0.935097
1420	0.937205	0.874241	0.935203	0.934814
1430	0.936848	0.873519	0.936125	0.934346
1440	0.938631	0.877094	0.937008	0.936271
1450	0.93716	0.874153	0.934956	0.934783
1460	0.938096	0.87602	0.936938	0.93568
1470	0.937249	0.874321	0.936989	0.93473
1480	0.936982	0.873788	0.9359	0.934513
1490	0.937962	0.875768	0.935064	0.935669
1500	0.936937	0.873703	0.935167	0.934518
1510	0.938453	0.876735	0.937228	0.936056
1520	0.937294	0.874414	0.936022	0.934852
1530	0.93921	0.878251	0.938382	0.936817
1540	0.937249	0.874323	0.936502	0.934766
1550	0.937249	0.874332	0.935048	0.934875
1560	0.939522	0.87888	0.937853	0.937202
1570	0.936492	0.872813	0.934382	0.93408
1580	0.936625	0.873073	0.935771	0.934124
1590	0.938319	0.876464	0.938104	0.935843
1600	0.938898	0.877629	0.937448	0.936537
1610	0.936715	0.873269	0.933771	0.934375
1620	0.936358	0.87254	0.935008	0.933883
1630	0.938497	0.876824	0.937315	0.936099
1640	0.936358	0.87254	0.934928	0.933889
1650	0.936625	0.873074	0.935529	0.934142
1660	0.937873	0.875574	0.936665	0.935451
1670	0.937829	0.875483	0.937227	0.93536
1680	0.93823	0.876291	0.936551	0.935857
1690	0.938542	0.876915	0.937077	0.936166
1700	0.938363	0.876567	0.935761	0.936064
1710	0.935244	0.870307	0.934131	0.932703
1720	0.938096	0.876031	0.935564	0.935781
1730	0.93716	0.874156	0.934634	0.934807
1740	0.936403	0.872628	0.935337	0.933908
1750	0.935244	0.870307	0.936398	0.932528
1760	0.938096	0.876024	0.93629	0.935727
1770	0.936135	0.872091	0.935301	0.933611
1780	0.935511	0.87084	0.935136	0.932925
1790	0.938052	0.875929	0.937419	0.935594
1800	0.939834	0.879499	0.939357	0.937442
1810	0.939389	0.878613	0.937593	0.937072
1820	0.936715	0.873256	0.935057	0.934278
1830	0.937383	0.874603	0.934825	0.935041
1840	0.937829	0.875484	0.936903	0.935384
1850	0.938765	0.877359	0.937755	0.936365
1860	0.937071	0.873974	0.934944	0.934684
1870	0.937116	0.874062	0.935111	0.934721
1880	0.939389	0.878613	0.937593	0.937072
1890	0.939433	0.878701	0.93776	0.93711
1900	0.939968	0.879771	0.938479	0.937653
1910	0.939077	0.877981	0.93918	0.93661
1920	0.93667	0.873162	0.935939	0.934161
1930	0.938854	0.877538	0.937767	0.936464
1940	0.937205	0.874233	0.936496	0.934717
1950	0.939344	0.87852	0.938074	0.936988
1960	0.938987	0.877806	0.937865	0.936606
1970	0.937918	0.875666	0.936348	0.935524
1980	0.938497	0.876823	0.937396	0.936093
1990	0.936715	0.873264	0.934172	0.934344
2000	0.935288	0.870408	0.932692	0.932865
