# Supplementary material for: Using Machine Learning Methods in Identifying Genes Associated with COVID-19 in Cardiomyocytes and Cardiac Vascular Endothelial Cells
Source: Life (Basel). 2023 Apr 14;13(4):1011. doi: 10.3390/life13041011 (PMC10146712; doi:10.3390/life13041011)
Supplement: Supplementary file 1 [file life-13-01011-s001.zip › Table S3 Intersection of important genes identified by LASSO, LightGBM, MCFS, and RF for the two cell types. The features identified by 4, 3, 2, and 1 method(s) are shown.xlsx]

## Sheet: Cardiomyocyte
Features identified by one method	Features identified by two methods	Features identified by three methods	Features identified by four methods
NRAP	MT-ND3	CD36	MALAT1
AC087457.1	PDE3A	EMC10
SORT1	NEB	UGT2B7
UTRN	MT-CO1	FP236383.1
PICALM	LRRTM3	PLCG2
TCAP	SLC25A4	LINC00486
MBNL1	TSIX	LARGE1
KDM4C	PARD3	FP671120.1
AP005329.2	COL4A2	RYR2
ZNF462	AC016831.7
PGM5	THBS1
NAMPT	PRKN
KALRN	COL19A1
AQP7	INPP4B
ARPP21	DGKD
SMG1	EXOC6B
AKAP13	PDLIM3
SUPT3H	RRAS2
SLC43A2	ATP2B4
FAM129A	AC113414.1
NEAT1	NEBL
HSPB7	GBE1
CRYAB	ROR1
RASGEF1B	PCNX1
TTN	XPR1
COX5B	DST
CKMT2	AP002518.2
PTGDS	YBX3
MYH6	ATP13A3
COX5A	C1QTNF1
SLC8A1-AS1	FNIP2
COX7C	TTN-AS1
RPL7
UQCRFS1
UQCRH
COX7A1
MMP23B
HIF3A
RNF207
MYL7
MAP3K20
MYO18B
SH3BGR
COL4A1
ADAM19
MYPN
CREB5
PDE10A
AKAP6
PDE8A
AP002075.1
ACTN1
ST3GAL6
XIRP1
HIVEP2
AC124312.1
DNAJA4
SLCO5A1
LMCD1
AL139260.1
CRIM1
BABAM2
SACS
FMNL2
RTN4

## Sheet: Vascular endothelial cell
Features identified by one method	Features identified by two methods	Features identified by three methods	Features identified by four methods
AFDN	TCF4	PTPRB	MALAT1
THSD7A	RASGEF1B	RBMS3	ID1
ETS1	TIMP3	EGFL7	MT-CO1
PELI1	DDIT4	SNHG7
C9orf3	NEBL	HIF3A
LRMDA	AL627171.2	ID3
BABAM2	PRKN	IFI27
TMSB10		CA4
XPO1		FP671120.1
MT-ND1		TSIX
KDM4C		PDLIM5
B2M		PLCG2
COL19A1		ADAMTS9
ETS2		PHACTR1
PDE4D		FP236383.1
MT-ND5		MT-ND3
AP002075.1
PLCL2
MT-CO3
GJA1
CAMK2D
SOD2
ASPH
LAMB1
FAM219A
DDX17
CCDC50
MT-ATP6
EFNB2
MTREX
HNRNPU
DST
COL4A1
BTNL9
TRIO
CACNA1C
MT-CYB
LINGO1
KANK3
SPDYE2
USP39
FKBP5
EMCN
HIP1
IGFBP7
KCNQ1OT1
SPSB3
A2M
TCF25
ABCB1
ARL17B
CXCL2
RNF115
DDX5
WSB1
TACC1
FDPS
ENG
ELMO1-AS1
ZBTB46
NPDC1
C1orf56
CCND3
TRIM13
COL8A1
FHL2
PITPNC1
ANXA3
SRSF7
CLEC14A
PKN3
THUMPD3-AS1
ATP2B4
DLEU2
CPAMD8
RNASE1
EVA1C
ABR
ILK
TBRG1
RYR2
ITGA10
TMEM179B
SPARCL1
FGF12
AC124312.1
