# Supplementary material for: Using Machine Learning Methods in Identifying Genes Associated with COVID-19 in Cardiomyocytes and Cardiac Vascular Endothelial Cells
Source: Life (Basel). 2023 Apr 14;13(4):1011. doi: 10.3390/life13041011 (PMC10146712; doi:10.3390/life13041011)
Supplement: Supplementary file 1 [file life-13-01011-s001.zip › Table S4 Classification rules generated by the optimal DT classifiers on different feature lists for two cell types.xlsx]

## Sheet: Cardiomyocyte_LASSO
Rules_0	passed counts:87074
node_0: feature_name=MALAT1	feature_id[0].value > threshold=5.9397478103637695
node_1278: feature_name=MALAT1	feature_id[0].value > threshold=6.040440559387207
node_1344: feature_name=MALAT1	feature_id[0].value > threshold=6.103764533996582
node_1380: feature_name=MALAT1	feature_id[0].value > threshold=6.2002198696136475
node_1402: feature_name=MALAT1	feature_id[0].value > threshold=6.240222692489624
node_1408: feature_name=MALAT1	feature_id[0].value > threshold=6.363536596298218
Class: Healthy
Rules_1	passed counts:3883
node_0: feature_name=MALAT1	feature_id[0].value <= threshold=5.9397478103637695
node_1: feature_name=MT-CO1	feature_id[1].value <= threshold=4.298401832580566
node_2: feature_name=CD36	feature_id[16].value <= threshold=3.7098164558410645
node_3: feature_name=PTGDS	feature_id[5].value <= threshold=2.0249820947647095
node_4: feature_name=MALAT1	feature_id[0].value > threshold=1.9325557947158813
node_140: feature_name=MALAT1	feature_id[0].value <= threshold=5.504354000091553
node_141: feature_name=CKMT2	feature_id[4].value <= threshold=2.9606659412384033
node_142: feature_name=MYL7	feature_id[19].value <= threshold=2.817116618156433
node_143: feature_name=UQCRFS1	feature_id[12].value <= threshold=2.293657422065735
node_144: feature_name=LRRTM3	feature_id[7].value <= threshold=4.27920389175415
node_145: feature_name=MMP23B	feature_id[15].value <= threshold=2.35822856426239
node_146: feature_name=HIF3A	feature_id[17].value <= threshold=3.001739025115967
node_147: feature_name=SLC8A1-AS1	feature_id[9].value <= threshold=3.8121548891067505
node_148: feature_name=COX7C	feature_id[10].value <= threshold=3.7888853549957275
node_149: feature_name=UQCRH	feature_id[13].value <= threshold=3.7895537614822388
node_150: feature_name=MYL7	feature_id[19].value <= threshold=2.1324223279953003
node_151: feature_name=MALAT1	feature_id[0].value <= threshold=5.416313171386719
node_152: feature_name=RNF207	feature_id[18].value <= threshold=2.7795439958572388
node_153: feature_name=MT-CO1	feature_id[1].value <= threshold=2.1579651832580566
node_154: feature_name=MYH6	feature_id[6].value <= threshold=3.1091763973236084
node_155: feature_name=CKMT2	feature_id[4].value <= threshold=2.698674201965332
node_156: feature_name=CD36	feature_id[16].value <= threshold=3.5204973220825195
node_157: feature_name=SLC8A1-AS1	feature_id[9].value <= threshold=3.7609074115753174
node_158: feature_name=SLC25A4	feature_id[2].value <= threshold=2.073991894721985
node_159: feature_name=RNF207	feature_id[18].value <= threshold=2.133862853050232
node_160: feature_name=CKMT2	feature_id[4].value > threshold=0.18694984912872314
node_296: feature_name=MALAT1	feature_id[0].value <= threshold=5.353024482727051
node_297: feature_name=MALAT1	feature_id[0].value <= threshold=5.270585775375366
node_298: feature_name=UQCRH	feature_id[13].value <= threshold=1.8001428842544556
Class: COVID-19
Rules_2	passed counts:1847
node_0: feature_name=MALAT1	feature_id[0].value <= threshold=5.9397478103637695
node_1: feature_name=MT-CO1	feature_id[1].value <= threshold=4.298401832580566
node_2: feature_name=CD36	feature_id[16].value <= threshold=3.7098164558410645
node_3: feature_name=PTGDS	feature_id[5].value <= threshold=2.0249820947647095
node_4: feature_name=MALAT1	feature_id[0].value > threshold=1.9325557947158813
node_140: feature_name=MALAT1	feature_id[0].value <= threshold=5.504354000091553
node_141: feature_name=CKMT2	feature_id[4].value <= threshold=2.9606659412384033
node_142: feature_name=MYL7	feature_id[19].value <= threshold=2.817116618156433
node_143: feature_name=UQCRFS1	feature_id[12].value <= threshold=2.293657422065735
node_144: feature_name=LRRTM3	feature_id[7].value <= threshold=4.27920389175415
node_145: feature_name=MMP23B	feature_id[15].value <= threshold=2.35822856426239
node_146: feature_name=HIF3A	feature_id[17].value <= threshold=3.001739025115967
node_147: feature_name=SLC8A1-AS1	feature_id[9].value <= threshold=3.8121548891067505
node_148: feature_name=COX7C	feature_id[10].value <= threshold=3.7888853549957275
node_149: feature_name=UQCRH	feature_id[13].value <= threshold=3.7895537614822388
node_150: feature_name=MYL7	feature_id[19].value <= threshold=2.1324223279953003
node_151: feature_name=MALAT1	feature_id[0].value <= threshold=5.416313171386719
node_152: feature_name=RNF207	feature_id[18].value <= threshold=2.7795439958572388
node_153: feature_name=MT-CO1	feature_id[1].value <= threshold=2.1579651832580566
node_154: feature_name=MYH6	feature_id[6].value <= threshold=3.1091763973236084
node_155: feature_name=CKMT2	feature_id[4].value <= threshold=2.698674201965332
node_156: feature_name=CD36	feature_id[16].value <= threshold=3.5204973220825195
node_157: feature_name=SLC8A1-AS1	feature_id[9].value <= threshold=3.7609074115753174
node_158: feature_name=SLC25A4	feature_id[2].value <= threshold=2.073991894721985
node_159: feature_name=RNF207	feature_id[18].value <= threshold=2.133862853050232
node_160: feature_name=CKMT2	feature_id[4].value <= threshold=0.18694984912872314
node_161: feature_name=MALAT1	feature_id[0].value > threshold=3.116292357444763
node_181: feature_name=SLC8A1-AS1	feature_id[9].value > threshold=0.44948863983154297
node_271: feature_name=LRRTM3	feature_id[7].value <= threshold=2.7609483003616333
node_272: feature_name=MALAT1	feature_id[0].value <= threshold=5.3371734619140625
node_273: feature_name=SLC8A1-AS1	feature_id[9].value <= threshold=3.208375930786133
Class: COVID-19
Rules_3	passed counts:1805
node_0: feature_name=MALAT1	feature_id[0].value <= threshold=5.9397478103637695
node_1: feature_name=MT-CO1	feature_id[1].value > threshold=4.298401832580566
node_1155: feature_name=MT-CO1	feature_id[1].value > threshold=4.813469171524048
node_1207: feature_name=PTGDS	feature_id[5].value > threshold=0.6653861403465271
Class: Healthy
Rules_4	passed counts:671
node_0: feature_name=MALAT1	feature_id[0].value > threshold=5.9397478103637695
node_1278: feature_name=MALAT1	feature_id[0].value > threshold=6.040440559387207
node_1344: feature_name=MALAT1	feature_id[0].value > threshold=6.103764533996582
node_1380: feature_name=MALAT1	feature_id[0].value > threshold=6.2002198696136475
node_1402: feature_name=MALAT1	feature_id[0].value > threshold=6.240222692489624
node_1408: feature_name=MALAT1	feature_id[0].value <= threshold=6.363536596298218
node_1409: feature_name=MALAT1	feature_id[0].value <= threshold=6.363230228424072
Class: Healthy
Rules_5	passed counts:376
node_0: feature_name=MALAT1	feature_id[0].value <= threshold=5.9397478103637695
node_1: feature_name=MT-CO1	feature_id[1].value > threshold=4.298401832580566
node_1155: feature_name=MT-CO1	feature_id[1].value > threshold=4.813469171524048
node_1207: feature_name=PTGDS	feature_id[5].value <= threshold=0.6653861403465271
node_1208: feature_name=MT-CO1	feature_id[1].value > threshold=5.341858863830566
node_1254: feature_name=MT-CO1	feature_id[1].value > threshold=5.614289045333862
Class: Healthy
Rules_6	passed counts:361
node_0: feature_name=MALAT1	feature_id[0].value <= threshold=5.9397478103637695
node_1: feature_name=MT-CO1	feature_id[1].value <= threshold=4.298401832580566
node_2: feature_name=CD36	feature_id[16].value <= threshold=3.7098164558410645
node_3: feature_name=PTGDS	feature_id[5].value <= threshold=2.0249820947647095
node_4: feature_name=MALAT1	feature_id[0].value > threshold=1.9325557947158813
node_140: feature_name=MALAT1	feature_id[0].value <= threshold=5.504354000091553
node_141: feature_name=CKMT2	feature_id[4].value <= threshold=2.9606659412384033
node_142: feature_name=MYL7	feature_id[19].value <= threshold=2.817116618156433
node_143: feature_name=UQCRFS1	feature_id[12].value <= threshold=2.293657422065735
node_144: feature_name=LRRTM3	feature_id[7].value <= threshold=4.27920389175415
node_145: feature_name=MMP23B	feature_id[15].value <= threshold=2.35822856426239
node_146: feature_name=HIF3A	feature_id[17].value <= threshold=3.001739025115967
node_147: feature_name=SLC8A1-AS1	feature_id[9].value <= threshold=3.8121548891067505
node_148: feature_name=COX7C	feature_id[10].value <= threshold=3.7888853549957275
node_149: feature_name=UQCRH	feature_id[13].value <= threshold=3.7895537614822388
node_150: feature_name=MYL7	feature_id[19].value <= threshold=2.1324223279953003
node_151: feature_name=MALAT1	feature_id[0].value <= threshold=5.416313171386719
node_152: feature_name=RNF207	feature_id[18].value <= threshold=2.7795439958572388
node_153: feature_name=MT-CO1	feature_id[1].value <= threshold=2.1579651832580566
node_154: feature_name=MYH6	feature_id[6].value <= threshold=3.1091763973236084
node_155: feature_name=CKMT2	feature_id[4].value <= threshold=2.698674201965332
node_156: feature_name=CD36	feature_id[16].value <= threshold=3.5204973220825195
node_157: feature_name=SLC8A1-AS1	feature_id[9].value <= threshold=3.7609074115753174
node_158: feature_name=SLC25A4	feature_id[2].value <= threshold=2.073991894721985
node_159: feature_name=RNF207	feature_id[18].value <= threshold=2.133862853050232
node_160: feature_name=CKMT2	feature_id[4].value <= threshold=0.18694984912872314
node_161: feature_name=MALAT1	feature_id[0].value > threshold=3.116292357444763
node_181: feature_name=SLC8A1-AS1	feature_id[9].value <= threshold=0.44948863983154297
node_182: feature_name=MALAT1	feature_id[0].value > threshold=3.3804925680160522
node_194: feature_name=HIF3A	feature_id[17].value <= threshold=2.831003189086914
node_195: feature_name=MYH6	feature_id[6].value <= threshold=2.5221186876296997
node_196: feature_name=LRRTM3	feature_id[7].value <= threshold=3.1112788915634155
node_197: feature_name=LRRTM3	feature_id[7].value <= threshold=0.5346163511276245
node_198: feature_name=CD36	feature_id[16].value <= threshold=2.819793701171875
node_199: feature_name=MALAT1	feature_id[0].value > threshold=4.555672883987427
node_201: feature_name=MALAT1	feature_id[0].value > threshold=4.556087017059326
node_203: feature_name=MALAT1	feature_id[0].value > threshold=5.031286716461182
node_231: feature_name=UQCRH	feature_id[13].value <= threshold=0.9896934032440186
node_232: feature_name=HIF3A	feature_id[17].value <= threshold=1.1101547479629517
Class: COVID-19
Rules_7	passed counts:358
node_0: feature_name=MALAT1	feature_id[0].value <= threshold=5.9397478103637695
node_1: feature_name=MT-CO1	feature_id[1].value <= threshold=4.298401832580566
node_2: feature_name=CD36	feature_id[16].value <= threshold=3.7098164558410645
node_3: feature_name=PTGDS	feature_id[5].value <= threshold=2.0249820947647095
node_4: feature_name=MALAT1	feature_id[0].value > threshold=1.9325557947158813
node_140: feature_name=MALAT1	feature_id[0].value <= threshold=5.504354000091553
node_141: feature_name=CKMT2	feature_id[4].value <= threshold=2.9606659412384033
node_142: feature_name=MYL7	feature_id[19].value <= threshold=2.817116618156433
node_143: feature_name=UQCRFS1	feature_id[12].value <= threshold=2.293657422065735
node_144: feature_name=LRRTM3	feature_id[7].value <= threshold=4.27920389175415
node_145: feature_name=MMP23B	feature_id[15].value <= threshold=2.35822856426239
node_146: feature_name=HIF3A	feature_id[17].value <= threshold=3.001739025115967
node_147: feature_name=SLC8A1-AS1	feature_id[9].value <= threshold=3.8121548891067505
node_148: feature_name=COX7C	feature_id[10].value <= threshold=3.7888853549957275
node_149: feature_name=UQCRH	feature_id[13].value <= threshold=3.7895537614822388
node_150: feature_name=MYL7	feature_id[19].value <= threshold=2.1324223279953003
node_151: feature_name=MALAT1	feature_id[0].value <= threshold=5.416313171386719
node_152: feature_name=RNF207	feature_id[18].value <= threshold=2.7795439958572388
node_153: feature_name=MT-CO1	feature_id[1].value <= threshold=2.1579651832580566
node_154: feature_name=MYH6	feature_id[6].value <= threshold=3.1091763973236084
node_155: feature_name=CKMT2	feature_id[4].value <= threshold=2.698674201965332
node_156: feature_name=CD36	feature_id[16].value <= threshold=3.5204973220825195
node_157: feature_name=SLC8A1-AS1	feature_id[9].value <= threshold=3.7609074115753174
node_158: feature_name=SLC25A4	feature_id[2].value <= threshold=2.073991894721985
node_159: feature_name=RNF207	feature_id[18].value <= threshold=2.133862853050232
node_160: feature_name=CKMT2	feature_id[4].value <= threshold=0.18694984912872314
node_161: feature_name=MALAT1	feature_id[0].value > threshold=3.116292357444763
node_181: feature_name=SLC8A1-AS1	feature_id[9].value <= threshold=0.44948863983154297
node_182: feature_name=MALAT1	feature_id[0].value > threshold=3.3804925680160522
node_194: feature_name=HIF3A	feature_id[17].value <= threshold=2.831003189086914
node_195: feature_name=MYH6	feature_id[6].value <= threshold=2.5221186876296997
node_196: feature_name=LRRTM3	feature_id[7].value <= threshold=3.1112788915634155
node_197: feature_name=LRRTM3	feature_id[7].value <= threshold=0.5346163511276245
node_198: feature_name=CD36	feature_id[16].value <= threshold=2.819793701171875
node_199: feature_name=MALAT1	feature_id[0].value <= threshold=4.555672883987427
Class: COVID-19
Rules_8	passed counts:301
node_0: feature_name=MALAT1	feature_id[0].value <= threshold=5.9397478103637695
node_1: feature_name=MT-CO1	feature_id[1].value <= threshold=4.298401832580566
node_2: feature_name=CD36	feature_id[16].value <= threshold=3.7098164558410645
node_3: feature_name=PTGDS	feature_id[5].value <= threshold=2.0249820947647095
node_4: feature_name=MALAT1	feature_id[0].value > threshold=1.9325557947158813
node_140: feature_name=MALAT1	feature_id[0].value <= threshold=5.504354000091553
node_141: feature_name=CKMT2	feature_id[4].value <= threshold=2.9606659412384033
node_142: feature_name=MYL7	feature_id[19].value <= threshold=2.817116618156433
node_143: feature_name=UQCRFS1	feature_id[12].value <= threshold=2.293657422065735
node_144: feature_name=LRRTM3	feature_id[7].value <= threshold=4.27920389175415
node_145: feature_name=MMP23B	feature_id[15].value <= threshold=2.35822856426239
node_146: feature_name=HIF3A	feature_id[17].value <= threshold=3.001739025115967
node_147: feature_name=SLC8A1-AS1	feature_id[9].value <= threshold=3.8121548891067505
node_148: feature_name=COX7C	feature_id[10].value <= threshold=3.7888853549957275
node_149: feature_name=UQCRH	feature_id[13].value <= threshold=3.7895537614822388
node_150: feature_name=MYL7	feature_id[19].value <= threshold=2.1324223279953003
node_151: feature_name=MALAT1	feature_id[0].value <= threshold=5.416313171386719
node_152: feature_name=RNF207	feature_id[18].value <= threshold=2.7795439958572388
node_153: feature_name=MT-CO1	feature_id[1].value <= threshold=2.1579651832580566
node_154: feature_name=MYH6	feature_id[6].value <= threshold=3.1091763973236084
node_155: feature_name=CKMT2	feature_id[4].value <= threshold=2.698674201965332
node_156: feature_name=CD36	feature_id[16].value <= threshold=3.5204973220825195
node_157: feature_name=SLC8A1-AS1	feature_id[9].value <= threshold=3.7609074115753174
node_158: feature_name=SLC25A4	feature_id[2].value <= threshold=2.073991894721985
node_159: feature_name=RNF207	feature_id[18].value <= threshold=2.133862853050232
node_160: feature_name=CKMT2	feature_id[4].value <= threshold=0.18694984912872314
node_161: feature_name=MALAT1	feature_id[0].value > threshold=3.116292357444763
node_181: feature_name=SLC8A1-AS1	feature_id[9].value <= threshold=0.44948863983154297
node_182: feature_name=MALAT1	feature_id[0].value > threshold=3.3804925680160522
node_194: feature_name=HIF3A	feature_id[17].value <= threshold=2.831003189086914
node_195: feature_name=MYH6	feature_id[6].value <= threshold=2.5221186876296997
node_196: feature_name=LRRTM3	feature_id[7].value <= threshold=3.1112788915634155
node_197: feature_name=LRRTM3	feature_id[7].value > threshold=0.5346163511276245
Class: COVID-19
Rules_9	passed counts:268
node_0: feature_name=MALAT1	feature_id[0].value > threshold=5.9397478103637695
node_1278: feature_name=MALAT1	feature_id[0].value > threshold=6.040440559387207
node_1344: feature_name=MALAT1	feature_id[0].value > threshold=6.103764533996582
node_1380: feature_name=MALAT1	feature_id[0].value <= threshold=6.2002198696136475
node_1381: feature_name=MALAT1	feature_id[0].value <= threshold=6.199941396713257
node_1382: feature_name=CD36	feature_id[16].value > threshold=0.3998199701309204
Class: Healthy
Rules_10	passed counts:238
node_0: feature_name=MALAT1	feature_id[0].value <= threshold=5.9397478103637695
node_1: feature_name=MT-CO1	feature_id[1].value <= threshold=4.298401832580566
node_2: feature_name=CD36	feature_id[16].value <= threshold=3.7098164558410645
node_3: feature_name=PTGDS	feature_id[5].value <= threshold=2.0249820947647095
node_4: feature_name=MALAT1	feature_id[0].value > threshold=1.9325557947158813
node_140: feature_name=MALAT1	feature_id[0].value > threshold=5.504354000091553
node_714: feature_name=CD36	feature_id[16].value <= threshold=0.6714919209480286
node_715: feature_name=MMP23B	feature_id[15].value <= threshold=0.4405653476715088
node_716: feature_name=COX7A1	feature_id[14].value <= threshold=1.262105941772461
node_717: feature_name=LRRTM3	feature_id[7].value <= threshold=3.1976295709609985
node_718: feature_name=MYL7	feature_id[19].value <= threshold=0.9506626129150391
node_719: feature_name=UQCRH	feature_id[13].value <= threshold=3.34731388092041
node_720: feature_name=MALAT1	feature_id[0].value > threshold=5.505167007446289
node_722: feature_name=SLC8A1-AS1	feature_id[9].value <= threshold=4.313295364379883
node_723: feature_name=CKMT2	feature_id[4].value <= threshold=3.686641573905945
node_724: feature_name=MT-CO1	feature_id[1].value <= threshold=1.2310583591461182
node_725: feature_name=HIF3A	feature_id[17].value <= threshold=3.129312753677368
node_726: feature_name=UQCRFS1	feature_id[12].value <= threshold=2.9562745094299316
node_727: feature_name=MYH6	feature_id[6].value <= threshold=3.1900161504745483
node_728: feature_name=MALAT1	feature_id[0].value <= threshold=5.9004127979278564
node_729: feature_name=MALAT1	feature_id[0].value <= threshold=5.74111270904541
node_730: feature_name=MALAT1	feature_id[0].value <= threshold=5.727609872817993
node_731: feature_name=LRRTM3	feature_id[7].value <= threshold=1.2944557666778564
node_732: feature_name=HIF3A	feature_id[17].value <= threshold=2.988215208053589
node_733: feature_name=MALAT1	feature_id[0].value > threshold=5.508676052093506
node_737: feature_name=SLC8A1-AS1	feature_id[9].value <= threshold=3.1097882986068726
node_738: feature_name=MALAT1	feature_id[0].value <= threshold=5.6968138217926025
node_739: feature_name=MYH6	feature_id[6].value <= threshold=1.060983419418335
Class: COVID-19
Rules_11	passed counts:229
node_0: feature_name=MALAT1	feature_id[0].value <= threshold=5.9397478103637695
node_1: feature_name=MT-CO1	feature_id[1].value <= threshold=4.298401832580566
node_2: feature_name=CD36	feature_id[16].value <= threshold=3.7098164558410645
node_3: feature_name=PTGDS	feature_id[5].value <= threshold=2.0249820947647095
node_4: feature_name=MALAT1	feature_id[0].value > threshold=1.9325557947158813
node_140: feature_name=MALAT1	feature_id[0].value <= threshold=5.504354000091553
node_141: feature_name=CKMT2	feature_id[4].value <= threshold=2.9606659412384033
node_142: feature_name=MYL7	feature_id[19].value <= threshold=2.817116618156433
node_143: feature_name=UQCRFS1	feature_id[12].value <= threshold=2.293657422065735
node_144: feature_name=LRRTM3	feature_id[7].value <= threshold=4.27920389175415
node_145: feature_name=MMP23B	feature_id[15].value <= threshold=2.35822856426239
node_146: feature_name=HIF3A	feature_id[17].value <= threshold=3.001739025115967
node_147: feature_name=SLC8A1-AS1	feature_id[9].value <= threshold=3.8121548891067505
node_148: feature_name=COX7C	feature_id[10].value <= threshold=3.7888853549957275
node_149: feature_name=UQCRH	feature_id[13].value <= threshold=3.7895537614822388
node_150: feature_name=MYL7	feature_id[19].value <= threshold=2.1324223279953003
node_151: feature_name=MALAT1	feature_id[0].value <= threshold=5.416313171386719
node_152: feature_name=RNF207	feature_id[18].value <= threshold=2.7795439958572388
node_153: feature_name=MT-CO1	feature_id[1].value <= threshold=2.1579651832580566
node_154: feature_name=MYH6	feature_id[6].value <= threshold=3.1091763973236084
node_155: feature_name=CKMT2	feature_id[4].value <= threshold=2.698674201965332
node_156: feature_name=CD36	feature_id[16].value <= threshold=3.5204973220825195
node_157: feature_name=SLC8A1-AS1	feature_id[9].value <= threshold=3.7609074115753174
node_158: feature_name=SLC25A4	feature_id[2].value <= threshold=2.073991894721985
node_159: feature_name=RNF207	feature_id[18].value <= threshold=2.133862853050232
node_160: feature_name=CKMT2	feature_id[4].value <= threshold=0.18694984912872314
node_161: feature_name=MALAT1	feature_id[0].value > threshold=3.116292357444763
node_181: feature_name=SLC8A1-AS1	feature_id[9].value > threshold=0.44948863983154297
node_271: feature_name=LRRTM3	feature_id[7].value <= threshold=2.7609483003616333
node_272: feature_name=MALAT1	feature_id[0].value <= threshold=5.3371734619140625
node_273: feature_name=SLC8A1-AS1	feature_id[9].value > threshold=3.208375930786133
node_275: feature_name=SLC8A1-AS1	feature_id[9].value > threshold=3.2094340324401855
Class: COVID-19
Rules_12	passed counts:223
node_0: feature_name=MALAT1	feature_id[0].value <= threshold=5.9397478103637695
node_1: feature_name=MT-CO1	feature_id[1].value <= threshold=4.298401832580566
node_2: feature_name=CD36	feature_id[16].value <= threshold=3.7098164558410645
node_3: feature_name=PTGDS	feature_id[5].value <= threshold=2.0249820947647095
node_4: feature_name=MALAT1	feature_id[0].value > threshold=1.9325557947158813
node_140: feature_name=MALAT1	feature_id[0].value <= threshold=5.504354000091553
node_141: feature_name=CKMT2	feature_id[4].value <= threshold=2.9606659412384033
node_142: feature_name=MYL7	feature_id[19].value <= threshold=2.817116618156433
node_143: feature_name=UQCRFS1	feature_id[12].value <= threshold=2.293657422065735
node_144: feature_name=LRRTM3	feature_id[7].value <= threshold=4.27920389175415
node_145: feature_name=MMP23B	feature_id[15].value <= threshold=2.35822856426239
node_146: feature_name=HIF3A	feature_id[17].value <= threshold=3.001739025115967
node_147: feature_name=SLC8A1-AS1	feature_id[9].value <= threshold=3.8121548891067505
node_148: feature_name=COX7C	feature_id[10].value <= threshold=3.7888853549957275
node_149: feature_name=UQCRH	feature_id[13].value <= threshold=3.7895537614822388
node_150: feature_name=MYL7	feature_id[19].value <= threshold=2.1324223279953003
node_151: feature_name=MALAT1	feature_id[0].value <= threshold=5.416313171386719
node_152: feature_name=RNF207	feature_id[18].value <= threshold=2.7795439958572388
node_153: feature_name=MT-CO1	feature_id[1].value > threshold=2.1579651832580566
node_447: feature_name=MT-CO1	feature_id[1].value > threshold=2.160448670387268
node_449: feature_name=SLC8A1-AS1	feature_id[9].value <= threshold=3.5196213722229004
node_450: feature_name=MYH6	feature_id[6].value <= threshold=2.9233237504959106
node_451: feature_name=MT-CO1	feature_id[1].value > threshold=3.1412193775177
node_493: feature_name=SLC25A4	feature_id[2].value <= threshold=2.8442026376724243
Class: COVID-19
Rules_13	passed counts:209
node_0: feature_name=MALAT1	feature_id[0].value <= threshold=5.9397478103637695
node_1: feature_name=MT-CO1	feature_id[1].value <= threshold=4.298401832580566
node_2: feature_name=CD36	feature_id[16].value <= threshold=3.7098164558410645
node_3: feature_name=PTGDS	feature_id[5].value <= threshold=2.0249820947647095
node_4: feature_name=MALAT1	feature_id[0].value > threshold=1.9325557947158813
node_140: feature_name=MALAT1	feature_id[0].value <= threshold=5.504354000091553
node_141: feature_name=CKMT2	feature_id[4].value <= threshold=2.9606659412384033
node_142: feature_name=MYL7	feature_id[19].value <= threshold=2.817116618156433
node_143: feature_name=UQCRFS1	feature_id[12].value <= threshold=2.293657422065735
node_144: feature_name=LRRTM3	feature_id[7].value <= threshold=4.27920389175415
node_145: feature_name=MMP23B	feature_id[15].value <= threshold=2.35822856426239
node_146: feature_name=HIF3A	feature_id[17].value <= threshold=3.001739025115967
node_147: feature_name=SLC8A1-AS1	feature_id[9].value <= threshold=3.8121548891067505
node_148: feature_name=COX7C	feature_id[10].value <= threshold=3.7888853549957275
node_149: feature_name=UQCRH	feature_id[13].value <= threshold=3.7895537614822388
node_150: feature_name=MYL7	feature_id[19].value <= threshold=2.1324223279953003
node_151: feature_name=MALAT1	feature_id[0].value <= threshold=5.416313171386719
node_152: feature_name=RNF207	feature_id[18].value <= threshold=2.7795439958572388
node_153: feature_name=MT-CO1	feature_id[1].value <= threshold=2.1579651832580566
node_154: feature_name=MYH6	feature_id[6].value > threshold=3.1091763973236084
node_402: feature_name=MALAT1	feature_id[0].value > threshold=2.2760809659957886
node_404: feature_name=COX5B	feature_id[3].value <= threshold=2.4406768083572388
node_405: feature_name=LRRTM3	feature_id[7].value <= threshold=3.1343748569488525
node_406: feature_name=MYH6	feature_id[6].value > threshold=3.1102676391601562
node_412: feature_name=COX5A	feature_id[8].value <= threshold=2.9906797409057617
node_413: feature_name=CKMT2	feature_id[4].value <= threshold=2.596416473388672
node_414: feature_name=CD36	feature_id[16].value <= threshold=3.1746712923049927
node_415: feature_name=MALAT1	feature_id[0].value > threshold=3.2015881538391113
node_419: feature_name=MYH6	feature_id[6].value <= threshold=3.532891631126404
Class: COVID-19
Rules_14	passed counts:175
node_0: feature_name=MALAT1	feature_id[0].value <= threshold=5.9397478103637695
node_1: feature_name=MT-CO1	feature_id[1].value <= threshold=4.298401832580566
node_2: feature_name=CD36	feature_id[16].value <= threshold=3.7098164558410645
node_3: feature_name=PTGDS	feature_id[5].value <= threshold=2.0249820947647095
node_4: feature_name=MALAT1	feature_id[0].value > threshold=1.9325557947158813
node_140: feature_name=MALAT1	feature_id[0].value <= threshold=5.504354000091553
node_141: feature_name=CKMT2	feature_id[4].value <= threshold=2.9606659412384033
node_142: feature_name=MYL7	feature_id[19].value <= threshold=2.817116618156433
node_143: feature_name=UQCRFS1	feature_id[12].value <= threshold=2.293657422065735
node_144: feature_name=LRRTM3	feature_id[7].value <= threshold=4.27920389175415
node_145: feature_name=MMP23B	feature_id[15].value <= threshold=2.35822856426239
node_146: feature_name=HIF3A	feature_id[17].value <= threshold=3.001739025115967
node_147: feature_name=SLC8A1-AS1	feature_id[9].value <= threshold=3.8121548891067505
node_148: feature_name=COX7C	feature_id[10].value <= threshold=3.7888853549957275
node_149: feature_name=UQCRH	feature_id[13].value <= threshold=3.7895537614822388
node_150: feature_name=MYL7	feature_id[19].value <= threshold=2.1324223279953003
node_151: feature_name=MALAT1	feature_id[0].value <= threshold=5.416313171386719
node_152: feature_name=RNF207	feature_id[18].value <= threshold=2.7795439958572388
node_153: feature_name=MT-CO1	feature_id[1].value <= threshold=2.1579651832580566
node_154: feature_name=MYH6	feature_id[6].value <= threshold=3.1091763973236084
node_155: feature_name=CKMT2	feature_id[4].value <= threshold=2.698674201965332
node_156: feature_name=CD36	feature_id[16].value <= threshold=3.5204973220825195
node_157: feature_name=SLC8A1-AS1	feature_id[9].value <= threshold=3.7609074115753174
node_158: feature_name=SLC25A4	feature_id[2].value > threshold=2.073991894721985
node_316: feature_name=LRRTM3	feature_id[7].value <= threshold=3.320666790008545
node_317: feature_name=SLC8A1-AS1	feature_id[9].value <= threshold=3.6335935592651367
node_318: feature_name=MALAT1	feature_id[0].value > threshold=2.103667378425598
node_320: feature_name=SLC8A1-AS1	feature_id[9].value <= threshold=2.169532895088196
node_321: feature_name=MALAT1	feature_id[0].value > threshold=3.7013304233551025
Class: COVID-19
Rules_15	passed counts:171
node_0: feature_name=MALAT1	feature_id[0].value <= threshold=5.9397478103637695
node_1: feature_name=MT-CO1	feature_id[1].value <= threshold=4.298401832580566
node_2: feature_name=CD36	feature_id[16].value <= threshold=3.7098164558410645
node_3: feature_name=PTGDS	feature_id[5].value <= threshold=2.0249820947647095
node_4: feature_name=MALAT1	feature_id[0].value > threshold=1.9325557947158813
node_140: feature_name=MALAT1	feature_id[0].value <= threshold=5.504354000091553
node_141: feature_name=CKMT2	feature_id[4].value <= threshold=2.9606659412384033
node_142: feature_name=MYL7	feature_id[19].value <= threshold=2.817116618156433
node_143: feature_name=UQCRFS1	feature_id[12].value <= threshold=2.293657422065735
node_144: feature_name=LRRTM3	feature_id[7].value <= threshold=4.27920389175415
node_145: feature_name=MMP23B	feature_id[15].value <= threshold=2.35822856426239
node_146: feature_name=HIF3A	feature_id[17].value <= threshold=3.001739025115967
node_147: feature_name=SLC8A1-AS1	feature_id[9].value <= threshold=3.8121548891067505
node_148: feature_name=COX7C	feature_id[10].value <= threshold=3.7888853549957275
node_149: feature_name=UQCRH	feature_id[13].value <= threshold=3.7895537614822388
node_150: feature_name=MYL7	feature_id[19].value <= threshold=2.1324223279953003
node_151: feature_name=MALAT1	feature_id[0].value > threshold=5.416313171386719
node_509: feature_name=LRRTM3	feature_id[7].value <= threshold=2.8663443326950073
node_510: feature_name=SLC8A1-AS1	feature_id[9].value <= threshold=2.985972762107849
node_511: feature_name=MALAT1	feature_id[0].value > threshold=5.41966438293457
node_517: feature_name=LRRTM3	feature_id[7].value <= threshold=1.2247265577316284
node_518: feature_name=SLC25A4	feature_id[2].value <= threshold=1.2409892082214355
node_519: feature_name=CD36	feature_id[16].value <= threshold=3.1479649543762207
Class: COVID-19
Rules_16	passed counts:171
node_0: feature_name=MALAT1	feature_id[0].value <= threshold=5.9397478103637695
node_1: feature_name=MT-CO1	feature_id[1].value <= threshold=4.298401832580566
node_2: feature_name=CD36	feature_id[16].value <= threshold=3.7098164558410645
node_3: feature_name=PTGDS	feature_id[5].value <= threshold=2.0249820947647095
node_4: feature_name=MALAT1	feature_id[0].value > threshold=1.9325557947158813
node_140: feature_name=MALAT1	feature_id[0].value <= threshold=5.504354000091553
node_141: feature_name=CKMT2	feature_id[4].value <= threshold=2.9606659412384033
node_142: feature_name=MYL7	feature_id[19].value <= threshold=2.817116618156433
node_143: feature_name=UQCRFS1	feature_id[12].value <= threshold=2.293657422065735
node_144: feature_name=LRRTM3	feature_id[7].value <= threshold=4.27920389175415
node_145: feature_name=MMP23B	feature_id[15].value <= threshold=2.35822856426239
node_146: feature_name=HIF3A	feature_id[17].value <= threshold=3.001739025115967
node_147: feature_name=SLC8A1-AS1	feature_id[9].value <= threshold=3.8121548891067505
node_148: feature_name=COX7C	feature_id[10].value <= threshold=3.7888853549957275
node_149: feature_name=UQCRH	feature_id[13].value <= threshold=3.7895537614822388
node_150: feature_name=MYL7	feature_id[19].value <= threshold=2.1324223279953003
node_151: feature_name=MALAT1	feature_id[0].value <= threshold=5.416313171386719
node_152: feature_name=RNF207	feature_id[18].value <= threshold=2.7795439958572388
node_153: feature_name=MT-CO1	feature_id[1].value <= threshold=2.1579651832580566
node_154: feature_name=MYH6	feature_id[6].value <= threshold=3.1091763973236084
node_155: feature_name=CKMT2	feature_id[4].value <= threshold=2.698674201965332
node_156: feature_name=CD36	feature_id[16].value <= threshold=3.5204973220825195
node_157: feature_name=SLC8A1-AS1	feature_id[9].value <= threshold=3.7609074115753174
node_158: feature_name=SLC25A4	feature_id[2].value <= threshold=2.073991894721985
node_159: feature_name=RNF207	feature_id[18].value <= threshold=2.133862853050232
node_160: feature_name=CKMT2	feature_id[4].value <= threshold=0.18694984912872314
node_161: feature_name=MALAT1	feature_id[0].value > threshold=3.116292357444763
node_181: feature_name=SLC8A1-AS1	feature_id[9].value > threshold=0.44948863983154297
node_271: feature_name=LRRTM3	feature_id[7].value > threshold=2.7609483003616333
node_281: feature_name=LRRTM3	feature_id[7].value > threshold=2.762799620628357
node_283: feature_name=MALAT1	feature_id[0].value > threshold=3.6398922204971313
node_287: feature_name=LRRTM3	feature_id[7].value > threshold=2.776111602783203
node_291: feature_name=MALAT1	feature_id[0].value <= threshold=5.00188946723938
Class: COVID-19
Rules_17	passed counts:152
node_0: feature_name=MALAT1	feature_id[0].value > threshold=5.9397478103637695
node_1278: feature_name=MALAT1	feature_id[0].value > threshold=6.040440559387207
node_1344: feature_name=MALAT1	feature_id[0].value > threshold=6.103764533996582
node_1380: feature_name=MALAT1	feature_id[0].value > threshold=6.2002198696136475
node_1402: feature_name=MALAT1	feature_id[0].value <= threshold=6.240222692489624
node_1403: feature_name=MALAT1	feature_id[0].value <= threshold=6.239900588989258
Class: Healthy
Rules_18	passed counts:150
node_0: feature_name=MALAT1	feature_id[0].value > threshold=5.9397478103637695
node_1278: feature_name=MALAT1	feature_id[0].value <= threshold=6.040440559387207
node_1279: feature_name=CD36	feature_id[16].value > threshold=0.4181632697582245
node_1333: feature_name=MALAT1	feature_id[0].value > threshold=5.96028995513916
Class: Healthy
Rules_19	passed counts:138
node_0: feature_name=MALAT1	feature_id[0].value <= threshold=5.9397478103637695
node_1: feature_name=MT-CO1	feature_id[1].value <= threshold=4.298401832580566
node_2: feature_name=CD36	feature_id[16].value <= threshold=3.7098164558410645
node_3: feature_name=PTGDS	feature_id[5].value <= threshold=2.0249820947647095
node_4: feature_name=MALAT1	feature_id[0].value > threshold=1.9325557947158813
node_140: feature_name=MALAT1	feature_id[0].value <= threshold=5.504354000091553
node_141: feature_name=CKMT2	feature_id[4].value <= threshold=2.9606659412384033
node_142: feature_name=MYL7	feature_id[19].value <= threshold=2.817116618156433
node_143: feature_name=UQCRFS1	feature_id[12].value <= threshold=2.293657422065735
node_144: feature_name=LRRTM3	feature_id[7].value <= threshold=4.27920389175415
node_145: feature_name=MMP23B	feature_id[15].value <= threshold=2.35822856426239
node_146: feature_name=HIF3A	feature_id[17].value <= threshold=3.001739025115967
node_147: feature_name=SLC8A1-AS1	feature_id[9].value <= threshold=3.8121548891067505
node_148: feature_name=COX7C	feature_id[10].value <= threshold=3.7888853549957275
node_149: feature_name=UQCRH	feature_id[13].value <= threshold=3.7895537614822388
node_150: feature_name=MYL7	feature_id[19].value <= threshold=2.1324223279953003
node_151: feature_name=MALAT1	feature_id[0].value <= threshold=5.416313171386719
node_152: feature_name=RNF207	feature_id[18].value <= threshold=2.7795439958572388
node_153: feature_name=MT-CO1	feature_id[1].value <= threshold=2.1579651832580566
node_154: feature_name=MYH6	feature_id[6].value <= threshold=3.1091763973236084
node_155: feature_name=CKMT2	feature_id[4].value <= threshold=2.698674201965332
node_156: feature_name=CD36	feature_id[16].value > threshold=3.5204973220825195
node_344: feature_name=CD36	feature_id[16].value > threshold=3.523658871650696
node_346: feature_name=MMP23B	feature_id[15].value <= threshold=1.933024823665619
node_347: feature_name=MYL7	feature_id[19].value <= threshold=1.4215571880340576
node_348: feature_name=COX5A	feature_id[8].value <= threshold=2.417707920074463
node_349: feature_name=MYH6	feature_id[6].value <= threshold=2.8422354459762573
node_350: feature_name=MALAT1	feature_id[0].value <= threshold=4.730010747909546
Class: COVID-19
Rules_20	passed counts:130
node_0: feature_name=MALAT1	feature_id[0].value <= threshold=5.9397478103637695
node_1: feature_name=MT-CO1	feature_id[1].value <= threshold=4.298401832580566
node_2: feature_name=CD36	feature_id[16].value <= threshold=3.7098164558410645
node_3: feature_name=PTGDS	feature_id[5].value <= threshold=2.0249820947647095
node_4: feature_name=MALAT1	feature_id[0].value <= threshold=1.9325557947158813
node_5: feature_name=SLC8A1-AS1	feature_id[9].value <= threshold=1.7009854316711426
node_6: feature_name=LRRTM3	feature_id[7].value <= threshold=1.3248355984687805
node_7: feature_name=CD36	feature_id[16].value <= threshold=2.541783332824707
node_8: feature_name=SLC25A4	feature_id[2].value > threshold=2.574466824531555
node_68: feature_name=MYL7	feature_id[19].value <= threshold=3.04418408870697
node_69: feature_name=CKMT2	feature_id[4].value <= threshold=3.5851097106933594
node_70: feature_name=PTGDS	feature_id[5].value <= threshold=0.7608209848403931
node_71: feature_name=HIF3A	feature_id[17].value <= threshold=2.7765376567840576
node_72: feature_name=COX5B	feature_id[3].value <= threshold=3.7879552841186523
node_73: feature_name=UQCRFS1	feature_id[12].value <= threshold=2.7130171060562134
node_74: feature_name=SLC25A4	feature_id[2].value > threshold=2.893321990966797
Class: COVID-19
Rules_21	passed counts:121
node_0: feature_name=MALAT1	feature_id[0].value <= threshold=5.9397478103637695
node_1: feature_name=MT-CO1	feature_id[1].value > threshold=4.298401832580566
node_1155: feature_name=MT-CO1	feature_id[1].value <= threshold=4.813469171524048
node_1156: feature_name=PTGDS	feature_id[5].value > threshold=0.915137529373169
Class: Healthy
Rules_22	passed counts:119
node_0: feature_name=MALAT1	feature_id[0].value > threshold=5.9397478103637695
node_1278: feature_name=MALAT1	feature_id[0].value > threshold=6.040440559387207
node_1344: feature_name=MALAT1	feature_id[0].value <= threshold=6.103764533996582
node_1345: feature_name=CD36	feature_id[16].value > threshold=0.5304432511329651
node_1373: feature_name=HIF3A	feature_id[17].value <= threshold=3.3504786491394043
node_1374: feature_name=CD36	feature_id[16].value <= threshold=4.834685802459717
Class: Healthy
Rules_23	passed counts:118
node_0: feature_name=MALAT1	feature_id[0].value <= threshold=5.9397478103637695
node_1: feature_name=MT-CO1	feature_id[1].value <= threshold=4.298401832580566
node_2: feature_name=CD36	feature_id[16].value <= threshold=3.7098164558410645
node_3: feature_name=PTGDS	feature_id[5].value <= threshold=2.0249820947647095
node_4: feature_name=MALAT1	feature_id[0].value > threshold=1.9325557947158813
node_140: feature_name=MALAT1	feature_id[0].value <= threshold=5.504354000091553
node_141: feature_name=CKMT2	feature_id[4].value <= threshold=2.9606659412384033
node_142: feature_name=MYL7	feature_id[19].value <= threshold=2.817116618156433
node_143: feature_name=UQCRFS1	feature_id[12].value <= threshold=2.293657422065735
node_144: feature_name=LRRTM3	feature_id[7].value <= threshold=4.27920389175415
node_145: feature_name=MMP23B	feature_id[15].value <= threshold=2.35822856426239
node_146: feature_name=HIF3A	feature_id[17].value <= threshold=3.001739025115967
node_147: feature_name=SLC8A1-AS1	feature_id[9].value <= threshold=3.8121548891067505
node_148: feature_name=COX7C	feature_id[10].value <= threshold=3.7888853549957275
node_149: feature_name=UQCRH	feature_id[13].value <= threshold=3.7895537614822388
node_150: feature_name=MYL7	feature_id[19].value <= threshold=2.1324223279953003
node_151: feature_name=MALAT1	feature_id[0].value <= threshold=5.416313171386719
node_152: feature_name=RNF207	feature_id[18].value <= threshold=2.7795439958572388
node_153: feature_name=MT-CO1	feature_id[1].value <= threshold=2.1579651832580566
node_154: feature_name=MYH6	feature_id[6].value <= threshold=3.1091763973236084
node_155: feature_name=CKMT2	feature_id[4].value <= threshold=2.698674201965332
node_156: feature_name=CD36	feature_id[16].value <= threshold=3.5204973220825195
node_157: feature_name=SLC8A1-AS1	feature_id[9].value <= threshold=3.7609074115753174
node_158: feature_name=SLC25A4	feature_id[2].value <= threshold=2.073991894721985
node_159: feature_name=RNF207	feature_id[18].value <= threshold=2.133862853050232
node_160: feature_name=CKMT2	feature_id[4].value <= threshold=0.18694984912872314
node_161: feature_name=MALAT1	feature_id[0].value > threshold=3.116292357444763
node_181: feature_name=SLC8A1-AS1	feature_id[9].value <= threshold=0.44948863983154297
node_182: feature_name=MALAT1	feature_id[0].value > threshold=3.3804925680160522
node_194: feature_name=HIF3A	feature_id[17].value <= threshold=2.831003189086914
node_195: feature_name=MYH6	feature_id[6].value <= threshold=2.5221186876296997
node_196: feature_name=LRRTM3	feature_id[7].value <= threshold=3.1112788915634155
node_197: feature_name=LRRTM3	feature_id[7].value <= threshold=0.5346163511276245
node_198: feature_name=CD36	feature_id[16].value > threshold=2.819793701171875
node_240: feature_name=CD36	feature_id[16].value > threshold=2.8279587030410767
node_242: feature_name=MALAT1	feature_id[0].value > threshold=3.7197858095169067
node_246: feature_name=MALAT1	feature_id[0].value > threshold=4.365635395050049
Class: COVID-19
Rules_24	passed counts:114
node_0: feature_name=MALAT1	feature_id[0].value <= threshold=5.9397478103637695
node_1: feature_name=MT-CO1	feature_id[1].value <= threshold=4.298401832580566
node_2: feature_name=CD36	feature_id[16].value <= threshold=3.7098164558410645
node_3: feature_name=PTGDS	feature_id[5].value <= threshold=2.0249820947647095
node_4: feature_name=MALAT1	feature_id[0].value > threshold=1.9325557947158813
node_140: feature_name=MALAT1	feature_id[0].value > threshold=5.504354000091553
node_714: feature_name=CD36	feature_id[16].value <= threshold=0.6714919209480286
node_715: feature_name=MMP23B	feature_id[15].value <= threshold=0.4405653476715088
node_716: feature_name=COX7A1	feature_id[14].value <= threshold=1.262105941772461
node_717: feature_name=LRRTM3	feature_id[7].value <= threshold=3.1976295709609985
node_718: feature_name=MYL7	feature_id[19].value <= threshold=0.9506626129150391
node_719: feature_name=UQCRH	feature_id[13].value <= threshold=3.34731388092041
node_720: feature_name=MALAT1	feature_id[0].value > threshold=5.505167007446289
node_722: feature_name=SLC8A1-AS1	feature_id[9].value <= threshold=4.313295364379883
node_723: feature_name=CKMT2	feature_id[4].value <= threshold=3.686641573905945
node_724: feature_name=MT-CO1	feature_id[1].value <= threshold=1.2310583591461182
node_725: feature_name=HIF3A	feature_id[17].value <= threshold=3.129312753677368
node_726: feature_name=UQCRFS1	feature_id[12].value <= threshold=2.9562745094299316
node_727: feature_name=MYH6	feature_id[6].value <= threshold=3.1900161504745483
node_728: feature_name=MALAT1	feature_id[0].value <= threshold=5.9004127979278564
node_729: feature_name=MALAT1	feature_id[0].value > threshold=5.74111270904541
node_781: feature_name=CKMT2	feature_id[4].value <= threshold=1.4017976522445679
node_782: feature_name=MALAT1	feature_id[0].value > threshold=5.802903890609741
Class: COVID-19
Rules_25	passed counts:109
node_0: feature_name=MALAT1	feature_id[0].value <= threshold=5.9397478103637695
node_1: feature_name=MT-CO1	feature_id[1].value <= threshold=4.298401832580566
node_2: feature_name=CD36	feature_id[16].value <= threshold=3.7098164558410645
node_3: feature_name=PTGDS	feature_id[5].value <= threshold=2.0249820947647095
node_4: feature_name=MALAT1	feature_id[0].value > threshold=1.9325557947158813
node_140: feature_name=MALAT1	feature_id[0].value <= threshold=5.504354000091553
node_141: feature_name=CKMT2	feature_id[4].value <= threshold=2.9606659412384033
node_142: feature_name=MYL7	feature_id[19].value <= threshold=2.817116618156433
node_143: feature_name=UQCRFS1	feature_id[12].value <= threshold=2.293657422065735
node_144: feature_name=LRRTM3	feature_id[7].value <= threshold=4.27920389175415
node_145: feature_name=MMP23B	feature_id[15].value <= threshold=2.35822856426239
node_146: feature_name=HIF3A	feature_id[17].value <= threshold=3.001739025115967
node_147: feature_name=SLC8A1-AS1	feature_id[9].value <= threshold=3.8121548891067505
node_148: feature_name=COX7C	feature_id[10].value <= threshold=3.7888853549957275
node_149: feature_name=UQCRH	feature_id[13].value <= threshold=3.7895537614822388
node_150: feature_name=MYL7	feature_id[19].value <= threshold=2.1324223279953003
node_151: feature_name=MALAT1	feature_id[0].value <= threshold=5.416313171386719
node_152: feature_name=RNF207	feature_id[18].value <= threshold=2.7795439958572388
node_153: feature_name=MT-CO1	feature_id[1].value <= threshold=2.1579651832580566
node_154: feature_name=MYH6	feature_id[6].value <= threshold=3.1091763973236084
node_155: feature_name=CKMT2	feature_id[4].value <= threshold=2.698674201965332
node_156: feature_name=CD36	feature_id[16].value <= threshold=3.5204973220825195
node_157: feature_name=SLC8A1-AS1	feature_id[9].value <= threshold=3.7609074115753174
node_158: feature_name=SLC25A4	feature_id[2].value <= threshold=2.073991894721985
node_159: feature_name=RNF207	feature_id[18].value <= threshold=2.133862853050232
node_160: feature_name=CKMT2	feature_id[4].value <= threshold=0.18694984912872314
node_161: feature_name=MALAT1	feature_id[0].value > threshold=3.116292357444763
node_181: feature_name=SLC8A1-AS1	feature_id[9].value <= threshold=0.44948863983154297
node_182: feature_name=MALAT1	feature_id[0].value > threshold=3.3804925680160522
node_194: feature_name=HIF3A	feature_id[17].value <= threshold=2.831003189086914
node_195: feature_name=MYH6	feature_id[6].value > threshold=2.5221186876296997
node_255: feature_name=MYH6	feature_id[6].value > threshold=2.5289793014526367
node_257: feature_name=MALAT1	feature_id[0].value > threshold=4.043975591659546
node_261: feature_name=LRRTM3	feature_id[7].value <= threshold=2.6687660217285156
Class: COVID-19
Rules_26	passed counts:106
node_0: feature_name=MALAT1	feature_id[0].value <= threshold=5.9397478103637695
node_1: feature_name=MT-CO1	feature_id[1].value <= threshold=4.298401832580566
node_2: feature_name=CD36	feature_id[16].value <= threshold=3.7098164558410645
node_3: feature_name=PTGDS	feature_id[5].value <= threshold=2.0249820947647095
node_4: feature_name=MALAT1	feature_id[0].value > threshold=1.9325557947158813
node_140: feature_name=MALAT1	feature_id[0].value <= threshold=5.504354000091553
node_141: feature_name=CKMT2	feature_id[4].value <= threshold=2.9606659412384033
node_142: feature_name=MYL7	feature_id[19].value <= threshold=2.817116618156433
node_143: feature_name=UQCRFS1	feature_id[12].value <= threshold=2.293657422065735
node_144: feature_name=LRRTM3	feature_id[7].value <= threshold=4.27920389175415
node_145: feature_name=MMP23B	feature_id[15].value <= threshold=2.35822856426239
node_146: feature_name=HIF3A	feature_id[17].value <= threshold=3.001739025115967
node_147: feature_name=SLC8A1-AS1	feature_id[9].value <= threshold=3.8121548891067505
node_148: feature_name=COX7C	feature_id[10].value <= threshold=3.7888853549957275
node_149: feature_name=UQCRH	feature_id[13].value <= threshold=3.7895537614822388
node_150: feature_name=MYL7	feature_id[19].value <= threshold=2.1324223279953003
node_151: feature_name=MALAT1	feature_id[0].value <= threshold=5.416313171386719
node_152: feature_name=RNF207	feature_id[18].value <= threshold=2.7795439958572388
node_153: feature_name=MT-CO1	feature_id[1].value <= threshold=2.1579651832580566
node_154: feature_name=MYH6	feature_id[6].value <= threshold=3.1091763973236084
node_155: feature_name=CKMT2	feature_id[4].value <= threshold=2.698674201965332
node_156: feature_name=CD36	feature_id[16].value <= threshold=3.5204973220825195
node_157: feature_name=SLC8A1-AS1	feature_id[9].value <= threshold=3.7609074115753174
node_158: feature_name=SLC25A4	feature_id[2].value <= threshold=2.073991894721985
node_159: feature_name=RNF207	feature_id[18].value <= threshold=2.133862853050232
node_160: feature_name=CKMT2	feature_id[4].value <= threshold=0.18694984912872314
node_161: feature_name=MALAT1	feature_id[0].value > threshold=3.116292357444763
node_181: feature_name=SLC8A1-AS1	feature_id[9].value <= threshold=0.44948863983154297
node_182: feature_name=MALAT1	feature_id[0].value > threshold=3.3804925680160522
node_194: feature_name=HIF3A	feature_id[17].value <= threshold=2.831003189086914
node_195: feature_name=MYH6	feature_id[6].value <= threshold=2.5221186876296997
node_196: feature_name=LRRTM3	feature_id[7].value <= threshold=3.1112788915634155
node_197: feature_name=LRRTM3	feature_id[7].value <= threshold=0.5346163511276245
node_198: feature_name=CD36	feature_id[16].value <= threshold=2.819793701171875
node_199: feature_name=MALAT1	feature_id[0].value > threshold=4.555672883987427
node_201: feature_name=MALAT1	feature_id[0].value > threshold=4.556087017059326
node_203: feature_name=MALAT1	feature_id[0].value <= threshold=5.031286716461182
node_204: feature_name=MALAT1	feature_id[0].value <= threshold=5.02827000617981
node_205: feature_name=CD36	feature_id[16].value <= threshold=2.4259272813796997
node_206: feature_name=CD36	feature_id[16].value > threshold=0.9934757351875305
Class: COVID-19
Rules_27	passed counts:105
node_0: feature_name=MALAT1	feature_id[0].value <= threshold=5.9397478103637695
node_1: feature_name=MT-CO1	feature_id[1].value <= threshold=4.298401832580566
node_2: feature_name=CD36	feature_id[16].value <= threshold=3.7098164558410645
node_3: feature_name=PTGDS	feature_id[5].value <= threshold=2.0249820947647095
node_4: feature_name=MALAT1	feature_id[0].value > threshold=1.9325557947158813
node_140: feature_name=MALAT1	feature_id[0].value <= threshold=5.504354000091553
node_141: feature_name=CKMT2	feature_id[4].value <= threshold=2.9606659412384033
node_142: feature_name=MYL7	feature_id[19].value <= threshold=2.817116618156433
node_143: feature_name=UQCRFS1	feature_id[12].value <= threshold=2.293657422065735
node_144: feature_name=LRRTM3	feature_id[7].value <= threshold=4.27920389175415
node_145: feature_name=MMP23B	feature_id[15].value <= threshold=2.35822856426239
node_146: feature_name=HIF3A	feature_id[17].value <= threshold=3.001739025115967
node_147: feature_name=SLC8A1-AS1	feature_id[9].value <= threshold=3.8121548891067505
node_148: feature_name=COX7C	feature_id[10].value <= threshold=3.7888853549957275
node_149: feature_name=UQCRH	feature_id[13].value <= threshold=3.7895537614822388
node_150: feature_name=MYL7	feature_id[19].value <= threshold=2.1324223279953003
node_151: feature_name=MALAT1	feature_id[0].value <= threshold=5.416313171386719
node_152: feature_name=RNF207	feature_id[18].value <= threshold=2.7795439958572388
node_153: feature_name=MT-CO1	feature_id[1].value <= threshold=2.1579651832580566
node_154: feature_name=MYH6	feature_id[6].value <= threshold=3.1091763973236084
node_155: feature_name=CKMT2	feature_id[4].value <= threshold=2.698674201965332
node_156: feature_name=CD36	feature_id[16].value <= threshold=3.5204973220825195
node_157: feature_name=SLC8A1-AS1	feature_id[9].value <= threshold=3.7609074115753174
node_158: feature_name=SLC25A4	feature_id[2].value <= threshold=2.073991894721985
node_159: feature_name=RNF207	feature_id[18].value <= threshold=2.133862853050232
node_160: feature_name=CKMT2	feature_id[4].value <= threshold=0.18694984912872314
node_161: feature_name=MALAT1	feature_id[0].value > threshold=3.116292357444763
node_181: feature_name=SLC8A1-AS1	feature_id[9].value <= threshold=0.44948863983154297
node_182: feature_name=MALAT1	feature_id[0].value > threshold=3.3804925680160522
node_194: feature_name=HIF3A	feature_id[17].value <= threshold=2.831003189086914
node_195: feature_name=MYH6	feature_id[6].value <= threshold=2.5221186876296997
node_196: feature_name=LRRTM3	feature_id[7].value <= threshold=3.1112788915634155
node_197: feature_name=LRRTM3	feature_id[7].value <= threshold=0.5346163511276245
node_198: feature_name=CD36	feature_id[16].value <= threshold=2.819793701171875
node_199: feature_name=MALAT1	feature_id[0].value > threshold=4.555672883987427
node_201: feature_name=MALAT1	feature_id[0].value > threshold=4.556087017059326
node_203: feature_name=MALAT1	feature_id[0].value <= threshold=5.031286716461182
node_204: feature_name=MALAT1	feature_id[0].value <= threshold=5.02827000617981
node_205: feature_name=CD36	feature_id[16].value <= threshold=2.4259272813796997
node_206: feature_name=CD36	feature_id[16].value <= threshold=0.9934757351875305
node_207: feature_name=MALAT1	feature_id[0].value > threshold=4.788282155990601
node_219: feature_name=MALAT1	feature_id[0].value <= threshold=4.982151508331299
Class: COVID-19
Rules_28	passed counts:99
node_0: feature_name=MALAT1	feature_id[0].value <= threshold=5.9397478103637695
node_1: feature_name=MT-CO1	feature_id[1].value <= threshold=4.298401832580566
node_2: feature_name=CD36	feature_id[16].value <= threshold=3.7098164558410645
node_3: feature_name=PTGDS	feature_id[5].value <= threshold=2.0249820947647095
node_4: feature_name=MALAT1	feature_id[0].value > threshold=1.9325557947158813
node_140: feature_name=MALAT1	feature_id[0].value <= threshold=5.504354000091553
node_141: feature_name=CKMT2	feature_id[4].value <= threshold=2.9606659412384033
node_142: feature_name=MYL7	feature_id[19].value <= threshold=2.817116618156433
node_143: feature_name=UQCRFS1	feature_id[12].value <= threshold=2.293657422065735
node_144: feature_name=LRRTM3	feature_id[7].value <= threshold=4.27920389175415
node_145: feature_name=MMP23B	feature_id[15].value <= threshold=2.35822856426239
node_146: feature_name=HIF3A	feature_id[17].value <= threshold=3.001739025115967
node_147: feature_name=SLC8A1-AS1	feature_id[9].value <= threshold=3.8121548891067505
node_148: feature_name=COX7C	feature_id[10].value <= threshold=3.7888853549957275
node_149: feature_name=UQCRH	feature_id[13].value <= threshold=3.7895537614822388
node_150: feature_name=MYL7	feature_id[19].value <= threshold=2.1324223279953003
node_151: feature_name=MALAT1	feature_id[0].value <= threshold=5.416313171386719
node_152: feature_name=RNF207	feature_id[18].value <= threshold=2.7795439958572388
node_153: feature_name=MT-CO1	feature_id[1].value <= threshold=2.1579651832580566
node_154: feature_name=MYH6	feature_id[6].value <= threshold=3.1091763973236084
node_155: feature_name=CKMT2	feature_id[4].value > threshold=2.698674201965332
node_371: feature_name=HIF3A	feature_id[17].value <= threshold=2.7555689811706543
node_372: feature_name=CKMT2	feature_id[4].value > threshold=2.699967861175537
node_374: feature_name=COX7A1	feature_id[14].value <= threshold=1.736526906490326
node_375: feature_name=MALAT1	feature_id[0].value > threshold=3.9516375064849854
node_391: feature_name=CKMT2	feature_id[4].value <= threshold=2.8576409816741943
Class: COVID-19
Rules_29	passed counts:98
node_0: feature_name=MALAT1	feature_id[0].value <= threshold=5.9397478103637695
node_1: feature_name=MT-CO1	feature_id[1].value <= threshold=4.298401832580566
node_2: feature_name=CD36	feature_id[16].value <= threshold=3.7098164558410645
node_3: feature_name=PTGDS	feature_id[5].value <= threshold=2.0249820947647095
node_4: feature_name=MALAT1	feature_id[0].value > threshold=1.9325557947158813
node_140: feature_name=MALAT1	feature_id[0].value <= threshold=5.504354000091553
node_141: feature_name=CKMT2	feature_id[4].value > threshold=2.9606659412384033
node_647: feature_name=SLC8A1-AS1	feature_id[9].value <= threshold=2.7975618839263916
node_648: feature_name=LRRTM3	feature_id[7].value <= threshold=3.0036453008651733
node_649: feature_name=COX7C	feature_id[10].value <= threshold=0.7621527910232544
node_650: feature_name=CD36	feature_id[16].value <= threshold=3.615113854408264
node_651: feature_name=MYH6	feature_id[6].value <= threshold=4.586461782455444
node_652: feature_name=MALAT1	feature_id[0].value <= threshold=5.387642860412598
node_653: feature_name=HIF3A	feature_id[17].value <= threshold=3.143103003501892
node_654: feature_name=MMP23B	feature_id[15].value <= threshold=1.237985372543335
node_655: feature_name=CKMT2	feature_id[4].value <= threshold=4.138821125030518
node_656: feature_name=COX5A	feature_id[8].value <= threshold=2.5276870727539062
node_657: feature_name=SLC25A4	feature_id[2].value <= threshold=2.6618669033050537
Class: COVID-19
Rules_30	passed counts:94
node_0: feature_name=MALAT1	feature_id[0].value <= threshold=5.9397478103637695
node_1: feature_name=MT-CO1	feature_id[1].value <= threshold=4.298401832580566
node_2: feature_name=CD36	feature_id[16].value <= threshold=3.7098164558410645
node_3: feature_name=PTGDS	feature_id[5].value <= threshold=2.0249820947647095
node_4: feature_name=MALAT1	feature_id[0].value > threshold=1.9325557947158813
node_140: feature_name=MALAT1	feature_id[0].value <= threshold=5.504354000091553
node_141: feature_name=CKMT2	feature_id[4].value <= threshold=2.9606659412384033
node_142: feature_name=MYL7	feature_id[19].value <= threshold=2.817116618156433
node_143: feature_name=UQCRFS1	feature_id[12].value <= threshold=2.293657422065735
node_144: feature_name=LRRTM3	feature_id[7].value <= threshold=4.27920389175415
node_145: feature_name=MMP23B	feature_id[15].value <= threshold=2.35822856426239
node_146: feature_name=HIF3A	feature_id[17].value <= threshold=3.001739025115967
node_147: feature_name=SLC8A1-AS1	feature_id[9].value <= threshold=3.8121548891067505
node_148: feature_name=COX7C	feature_id[10].value <= threshold=3.7888853549957275
node_149: feature_name=UQCRH	feature_id[13].value <= threshold=3.7895537614822388
node_150: feature_name=MYL7	feature_id[19].value <= threshold=2.1324223279953003
node_151: feature_name=MALAT1	feature_id[0].value <= threshold=5.416313171386719
node_152: feature_name=RNF207	feature_id[18].value <= threshold=2.7795439958572388
node_153: feature_name=MT-CO1	feature_id[1].value <= threshold=2.1579651832580566
node_154: feature_name=MYH6	feature_id[6].value <= threshold=3.1091763973236084
node_155: feature_name=CKMT2	feature_id[4].value <= threshold=2.698674201965332
node_156: feature_name=CD36	feature_id[16].value <= threshold=3.5204973220825195
node_157: feature_name=SLC8A1-AS1	feature_id[9].value <= threshold=3.7609074115753174
node_158: feature_name=SLC25A4	feature_id[2].value <= threshold=2.073991894721985
node_159: feature_name=RNF207	feature_id[18].value <= threshold=2.133862853050232
node_160: feature_name=CKMT2	feature_id[4].value > threshold=0.18694984912872314
node_296: feature_name=MALAT1	feature_id[0].value <= threshold=5.353024482727051
node_297: feature_name=MALAT1	feature_id[0].value <= threshold=5.270585775375366
node_298: feature_name=UQCRH	feature_id[13].value > threshold=1.8001428842544556
node_300: feature_name=UQCRH	feature_id[13].value > threshold=1.803950548171997
Class: COVID-19
Rules_31	passed counts:93
node_0: feature_name=MALAT1	feature_id[0].value <= threshold=5.9397478103637695
node_1: feature_name=MT-CO1	feature_id[1].value > threshold=4.298401832580566
node_1155: feature_name=MT-CO1	feature_id[1].value <= threshold=4.813469171524048
node_1156: feature_name=PTGDS	feature_id[5].value <= threshold=0.915137529373169
node_1157: feature_name=RPL7	feature_id[11].value <= threshold=2.248440146446228
node_1158: feature_name=COX5B	feature_id[3].value <= threshold=3.8014185428619385
node_1159: feature_name=COX7A1	feature_id[14].value <= threshold=3.5831533670425415
node_1160: feature_name=CD36	feature_id[16].value <= threshold=3.5497403144836426
node_1161: feature_name=COX5A	feature_id[8].value <= threshold=3.3708704710006714
node_1162: feature_name=MYL7	feature_id[19].value <= threshold=3.438004732131958
node_1163: feature_name=UQCRH	feature_id[13].value <= threshold=3.1273157596588135
node_1164: feature_name=MYH6	feature_id[6].value <= threshold=3.633167862892151
node_1165: feature_name=MMP23B	feature_id[15].value <= threshold=0.9533365368843079
node_1166: feature_name=COX7A1	feature_id[14].value <= threshold=3.2652997970581055
node_1167: feature_name=RPL7	feature_id[11].value <= threshold=1.811843991279602
node_1168: feature_name=HIF3A	feature_id[17].value <= threshold=2.7109755277633667
node_1169: feature_name=SLC25A4	feature_id[2].value <= threshold=3.568284034729004
Class: COVID-19
Rules_32	passed counts:90
node_0: feature_name=MALAT1	feature_id[0].value <= threshold=5.9397478103637695
node_1: feature_name=MT-CO1	feature_id[1].value <= threshold=4.298401832580566
node_2: feature_name=CD36	feature_id[16].value <= threshold=3.7098164558410645
node_3: feature_name=PTGDS	feature_id[5].value <= threshold=2.0249820947647095
node_4: feature_name=MALAT1	feature_id[0].value > threshold=1.9325557947158813
node_140: feature_name=MALAT1	feature_id[0].value > threshold=5.504354000091553
node_714: feature_name=CD36	feature_id[16].value <= threshold=0.6714919209480286
node_715: feature_name=MMP23B	feature_id[15].value <= threshold=0.4405653476715088
node_716: feature_name=COX7A1	feature_id[14].value <= threshold=1.262105941772461
node_717: feature_name=LRRTM3	feature_id[7].value <= threshold=3.1976295709609985
node_718: feature_name=MYL7	feature_id[19].value <= threshold=0.9506626129150391
node_719: feature_name=UQCRH	feature_id[13].value <= threshold=3.34731388092041
node_720: feature_name=MALAT1	feature_id[0].value > threshold=5.505167007446289
node_722: feature_name=SLC8A1-AS1	feature_id[9].value <= threshold=4.313295364379883
node_723: feature_name=CKMT2	feature_id[4].value <= threshold=3.686641573905945
node_724: feature_name=MT-CO1	feature_id[1].value <= threshold=1.2310583591461182
node_725: feature_name=HIF3A	feature_id[17].value <= threshold=3.129312753677368
node_726: feature_name=UQCRFS1	feature_id[12].value <= threshold=2.9562745094299316
node_727: feature_name=MYH6	feature_id[6].value <= threshold=3.1900161504745483
node_728: feature_name=MALAT1	feature_id[0].value <= threshold=5.9004127979278564
node_729: feature_name=MALAT1	feature_id[0].value > threshold=5.74111270904541
node_781: feature_name=CKMT2	feature_id[4].value <= threshold=1.4017976522445679
node_782: feature_name=MALAT1	feature_id[0].value <= threshold=5.802903890609741
node_783: feature_name=MALAT1	feature_id[0].value <= threshold=5.801806926727295
Class: COVID-19
Rules_33	passed counts:89
node_0: feature_name=MALAT1	feature_id[0].value <= threshold=5.9397478103637695
node_1: feature_name=MT-CO1	feature_id[1].value <= threshold=4.298401832580566
node_2: feature_name=CD36	feature_id[16].value <= threshold=3.7098164558410645
node_3: feature_name=PTGDS	feature_id[5].value <= threshold=2.0249820947647095
node_4: feature_name=MALAT1	feature_id[0].value > threshold=1.9325557947158813
node_140: feature_name=MALAT1	feature_id[0].value <= threshold=5.504354000091553
node_141: feature_name=CKMT2	feature_id[4].value <= threshold=2.9606659412384033
node_142: feature_name=MYL7	feature_id[19].value <= threshold=2.817116618156433
node_143: feature_name=UQCRFS1	feature_id[12].value <= threshold=2.293657422065735
node_144: feature_name=LRRTM3	feature_id[7].value <= threshold=4.27920389175415
node_145: feature_name=MMP23B	feature_id[15].value <= threshold=2.35822856426239
node_146: feature_name=HIF3A	feature_id[17].value <= threshold=3.001739025115967
node_147: feature_name=SLC8A1-AS1	feature_id[9].value <= threshold=3.8121548891067505
node_148: feature_name=COX7C	feature_id[10].value <= threshold=3.7888853549957275
node_149: feature_name=UQCRH	feature_id[13].value <= threshold=3.7895537614822388
node_150: feature_name=MYL7	feature_id[19].value <= threshold=2.1324223279953003
node_151: feature_name=MALAT1	feature_id[0].value <= threshold=5.416313171386719
node_152: feature_name=RNF207	feature_id[18].value <= threshold=2.7795439958572388
node_153: feature_name=MT-CO1	feature_id[1].value > threshold=2.1579651832580566
node_447: feature_name=MT-CO1	feature_id[1].value > threshold=2.160448670387268
node_449: feature_name=SLC8A1-AS1	feature_id[9].value <= threshold=3.5196213722229004
node_450: feature_name=MYH6	feature_id[6].value <= threshold=2.9233237504959106
node_451: feature_name=MT-CO1	feature_id[1].value <= threshold=3.1412193775177
node_452: feature_name=MT-CO1	feature_id[1].value <= threshold=3.134858250617981
node_453: feature_name=UQCRH	feature_id[13].value <= threshold=2.716974377632141
node_454: feature_name=SLC8A1-AS1	feature_id[9].value > threshold=0.2863636612892151
node_484: feature_name=LRRTM3	feature_id[7].value <= threshold=2.7624573707580566
Class: COVID-19
Rules_34	passed counts:78
node_0: feature_name=MALAT1	feature_id[0].value <= threshold=5.9397478103637695
node_1: feature_name=MT-CO1	feature_id[1].value <= threshold=4.298401832580566
node_2: feature_name=CD36	feature_id[16].value <= threshold=3.7098164558410645
node_3: feature_name=PTGDS	feature_id[5].value <= threshold=2.0249820947647095
node_4: feature_name=MALAT1	feature_id[0].value > threshold=1.9325557947158813
node_140: feature_name=MALAT1	feature_id[0].value <= threshold=5.504354000091553
node_141: feature_name=CKMT2	feature_id[4].value <= threshold=2.9606659412384033
node_142: feature_name=MYL7	feature_id[19].value <= threshold=2.817116618156433
node_143: feature_name=UQCRFS1	feature_id[12].value <= threshold=2.293657422065735
node_144: feature_name=LRRTM3	feature_id[7].value <= threshold=4.27920389175415
node_145: feature_name=MMP23B	feature_id[15].value <= threshold=2.35822856426239
node_146: feature_name=HIF3A	feature_id[17].value <= threshold=3.001739025115967
node_147: feature_name=SLC8A1-AS1	feature_id[9].value <= threshold=3.8121548891067505
node_148: feature_name=COX7C	feature_id[10].value <= threshold=3.7888853549957275
node_149: feature_name=UQCRH	feature_id[13].value <= threshold=3.7895537614822388
node_150: feature_name=MYL7	feature_id[19].value <= threshold=2.1324223279953003
node_151: feature_name=MALAT1	feature_id[0].value <= threshold=5.416313171386719
node_152: feature_name=RNF207	feature_id[18].value <= threshold=2.7795439958572388
node_153: feature_name=MT-CO1	feature_id[1].value <= threshold=2.1579651832580566
node_154: feature_name=MYH6	feature_id[6].value > threshold=3.1091763973236084
node_402: feature_name=MALAT1	feature_id[0].value > threshold=2.2760809659957886
node_404: feature_name=COX5B	feature_id[3].value <= threshold=2.4406768083572388
node_405: feature_name=LRRTM3	feature_id[7].value <= threshold=3.1343748569488525
node_406: feature_name=MYH6	feature_id[6].value > threshold=3.1102676391601562
node_412: feature_name=COX5A	feature_id[8].value <= threshold=2.9906797409057617
node_413: feature_name=CKMT2	feature_id[4].value <= threshold=2.596416473388672
node_414: feature_name=CD36	feature_id[16].value <= threshold=3.1746712923049927
node_415: feature_name=MALAT1	feature_id[0].value > threshold=3.2015881538391113
node_419: feature_name=MYH6	feature_id[6].value > threshold=3.532891631126404
node_421: feature_name=MYH6	feature_id[6].value > threshold=3.537940740585327
node_423: feature_name=MYH6	feature_id[6].value > threshold=3.59323787689209
Class: COVID-19
Rules_35	passed counts:73
node_0: feature_name=MALAT1	feature_id[0].value <= threshold=5.9397478103637695
node_1: feature_name=MT-CO1	feature_id[1].value <= threshold=4.298401832580566
node_2: feature_name=CD36	feature_id[16].value <= threshold=3.7098164558410645
node_3: feature_name=PTGDS	feature_id[5].value <= threshold=2.0249820947647095
node_4: feature_name=MALAT1	feature_id[0].value > threshold=1.9325557947158813
node_140: feature_name=MALAT1	feature_id[0].value > threshold=5.504354000091553
node_714: feature_name=CD36	feature_id[16].value > threshold=0.6714919209480286
node_886: feature_name=CD36	feature_id[16].value > threshold=2.840857744216919
node_888: feature_name=LRRTM3	feature_id[7].value <= threshold=0.7655423283576965
node_889: feature_name=CD36	feature_id[16].value <= threshold=3.198751211166382
node_890: feature_name=MALAT1	feature_id[0].value <= threshold=5.865278720855713
node_891: feature_name=MT-CO1	feature_id[1].value <= threshold=3.638070225715637
node_892: feature_name=MMP23B	feature_id[15].value <= threshold=1.4778438806533813
node_893: feature_name=SLC8A1-AS1	feature_id[9].value <= threshold=1.1632554531097412
node_894: feature_name=COX5B	feature_id[3].value <= threshold=1.1433159112930298
node_895: feature_name=CD36	feature_id[16].value <= threshold=3.150442123413086
node_896: feature_name=MYH6	feature_id[6].value <= threshold=2.9245922565460205
node_897: feature_name=CD36	feature_id[16].value <= threshold=3.123049259185791
Class: COVID-19
Rules_36	passed counts:72
node_0: feature_name=MALAT1	feature_id[0].value <= threshold=5.9397478103637695
node_1: feature_name=MT-CO1	feature_id[1].value > threshold=4.298401832580566
node_1155: feature_name=MT-CO1	feature_id[1].value > threshold=4.813469171524048
node_1207: feature_name=PTGDS	feature_id[5].value <= threshold=0.6653861403465271
node_1208: feature_name=MT-CO1	feature_id[1].value > threshold=5.341858863830566
node_1254: feature_name=MT-CO1	feature_id[1].value <= threshold=5.614289045333862
node_1255: feature_name=MT-CO1	feature_id[1].value <= threshold=5.611783981323242
node_1256: feature_name=COX7C	feature_id[10].value > threshold=0.9917149543762207
Class: Healthy
Rules_37	passed counts:68
node_0: feature_name=MALAT1	feature_id[0].value <= threshold=5.9397478103637695
node_1: feature_name=MT-CO1	feature_id[1].value <= threshold=4.298401832580566
node_2: feature_name=CD36	feature_id[16].value <= threshold=3.7098164558410645
node_3: feature_name=PTGDS	feature_id[5].value > threshold=2.0249820947647095
node_983: feature_name=MT-CO1	feature_id[1].value > threshold=1.042354702949524
Class: Healthy
Rules_38	passed counts:64
node_0: feature_name=MALAT1	feature_id[0].value <= threshold=5.9397478103637695
node_1: feature_name=MT-CO1	feature_id[1].value <= threshold=4.298401832580566
node_2: feature_name=CD36	feature_id[16].value <= threshold=3.7098164558410645
node_3: feature_name=PTGDS	feature_id[5].value <= threshold=2.0249820947647095
node_4: feature_name=MALAT1	feature_id[0].value > threshold=1.9325557947158813
node_140: feature_name=MALAT1	feature_id[0].value <= threshold=5.504354000091553
node_141: feature_name=CKMT2	feature_id[4].value <= threshold=2.9606659412384033
node_142: feature_name=MYL7	feature_id[19].value <= threshold=2.817116618156433
node_143: feature_name=UQCRFS1	feature_id[12].value <= threshold=2.293657422065735
node_144: feature_name=LRRTM3	feature_id[7].value <= threshold=4.27920389175415
node_145: feature_name=MMP23B	feature_id[15].value <= threshold=2.35822856426239
node_146: feature_name=HIF3A	feature_id[17].value > threshold=3.001739025115967
node_572: feature_name=SLC8A1-AS1	feature_id[9].value <= threshold=2.7582454681396484
node_573: feature_name=CKMT2	feature_id[4].value <= threshold=2.6853383779525757
node_574: feature_name=RNF207	feature_id[18].value <= threshold=2.7240943908691406
node_575: feature_name=CD36	feature_id[16].value <= threshold=3.627765417098999
node_576: feature_name=MT-CO1	feature_id[1].value <= threshold=2.4834823608398438
node_577: feature_name=MYH6	feature_id[6].value <= threshold=3.02241849899292
node_578: feature_name=HIF3A	feature_id[17].value <= threshold=3.839991331100464
Class: COVID-19
Rules_39	passed counts:62
node_0: feature_name=MALAT1	feature_id[0].value <= threshold=5.9397478103637695
node_1: feature_name=MT-CO1	feature_id[1].value <= threshold=4.298401832580566
node_2: feature_name=CD36	feature_id[16].value <= threshold=3.7098164558410645
node_3: feature_name=PTGDS	feature_id[5].value <= threshold=2.0249820947647095
node_4: feature_name=MALAT1	feature_id[0].value > threshold=1.9325557947158813
node_140: feature_name=MALAT1	feature_id[0].value > threshold=5.504354000091553
node_714: feature_name=CD36	feature_id[16].value > threshold=0.6714919209480286
node_886: feature_name=CD36	feature_id[16].value <= threshold=2.840857744216919
Class: Healthy
Rules_40	passed counts:55
node_0: feature_name=MALAT1	feature_id[0].value <= threshold=5.9397478103637695
node_1: feature_name=MT-CO1	feature_id[1].value <= threshold=4.298401832580566
node_2: feature_name=CD36	feature_id[16].value <= threshold=3.7098164558410645
node_3: feature_name=PTGDS	feature_id[5].value <= threshold=2.0249820947647095
node_4: feature_name=MALAT1	feature_id[0].value > threshold=1.9325557947158813
node_140: feature_name=MALAT1	feature_id[0].value <= threshold=5.504354000091553
node_141: feature_name=CKMT2	feature_id[4].value <= threshold=2.9606659412384033
node_142: feature_name=MYL7	feature_id[19].value <= threshold=2.817116618156433
node_143: feature_name=UQCRFS1	feature_id[12].value <= threshold=2.293657422065735
node_144: feature_name=LRRTM3	feature_id[7].value <= threshold=4.27920389175415
node_145: feature_name=MMP23B	feature_id[15].value <= threshold=2.35822856426239
node_146: feature_name=HIF3A	feature_id[17].value <= threshold=3.001739025115967
node_147: feature_name=SLC8A1-AS1	feature_id[9].value > threshold=3.8121548891067505
node_557: feature_name=SLC25A4	feature_id[2].value <= threshold=2.0592318773269653
node_558: feature_name=MALAT1	feature_id[0].value > threshold=3.002646565437317
node_560: feature_name=MALAT1	feature_id[0].value <= threshold=5.472535610198975
node_561: feature_name=COX5A	feature_id[8].value <= threshold=2.6224493980407715
node_562: feature_name=MALAT1	feature_id[0].value > threshold=3.907734990119934
Class: COVID-19
Rules_41	passed counts:55
node_0: feature_name=MALAT1	feature_id[0].value <= threshold=5.9397478103637695
node_1: feature_name=MT-CO1	feature_id[1].value <= threshold=4.298401832580566
node_2: feature_name=CD36	feature_id[16].value <= threshold=3.7098164558410645
node_3: feature_name=PTGDS	feature_id[5].value <= threshold=2.0249820947647095
node_4: feature_name=MALAT1	feature_id[0].value > threshold=1.9325557947158813
node_140: feature_name=MALAT1	feature_id[0].value <= threshold=5.504354000091553
node_141: feature_name=CKMT2	feature_id[4].value <= threshold=2.9606659412384033
node_142: feature_name=MYL7	feature_id[19].value <= threshold=2.817116618156433
node_143: feature_name=UQCRFS1	feature_id[12].value <= threshold=2.293657422065735
node_144: feature_name=LRRTM3	feature_id[7].value <= threshold=4.27920389175415
node_145: feature_name=MMP23B	feature_id[15].value <= threshold=2.35822856426239
node_146: feature_name=HIF3A	feature_id[17].value <= threshold=3.001739025115967
node_147: feature_name=SLC8A1-AS1	feature_id[9].value <= threshold=3.8121548891067505
node_148: feature_name=COX7C	feature_id[10].value <= threshold=3.7888853549957275
node_149: feature_name=UQCRH	feature_id[13].value <= threshold=3.7895537614822388
node_150: feature_name=MYL7	feature_id[19].value <= threshold=2.1324223279953003
node_151: feature_name=MALAT1	feature_id[0].value <= threshold=5.416313171386719
node_152: feature_name=RNF207	feature_id[18].value <= threshold=2.7795439958572388
node_153: feature_name=MT-CO1	feature_id[1].value <= threshold=2.1579651832580566
node_154: feature_name=MYH6	feature_id[6].value <= threshold=3.1091763973236084
node_155: feature_name=CKMT2	feature_id[4].value <= threshold=2.698674201965332
node_156: feature_name=CD36	feature_id[16].value <= threshold=3.5204973220825195
node_157: feature_name=SLC8A1-AS1	feature_id[9].value <= threshold=3.7609074115753174
node_158: feature_name=SLC25A4	feature_id[2].value <= threshold=2.073991894721985
node_159: feature_name=RNF207	feature_id[18].value > threshold=2.133862853050232
node_307: feature_name=MALAT1	feature_id[0].value > threshold=3.5604578256607056
node_311: feature_name=CKMT2	feature_id[4].value <= threshold=2.4642679691314697
Class: COVID-19
Rules_42	passed counts:51
node_0: feature_name=MALAT1	feature_id[0].value <= threshold=5.9397478103637695
node_1: feature_name=MT-CO1	feature_id[1].value <= threshold=4.298401832580566
node_2: feature_name=CD36	feature_id[16].value <= threshold=3.7098164558410645
node_3: feature_name=PTGDS	feature_id[5].value <= threshold=2.0249820947647095
node_4: feature_name=MALAT1	feature_id[0].value > threshold=1.9325557947158813
node_140: feature_name=MALAT1	feature_id[0].value <= threshold=5.504354000091553
node_141: feature_name=CKMT2	feature_id[4].value <= threshold=2.9606659412384033
node_142: feature_name=MYL7	feature_id[19].value <= threshold=2.817116618156433
node_143: feature_name=UQCRFS1	feature_id[12].value <= threshold=2.293657422065735
node_144: feature_name=LRRTM3	feature_id[7].value <= threshold=4.27920389175415
node_145: feature_name=MMP23B	feature_id[15].value <= threshold=2.35822856426239
node_146: feature_name=HIF3A	feature_id[17].value <= threshold=3.001739025115967
node_147: feature_name=SLC8A1-AS1	feature_id[9].value <= threshold=3.8121548891067505
node_148: feature_name=COX7C	feature_id[10].value <= threshold=3.7888853549957275
node_149: feature_name=UQCRH	feature_id[13].value <= threshold=3.7895537614822388
node_150: feature_name=MYL7	feature_id[19].value <= threshold=2.1324223279953003
node_151: feature_name=MALAT1	feature_id[0].value <= threshold=5.416313171386719
node_152: feature_name=RNF207	feature_id[18].value <= threshold=2.7795439958572388
node_153: feature_name=MT-CO1	feature_id[1].value <= threshold=2.1579651832580566
node_154: feature_name=MYH6	feature_id[6].value <= threshold=3.1091763973236084
node_155: feature_name=CKMT2	feature_id[4].value <= threshold=2.698674201965332
node_156: feature_name=CD36	feature_id[16].value <= threshold=3.5204973220825195
node_157: feature_name=SLC8A1-AS1	feature_id[9].value <= threshold=3.7609074115753174
node_158: feature_name=SLC25A4	feature_id[2].value <= threshold=2.073991894721985
node_159: feature_name=RNF207	feature_id[18].value <= threshold=2.133862853050232
node_160: feature_name=CKMT2	feature_id[4].value <= threshold=0.18694984912872314
node_161: feature_name=MALAT1	feature_id[0].value <= threshold=3.116292357444763
node_162: feature_name=SLC8A1-AS1	feature_id[9].value <= threshold=3.056508779525757
node_163: feature_name=MYH6	feature_id[6].value <= threshold=2.1302257776260376
node_164: feature_name=CD36	feature_id[16].value > threshold=0.25074172019958496
Class: COVID-19
Rules_43	passed counts:50
node_0: feature_name=MALAT1	feature_id[0].value <= threshold=5.9397478103637695
node_1: feature_name=MT-CO1	feature_id[1].value <= threshold=4.298401832580566
node_2: feature_name=CD36	feature_id[16].value <= threshold=3.7098164558410645
node_3: feature_name=PTGDS	feature_id[5].value <= threshold=2.0249820947647095
node_4: feature_name=MALAT1	feature_id[0].value > threshold=1.9325557947158813
node_140: feature_name=MALAT1	feature_id[0].value <= threshold=5.504354000091553
node_141: feature_name=CKMT2	feature_id[4].value <= threshold=2.9606659412384033
node_142: feature_name=MYL7	feature_id[19].value <= threshold=2.817116618156433
node_143: feature_name=UQCRFS1	feature_id[12].value <= threshold=2.293657422065735
node_144: feature_name=LRRTM3	feature_id[7].value <= threshold=4.27920389175415
node_145: feature_name=MMP23B	feature_id[15].value <= threshold=2.35822856426239
node_146: feature_name=HIF3A	feature_id[17].value <= threshold=3.001739025115967
node_147: feature_name=SLC8A1-AS1	feature_id[9].value <= threshold=3.8121548891067505
node_148: feature_name=COX7C	feature_id[10].value <= threshold=3.7888853549957275
node_149: feature_name=UQCRH	feature_id[13].value <= threshold=3.7895537614822388
node_150: feature_name=MYL7	feature_id[19].value <= threshold=2.1324223279953003
node_151: feature_name=MALAT1	feature_id[0].value <= threshold=5.416313171386719
node_152: feature_name=RNF207	feature_id[18].value <= threshold=2.7795439958572388
node_153: feature_name=MT-CO1	feature_id[1].value <= threshold=2.1579651832580566
node_154: feature_name=MYH6	feature_id[6].value <= threshold=3.1091763973236084
node_155: feature_name=CKMT2	feature_id[4].value <= threshold=2.698674201965332
node_156: feature_name=CD36	feature_id[16].value <= threshold=3.5204973220825195
node_157: feature_name=SLC8A1-AS1	feature_id[9].value <= threshold=3.7609074115753174
node_158: feature_name=SLC25A4	feature_id[2].value > threshold=2.073991894721985
node_316: feature_name=LRRTM3	feature_id[7].value <= threshold=3.320666790008545
node_317: feature_name=SLC8A1-AS1	feature_id[9].value <= threshold=3.6335935592651367
node_318: feature_name=MALAT1	feature_id[0].value > threshold=2.103667378425598
node_320: feature_name=SLC8A1-AS1	feature_id[9].value <= threshold=2.169532895088196
node_321: feature_name=MALAT1	feature_id[0].value <= threshold=3.7013304233551025
node_322: feature_name=MALAT1	feature_id[0].value <= threshold=3.673772692680359
Class: COVID-19
Rules_44	passed counts:47
node_0: feature_name=MALAT1	feature_id[0].value <= threshold=5.9397478103637695
node_1: feature_name=MT-CO1	feature_id[1].value <= threshold=4.298401832580566
node_2: feature_name=CD36	feature_id[16].value > threshold=3.7098164558410645
node_992: feature_name=CKMT2	feature_id[4].value <= threshold=2.6784591674804688
node_993: feature_name=MALAT1	feature_id[0].value <= threshold=5.512670516967773
node_994: feature_name=MALAT1	feature_id[0].value > threshold=3.3466120958328247
node_1004: feature_name=CD36	feature_id[16].value <= threshold=4.2901458740234375
node_1005: feature_name=COX7A1	feature_id[14].value <= threshold=2.1547573804855347
node_1006: feature_name=MYL7	feature_id[19].value <= threshold=2.568133234977722
node_1007: feature_name=UQCRH	feature_id[13].value <= threshold=2.750164031982422
node_1008: feature_name=UQCRFS1	feature_id[12].value <= threshold=1.9508987665176392
node_1009: feature_name=LRRTM3	feature_id[7].value <= threshold=3.247689127922058
node_1010: feature_name=RPL7	feature_id[11].value <= threshold=1.4600694179534912
node_1011: feature_name=SLC8A1-AS1	feature_id[9].value <= threshold=4.028400182723999
node_1012: feature_name=HIF3A	feature_id[17].value <= threshold=3.2661850452423096
node_1013: feature_name=MALAT1	feature_id[0].value > threshold=3.8840932846069336
node_1021: feature_name=CD36	feature_id[16].value <= threshold=3.995666742324829
node_1022: feature_name=MYH6	feature_id[6].value <= threshold=3.125127673149109
node_1023: feature_name=MALAT1	feature_id[0].value <= threshold=4.553072452545166
Class: COVID-19
Rules_45	passed counts:46
node_0: feature_name=MALAT1	feature_id[0].value <= threshold=5.9397478103637695
node_1: feature_name=MT-CO1	feature_id[1].value <= threshold=4.298401832580566
node_2: feature_name=CD36	feature_id[16].value > threshold=3.7098164558410645
node_992: feature_name=CKMT2	feature_id[4].value <= threshold=2.6784591674804688
node_993: feature_name=MALAT1	feature_id[0].value <= threshold=5.512670516967773
node_994: feature_name=MALAT1	feature_id[0].value > threshold=3.3466120958328247
node_1004: feature_name=CD36	feature_id[16].value <= threshold=4.2901458740234375
node_1005: feature_name=COX7A1	feature_id[14].value <= threshold=2.1547573804855347
node_1006: feature_name=MYL7	feature_id[19].value <= threshold=2.568133234977722
node_1007: feature_name=UQCRH	feature_id[13].value <= threshold=2.750164031982422
node_1008: feature_name=UQCRFS1	feature_id[12].value <= threshold=1.9508987665176392
node_1009: feature_name=LRRTM3	feature_id[7].value <= threshold=3.247689127922058
node_1010: feature_name=RPL7	feature_id[11].value <= threshold=1.4600694179534912
node_1011: feature_name=SLC8A1-AS1	feature_id[9].value <= threshold=4.028400182723999
node_1012: feature_name=HIF3A	feature_id[17].value <= threshold=3.2661850452423096
node_1013: feature_name=MALAT1	feature_id[0].value > threshold=3.8840932846069336
node_1021: feature_name=CD36	feature_id[16].value <= threshold=3.995666742324829
node_1022: feature_name=MYH6	feature_id[6].value <= threshold=3.125127673149109
node_1023: feature_name=MALAT1	feature_id[0].value > threshold=4.553072452545166
node_1025: feature_name=MALAT1	feature_id[0].value > threshold=4.5668699741363525
node_1027: feature_name=CD36	feature_id[16].value <= threshold=3.8915599584579468
Class: COVID-19
Rules_46	passed counts:46
node_0: feature_name=MALAT1	feature_id[0].value <= threshold=5.9397478103637695
node_1: feature_name=MT-CO1	feature_id[1].value <= threshold=4.298401832580566
node_2: feature_name=CD36	feature_id[16].value <= threshold=3.7098164558410645
node_3: feature_name=PTGDS	feature_id[5].value <= threshold=2.0249820947647095
node_4: feature_name=MALAT1	feature_id[0].value > threshold=1.9325557947158813
node_140: feature_name=MALAT1	feature_id[0].value <= threshold=5.504354000091553
node_141: feature_name=CKMT2	feature_id[4].value <= threshold=2.9606659412384033
node_142: feature_name=MYL7	feature_id[19].value <= threshold=2.817116618156433
node_143: feature_name=UQCRFS1	feature_id[12].value <= threshold=2.293657422065735
node_144: feature_name=LRRTM3	feature_id[7].value <= threshold=4.27920389175415
node_145: feature_name=MMP23B	feature_id[15].value <= threshold=2.35822856426239
node_146: feature_name=HIF3A	feature_id[17].value <= threshold=3.001739025115967
node_147: feature_name=SLC8A1-AS1	feature_id[9].value <= threshold=3.8121548891067505
node_148: feature_name=COX7C	feature_id[10].value <= threshold=3.7888853549957275
node_149: feature_name=UQCRH	feature_id[13].value <= threshold=3.7895537614822388
node_150: feature_name=MYL7	feature_id[19].value <= threshold=2.1324223279953003
node_151: feature_name=MALAT1	feature_id[0].value <= threshold=5.416313171386719
node_152: feature_name=RNF207	feature_id[18].value <= threshold=2.7795439958572388
node_153: feature_name=MT-CO1	feature_id[1].value > threshold=2.1579651832580566
node_447: feature_name=MT-CO1	feature_id[1].value > threshold=2.160448670387268
node_449: feature_name=SLC8A1-AS1	feature_id[9].value <= threshold=3.5196213722229004
node_450: feature_name=MYH6	feature_id[6].value <= threshold=2.9233237504959106
node_451: feature_name=MT-CO1	feature_id[1].value > threshold=3.1412193775177
node_493: feature_name=SLC25A4	feature_id[2].value > threshold=2.8442026376724243
node_495: feature_name=SLC25A4	feature_id[2].value > threshold=2.8491703271865845
Class: COVID-19
Rules_47	passed counts:44
node_0: feature_name=MALAT1	feature_id[0].value <= threshold=5.9397478103637695
node_1: feature_name=MT-CO1	feature_id[1].value <= threshold=4.298401832580566
node_2: feature_name=CD36	feature_id[16].value <= threshold=3.7098164558410645
node_3: feature_name=PTGDS	feature_id[5].value <= threshold=2.0249820947647095
node_4: feature_name=MALAT1	feature_id[0].value > threshold=1.9325557947158813
node_140: feature_name=MALAT1	feature_id[0].value <= threshold=5.504354000091553
node_141: feature_name=CKMT2	feature_id[4].value <= threshold=2.9606659412384033
node_142: feature_name=MYL7	feature_id[19].value <= threshold=2.817116618156433
node_143: feature_name=UQCRFS1	feature_id[12].value <= threshold=2.293657422065735
node_144: feature_name=LRRTM3	feature_id[7].value <= threshold=4.27920389175415
node_145: feature_name=MMP23B	feature_id[15].value <= threshold=2.35822856426239
node_146: feature_name=HIF3A	feature_id[17].value <= threshold=3.001739025115967
node_147: feature_name=SLC8A1-AS1	feature_id[9].value <= threshold=3.8121548891067505
node_148: feature_name=COX7C	feature_id[10].value <= threshold=3.7888853549957275
node_149: feature_name=UQCRH	feature_id[13].value <= threshold=3.7895537614822388
node_150: feature_name=MYL7	feature_id[19].value <= threshold=2.1324223279953003
node_151: feature_name=MALAT1	feature_id[0].value <= threshold=5.416313171386719
node_152: feature_name=RNF207	feature_id[18].value <= threshold=2.7795439958572388
node_153: feature_name=MT-CO1	feature_id[1].value <= threshold=2.1579651832580566
node_154: feature_name=MYH6	feature_id[6].value <= threshold=3.1091763973236084
node_155: feature_name=CKMT2	feature_id[4].value <= threshold=2.698674201965332
node_156: feature_name=CD36	feature_id[16].value <= threshold=3.5204973220825195
node_157: feature_name=SLC8A1-AS1	feature_id[9].value <= threshold=3.7609074115753174
node_158: feature_name=SLC25A4	feature_id[2].value <= threshold=2.073991894721985
node_159: feature_name=RNF207	feature_id[18].value <= threshold=2.133862853050232
node_160: feature_name=CKMT2	feature_id[4].value <= threshold=0.18694984912872314
node_161: feature_name=MALAT1	feature_id[0].value > threshold=3.116292357444763
node_181: feature_name=SLC8A1-AS1	feature_id[9].value <= threshold=0.44948863983154297
node_182: feature_name=MALAT1	feature_id[0].value > threshold=3.3804925680160522
node_194: feature_name=HIF3A	feature_id[17].value <= threshold=2.831003189086914
node_195: feature_name=MYH6	feature_id[6].value <= threshold=2.5221186876296997
node_196: feature_name=LRRTM3	feature_id[7].value <= threshold=3.1112788915634155
node_197: feature_name=LRRTM3	feature_id[7].value <= threshold=0.5346163511276245
node_198: feature_name=CD36	feature_id[16].value <= threshold=2.819793701171875
node_199: feature_name=MALAT1	feature_id[0].value > threshold=4.555672883987427
node_201: feature_name=MALAT1	feature_id[0].value > threshold=4.556087017059326
node_203: feature_name=MALAT1	feature_id[0].value > threshold=5.031286716461182
node_231: feature_name=UQCRH	feature_id[13].value <= threshold=0.9896934032440186
node_232: feature_name=HIF3A	feature_id[17].value > threshold=1.1101547479629517
node_234: feature_name=HIF3A	feature_id[17].value > threshold=2.3353649377822876
Class: COVID-19
Rules_48	passed counts:44
node_0: feature_name=MALAT1	feature_id[0].value <= threshold=5.9397478103637695
node_1: feature_name=MT-CO1	feature_id[1].value <= threshold=4.298401832580566
node_2: feature_name=CD36	feature_id[16].value <= threshold=3.7098164558410645
node_3: feature_name=PTGDS	feature_id[5].value <= threshold=2.0249820947647095
node_4: feature_name=MALAT1	feature_id[0].value > threshold=1.9325557947158813
node_140: feature_name=MALAT1	feature_id[0].value <= threshold=5.504354000091553
node_141: feature_name=CKMT2	feature_id[4].value <= threshold=2.9606659412384033
node_142: feature_name=MYL7	feature_id[19].value <= threshold=2.817116618156433
node_143: feature_name=UQCRFS1	feature_id[12].value <= threshold=2.293657422065735
node_144: feature_name=LRRTM3	feature_id[7].value <= threshold=4.27920389175415
node_145: feature_name=MMP23B	feature_id[15].value <= threshold=2.35822856426239
node_146: feature_name=HIF3A	feature_id[17].value <= threshold=3.001739025115967
node_147: feature_name=SLC8A1-AS1	feature_id[9].value <= threshold=3.8121548891067505
node_148: feature_name=COX7C	feature_id[10].value <= threshold=3.7888853549957275
node_149: feature_name=UQCRH	feature_id[13].value <= threshold=3.7895537614822388
node_150: feature_name=MYL7	feature_id[19].value <= threshold=2.1324223279953003
node_151: feature_name=MALAT1	feature_id[0].value <= threshold=5.416313171386719
node_152: feature_name=RNF207	feature_id[18].value <= threshold=2.7795439958572388
node_153: feature_name=MT-CO1	feature_id[1].value <= threshold=2.1579651832580566
node_154: feature_name=MYH6	feature_id[6].value <= threshold=3.1091763973236084
node_155: feature_name=CKMT2	feature_id[4].value <= threshold=2.698674201965332
node_156: feature_name=CD36	feature_id[16].value <= threshold=3.5204973220825195
node_157: feature_name=SLC8A1-AS1	feature_id[9].value <= threshold=3.7609074115753174
node_158: feature_name=SLC25A4	feature_id[2].value <= threshold=2.073991894721985
node_159: feature_name=RNF207	feature_id[18].value <= threshold=2.133862853050232
node_160: feature_name=CKMT2	feature_id[4].value <= threshold=0.18694984912872314
node_161: feature_name=MALAT1	feature_id[0].value > threshold=3.116292357444763
node_181: feature_name=SLC8A1-AS1	feature_id[9].value <= threshold=0.44948863983154297
node_182: feature_name=MALAT1	feature_id[0].value > threshold=3.3804925680160522
node_194: feature_name=HIF3A	feature_id[17].value <= threshold=2.831003189086914
node_195: feature_name=MYH6	feature_id[6].value <= threshold=2.5221186876296997
node_196: feature_name=LRRTM3	feature_id[7].value <= threshold=3.1112788915634155
node_197: feature_name=LRRTM3	feature_id[7].value <= threshold=0.5346163511276245
node_198: feature_name=CD36	feature_id[16].value <= threshold=2.819793701171875
node_199: feature_name=MALAT1	feature_id[0].value > threshold=4.555672883987427
node_201: feature_name=MALAT1	feature_id[0].value > threshold=4.556087017059326
node_203: feature_name=MALAT1	feature_id[0].value <= threshold=5.031286716461182
node_204: feature_name=MALAT1	feature_id[0].value <= threshold=5.02827000617981
node_205: feature_name=CD36	feature_id[16].value <= threshold=2.4259272813796997
node_206: feature_name=CD36	feature_id[16].value <= threshold=0.9934757351875305
node_207: feature_name=MALAT1	feature_id[0].value <= threshold=4.788282155990601
node_208: feature_name=MALAT1	feature_id[0].value <= threshold=4.787495136260986
node_209: feature_name=MALAT1	feature_id[0].value > threshold=4.687353134155273
Class: COVID-19
Rules_49	passed counts:44
node_0: feature_name=MALAT1	feature_id[0].value <= threshold=5.9397478103637695
node_1: feature_name=MT-CO1	feature_id[1].value <= threshold=4.298401832580566
node_2: feature_name=CD36	feature_id[16].value <= threshold=3.7098164558410645
node_3: feature_name=PTGDS	feature_id[5].value <= threshold=2.0249820947647095
node_4: feature_name=MALAT1	feature_id[0].value <= threshold=1.9325557947158813
node_5: feature_name=SLC8A1-AS1	feature_id[9].value > threshold=1.7009854316711426
node_127: feature_name=MT-CO1	feature_id[1].value <= threshold=2.9286129474639893
node_128: feature_name=SLC8A1-AS1	feature_id[9].value <= threshold=5.383976221084595
node_129: feature_name=CKMT2	feature_id[4].value > threshold=0.5759978890419006
Class: Healthy
Rules_50	passed counts:43
node_0: feature_name=MALAT1	feature_id[0].value <= threshold=5.9397478103637695
node_1: feature_name=MT-CO1	feature_id[1].value > threshold=4.298401832580566
node_1155: feature_name=MT-CO1	feature_id[1].value > threshold=4.813469171524048
node_1207: feature_name=PTGDS	feature_id[5].value <= threshold=0.6653861403465271
node_1208: feature_name=MT-CO1	feature_id[1].value <= threshold=5.341858863830566
node_1209: feature_name=COX7C	feature_id[10].value <= threshold=1.0344195365905762
node_1210: feature_name=RPL7	feature_id[11].value <= threshold=2.4397701025009155
node_1211: feature_name=UQCRFS1	feature_id[12].value <= threshold=2.251792788505554
node_1212: feature_name=MYL7	feature_id[19].value <= threshold=2.665002942085266
node_1213: feature_name=COX5A	feature_id[8].value <= threshold=2.4811463356018066
node_1214: feature_name=SLC25A4	feature_id[2].value <= threshold=4.152628183364868
node_1215: feature_name=CD36	feature_id[16].value <= threshold=3.9532991647720337
node_1216: feature_name=UQCRH	feature_id[13].value <= threshold=2.6239380836486816
Class: COVID-19
Rules_51	passed counts:43
node_0: feature_name=MALAT1	feature_id[0].value <= threshold=5.9397478103637695
node_1: feature_name=MT-CO1	feature_id[1].value <= threshold=4.298401832580566
node_2: feature_name=CD36	feature_id[16].value <= threshold=3.7098164558410645
node_3: feature_name=PTGDS	feature_id[5].value <= threshold=2.0249820947647095
node_4: feature_name=MALAT1	feature_id[0].value > threshold=1.9325557947158813
node_140: feature_name=MALAT1	feature_id[0].value > threshold=5.504354000091553
node_714: feature_name=CD36	feature_id[16].value <= threshold=0.6714919209480286
node_715: feature_name=MMP23B	feature_id[15].value <= threshold=0.4405653476715088
node_716: feature_name=COX7A1	feature_id[14].value <= threshold=1.262105941772461
node_717: feature_name=LRRTM3	feature_id[7].value <= threshold=3.1976295709609985
node_718: feature_name=MYL7	feature_id[19].value <= threshold=0.9506626129150391
node_719: feature_name=UQCRH	feature_id[13].value <= threshold=3.34731388092041
node_720: feature_name=MALAT1	feature_id[0].value > threshold=5.505167007446289
node_722: feature_name=SLC8A1-AS1	feature_id[9].value <= threshold=4.313295364379883
node_723: feature_name=CKMT2	feature_id[4].value <= threshold=3.686641573905945
node_724: feature_name=MT-CO1	feature_id[1].value <= threshold=1.2310583591461182
node_725: feature_name=HIF3A	feature_id[17].value <= threshold=3.129312753677368
node_726: feature_name=UQCRFS1	feature_id[12].value <= threshold=2.9562745094299316
node_727: feature_name=MYH6	feature_id[6].value <= threshold=3.1900161504745483
node_728: feature_name=MALAT1	feature_id[0].value > threshold=5.9004127979278564
node_790: feature_name=MYH6	feature_id[6].value <= threshold=0.944656491279602
node_791: feature_name=HIF3A	feature_id[17].value <= threshold=0.8440479040145874
node_792: feature_name=MALAT1	feature_id[0].value > threshold=5.901624441146851
node_794: feature_name=LRRTM3	feature_id[7].value <= threshold=1.2485934495925903
node_795: feature_name=CKMT2	feature_id[4].value <= threshold=1.5943281650543213
Class: COVID-19
Rules_52	passed counts:41
node_0: feature_name=MALAT1	feature_id[0].value > threshold=5.9397478103637695
node_1278: feature_name=MALAT1	feature_id[0].value <= threshold=6.040440559387207
node_1279: feature_name=CD36	feature_id[16].value <= threshold=0.4181632697582245
node_1280: feature_name=MT-CO1	feature_id[1].value > threshold=3.3351775407791138
Class: Healthy
Rules_53	passed counts:41
node_0: feature_name=MALAT1	feature_id[0].value <= threshold=5.9397478103637695
node_1: feature_name=MT-CO1	feature_id[1].value > threshold=4.298401832580566
node_1155: feature_name=MT-CO1	feature_id[1].value > threshold=4.813469171524048
node_1207: feature_name=PTGDS	feature_id[5].value <= threshold=0.6653861403465271
node_1208: feature_name=MT-CO1	feature_id[1].value <= threshold=5.341858863830566
node_1209: feature_name=COX7C	feature_id[10].value > threshold=1.0344195365905762
node_1233: feature_name=MALAT1	feature_id[0].value > threshold=0.7123445868492126
node_1241: feature_name=COX5A	feature_id[8].value > threshold=1.0658639669418335
Class: Healthy
Rules_54	passed counts:37
node_0: feature_name=MALAT1	feature_id[0].value <= threshold=5.9397478103637695
node_1: feature_name=MT-CO1	feature_id[1].value <= threshold=4.298401832580566
node_2: feature_name=CD36	feature_id[16].value <= threshold=3.7098164558410645
node_3: feature_name=PTGDS	feature_id[5].value <= threshold=2.0249820947647095
node_4: feature_name=MALAT1	feature_id[0].value > threshold=1.9325557947158813
node_140: feature_name=MALAT1	feature_id[0].value <= threshold=5.504354000091553
node_141: feature_name=CKMT2	feature_id[4].value <= threshold=2.9606659412384033
node_142: feature_name=MYL7	feature_id[19].value <= threshold=2.817116618156433
node_143: feature_name=UQCRFS1	feature_id[12].value > threshold=2.293657422065735
node_611: feature_name=LRRTM3	feature_id[7].value <= threshold=2.4652992486953735
node_612: feature_name=MYH6	feature_id[6].value <= threshold=2.2545382976531982
node_613: feature_name=UQCRFS1	feature_id[12].value > threshold=2.3065377473831177
node_615: feature_name=MALAT1	feature_id[0].value > threshold=2.5449838638305664
node_617: feature_name=RNF207	feature_id[18].value <= threshold=1.4502196311950684
node_618: feature_name=UQCRFS1	feature_id[12].value <= threshold=3.0647586584091187
Class: COVID-19
Rules_55	passed counts:36
node_0: feature_name=MALAT1	feature_id[0].value <= threshold=5.9397478103637695
node_1: feature_name=MT-CO1	feature_id[1].value <= threshold=4.298401832580566
node_2: feature_name=CD36	feature_id[16].value <= threshold=3.7098164558410645
node_3: feature_name=PTGDS	feature_id[5].value <= threshold=2.0249820947647095
node_4: feature_name=MALAT1	feature_id[0].value > threshold=1.9325557947158813
node_140: feature_name=MALAT1	feature_id[0].value <= threshold=5.504354000091553
node_141: feature_name=CKMT2	feature_id[4].value <= threshold=2.9606659412384033
node_142: feature_name=MYL7	feature_id[19].value <= threshold=2.817116618156433
node_143: feature_name=UQCRFS1	feature_id[12].value <= threshold=2.293657422065735
node_144: feature_name=LRRTM3	feature_id[7].value <= threshold=4.27920389175415
node_145: feature_name=MMP23B	feature_id[15].value <= threshold=2.35822856426239
node_146: feature_name=HIF3A	feature_id[17].value <= threshold=3.001739025115967
node_147: feature_name=SLC8A1-AS1	feature_id[9].value <= threshold=3.8121548891067505
node_148: feature_name=COX7C	feature_id[10].value <= threshold=3.7888853549957275
node_149: feature_name=UQCRH	feature_id[13].value <= threshold=3.7895537614822388
node_150: feature_name=MYL7	feature_id[19].value <= threshold=2.1324223279953003
node_151: feature_name=MALAT1	feature_id[0].value <= threshold=5.416313171386719
node_152: feature_name=RNF207	feature_id[18].value <= threshold=2.7795439958572388
node_153: feature_name=MT-CO1	feature_id[1].value <= threshold=2.1579651832580566
node_154: feature_name=MYH6	feature_id[6].value <= threshold=3.1091763973236084
node_155: feature_name=CKMT2	feature_id[4].value <= threshold=2.698674201965332
node_156: feature_name=CD36	feature_id[16].value <= threshold=3.5204973220825195
node_157: feature_name=SLC8A1-AS1	feature_id[9].value <= threshold=3.7609074115753174
node_158: feature_name=SLC25A4	feature_id[2].value > threshold=2.073991894721985
node_316: feature_name=LRRTM3	feature_id[7].value <= threshold=3.320666790008545
node_317: feature_name=SLC8A1-AS1	feature_id[9].value <= threshold=3.6335935592651367
node_318: feature_name=MALAT1	feature_id[0].value > threshold=2.103667378425598
node_320: feature_name=SLC8A1-AS1	feature_id[9].value > threshold=2.169532895088196
node_326: feature_name=COX5A	feature_id[8].value <= threshold=2.395062804222107
node_327: feature_name=SLC8A1-AS1	feature_id[9].value > threshold=2.1789976358413696
node_329: feature_name=MALAT1	feature_id[0].value <= threshold=4.998822212219238
Class: COVID-19
Rules_56	passed counts:33
node_0: feature_name=MALAT1	feature_id[0].value > threshold=5.9397478103637695
node_1278: feature_name=MALAT1	feature_id[0].value > threshold=6.040440559387207
node_1344: feature_name=MALAT1	feature_id[0].value > threshold=6.103764533996582
node_1380: feature_name=MALAT1	feature_id[0].value <= threshold=6.2002198696136475
node_1381: feature_name=MALAT1	feature_id[0].value <= threshold=6.199941396713257
node_1382: feature_name=CD36	feature_id[16].value <= threshold=0.3998199701309204
node_1383: feature_name=SLC25A4	feature_id[2].value > threshold=0.9015494585037231
Class: Healthy
Rules_57	passed counts:33
node_0: feature_name=MALAT1	feature_id[0].value <= threshold=5.9397478103637695
node_1: feature_name=MT-CO1	feature_id[1].value <= threshold=4.298401832580566
node_2: feature_name=CD36	feature_id[16].value <= threshold=3.7098164558410645
node_3: feature_name=PTGDS	feature_id[5].value <= threshold=2.0249820947647095
node_4: feature_name=MALAT1	feature_id[0].value > threshold=1.9325557947158813
node_140: feature_name=MALAT1	feature_id[0].value > threshold=5.504354000091553
node_714: feature_name=CD36	feature_id[16].value <= threshold=0.6714919209480286
node_715: feature_name=MMP23B	feature_id[15].value <= threshold=0.4405653476715088
node_716: feature_name=COX7A1	feature_id[14].value <= threshold=1.262105941772461
node_717: feature_name=LRRTM3	feature_id[7].value <= threshold=3.1976295709609985
node_718: feature_name=MYL7	feature_id[19].value <= threshold=0.9506626129150391
node_719: feature_name=UQCRH	feature_id[13].value <= threshold=3.34731388092041
node_720: feature_name=MALAT1	feature_id[0].value > threshold=5.505167007446289
node_722: feature_name=SLC8A1-AS1	feature_id[9].value <= threshold=4.313295364379883
node_723: feature_name=CKMT2	feature_id[4].value <= threshold=3.686641573905945
node_724: feature_name=MT-CO1	feature_id[1].value <= threshold=1.2310583591461182
node_725: feature_name=HIF3A	feature_id[17].value <= threshold=3.129312753677368
node_726: feature_name=UQCRFS1	feature_id[12].value <= threshold=2.9562745094299316
node_727: feature_name=MYH6	feature_id[6].value <= threshold=3.1900161504745483
node_728: feature_name=MALAT1	feature_id[0].value <= threshold=5.9004127979278564
node_729: feature_name=MALAT1	feature_id[0].value <= threshold=5.74111270904541
node_730: feature_name=MALAT1	feature_id[0].value <= threshold=5.727609872817993
node_731: feature_name=LRRTM3	feature_id[7].value <= threshold=1.2944557666778564
node_732: feature_name=HIF3A	feature_id[17].value <= threshold=2.988215208053589
node_733: feature_name=MALAT1	feature_id[0].value > threshold=5.508676052093506
node_737: feature_name=SLC8A1-AS1	feature_id[9].value <= threshold=3.1097882986068726
node_738: feature_name=MALAT1	feature_id[0].value > threshold=5.6968138217926025
node_744: feature_name=MALAT1	feature_id[0].value > threshold=5.700405597686768
Class: COVID-19
Rules_58	passed counts:31
node_0: feature_name=MALAT1	feature_id[0].value > threshold=5.9397478103637695
node_1278: feature_name=MALAT1	feature_id[0].value > threshold=6.040440559387207
node_1344: feature_name=MALAT1	feature_id[0].value <= threshold=6.103764533996582
node_1345: feature_name=CD36	feature_id[16].value <= threshold=0.5304432511329651
node_1346: feature_name=MT-CO1	feature_id[1].value > threshold=1.1445090770721436
Class: Healthy
Rules_59	passed counts:31
node_0: feature_name=MALAT1	feature_id[0].value <= threshold=5.9397478103637695
node_1: feature_name=MT-CO1	feature_id[1].value <= threshold=4.298401832580566
node_2: feature_name=CD36	feature_id[16].value <= threshold=3.7098164558410645
node_3: feature_name=PTGDS	feature_id[5].value <= threshold=2.0249820947647095
node_4: feature_name=MALAT1	feature_id[0].value > threshold=1.9325557947158813
node_140: feature_name=MALAT1	feature_id[0].value <= threshold=5.504354000091553
node_141: feature_name=CKMT2	feature_id[4].value <= threshold=2.9606659412384033
node_142: feature_name=MYL7	feature_id[19].value <= threshold=2.817116618156433
node_143: feature_name=UQCRFS1	feature_id[12].value <= threshold=2.293657422065735
node_144: feature_name=LRRTM3	feature_id[7].value <= threshold=4.27920389175415
node_145: feature_name=MMP23B	feature_id[15].value <= threshold=2.35822856426239
node_146: feature_name=HIF3A	feature_id[17].value <= threshold=3.001739025115967
node_147: feature_name=SLC8A1-AS1	feature_id[9].value <= threshold=3.8121548891067505
node_148: feature_name=COX7C	feature_id[10].value <= threshold=3.7888853549957275
node_149: feature_name=UQCRH	feature_id[13].value <= threshold=3.7895537614822388
node_150: feature_name=MYL7	feature_id[19].value <= threshold=2.1324223279953003
node_151: feature_name=MALAT1	feature_id[0].value <= threshold=5.416313171386719
node_152: feature_name=RNF207	feature_id[18].value <= threshold=2.7795439958572388
node_153: feature_name=MT-CO1	feature_id[1].value > threshold=2.1579651832580566
node_447: feature_name=MT-CO1	feature_id[1].value > threshold=2.160448670387268
node_449: feature_name=SLC8A1-AS1	feature_id[9].value <= threshold=3.5196213722229004
node_450: feature_name=MYH6	feature_id[6].value <= threshold=2.9233237504959106
node_451: feature_name=MT-CO1	feature_id[1].value <= threshold=3.1412193775177
node_452: feature_name=MT-CO1	feature_id[1].value <= threshold=3.134858250617981
node_453: feature_name=UQCRH	feature_id[13].value <= threshold=2.716974377632141
node_454: feature_name=SLC8A1-AS1	feature_id[9].value <= threshold=0.2863636612892151
node_455: feature_name=COX5A	feature_id[8].value > threshold=0.3270814120769501
Class: COVID-19
Rules_60	passed counts:30
node_0: feature_name=MALAT1	feature_id[0].value <= threshold=5.9397478103637695
node_1: feature_name=MT-CO1	feature_id[1].value <= threshold=4.298401832580566
node_2: feature_name=CD36	feature_id[16].value <= threshold=3.7098164558410645
node_3: feature_name=PTGDS	feature_id[5].value <= threshold=2.0249820947647095
node_4: feature_name=MALAT1	feature_id[0].value > threshold=1.9325557947158813
node_140: feature_name=MALAT1	feature_id[0].value <= threshold=5.504354000091553
node_141: feature_name=CKMT2	feature_id[4].value <= threshold=2.9606659412384033
node_142: feature_name=MYL7	feature_id[19].value <= threshold=2.817116618156433
node_143: feature_name=UQCRFS1	feature_id[12].value <= threshold=2.293657422065735
node_144: feature_name=LRRTM3	feature_id[7].value <= threshold=4.27920389175415
node_145: feature_name=MMP23B	feature_id[15].value <= threshold=2.35822856426239
node_146: feature_name=HIF3A	feature_id[17].value <= threshold=3.001739025115967
node_147: feature_name=SLC8A1-AS1	feature_id[9].value <= threshold=3.8121548891067505
node_148: feature_name=COX7C	feature_id[10].value <= threshold=3.7888853549957275
node_149: feature_name=UQCRH	feature_id[13].value <= threshold=3.7895537614822388
node_150: feature_name=MYL7	feature_id[19].value <= threshold=2.1324223279953003
node_151: feature_name=MALAT1	feature_id[0].value <= threshold=5.416313171386719
node_152: feature_name=RNF207	feature_id[18].value <= threshold=2.7795439958572388
node_153: feature_name=MT-CO1	feature_id[1].value <= threshold=2.1579651832580566
node_154: feature_name=MYH6	feature_id[6].value <= threshold=3.1091763973236084
node_155: feature_name=CKMT2	feature_id[4].value <= threshold=2.698674201965332
node_156: feature_name=CD36	feature_id[16].value <= threshold=3.5204973220825195
node_157: feature_name=SLC8A1-AS1	feature_id[9].value <= threshold=3.7609074115753174
node_158: feature_name=SLC25A4	feature_id[2].value <= threshold=2.073991894721985
node_159: feature_name=RNF207	feature_id[18].value <= threshold=2.133862853050232
node_160: feature_name=CKMT2	feature_id[4].value <= threshold=0.18694984912872314
node_161: feature_name=MALAT1	feature_id[0].value > threshold=3.116292357444763
node_181: feature_name=SLC8A1-AS1	feature_id[9].value <= threshold=0.44948863983154297
node_182: feature_name=MALAT1	feature_id[0].value > threshold=3.3804925680160522
node_194: feature_name=HIF3A	feature_id[17].value <= threshold=2.831003189086914
node_195: feature_name=MYH6	feature_id[6].value <= threshold=2.5221186876296997
node_196: feature_name=LRRTM3	feature_id[7].value <= threshold=3.1112788915634155
node_197: feature_name=LRRTM3	feature_id[7].value <= threshold=0.5346163511276245
node_198: feature_name=CD36	feature_id[16].value <= threshold=2.819793701171875
node_199: feature_name=MALAT1	feature_id[0].value > threshold=4.555672883987427
node_201: feature_name=MALAT1	feature_id[0].value > threshold=4.556087017059326
node_203: feature_name=MALAT1	feature_id[0].value <= threshold=5.031286716461182
node_204: feature_name=MALAT1	feature_id[0].value <= threshold=5.02827000617981
node_205: feature_name=CD36	feature_id[16].value <= threshold=2.4259272813796997
node_206: feature_name=CD36	feature_id[16].value <= threshold=0.9934757351875305
node_207: feature_name=MALAT1	feature_id[0].value <= threshold=4.788282155990601
node_208: feature_name=MALAT1	feature_id[0].value <= threshold=4.787495136260986
node_209: feature_name=MALAT1	feature_id[0].value <= threshold=4.687353134155273
node_210: feature_name=MALAT1	feature_id[0].value <= threshold=4.685933828353882
node_211: feature_name=MALAT1	feature_id[0].value > threshold=4.608379125595093
Class: COVID-19
Rules_61	passed counts:30
node_0: feature_name=MALAT1	feature_id[0].value <= threshold=5.9397478103637695
node_1: feature_name=MT-CO1	feature_id[1].value <= threshold=4.298401832580566
node_2: feature_name=CD36	feature_id[16].value <= threshold=3.7098164558410645
node_3: feature_name=PTGDS	feature_id[5].value <= threshold=2.0249820947647095
node_4: feature_name=MALAT1	feature_id[0].value <= threshold=1.9325557947158813
node_5: feature_name=SLC8A1-AS1	feature_id[9].value <= threshold=1.7009854316711426
node_6: feature_name=LRRTM3	feature_id[7].value <= threshold=1.3248355984687805
node_7: feature_name=CD36	feature_id[16].value <= threshold=2.541783332824707
node_8: feature_name=SLC25A4	feature_id[2].value > threshold=2.574466824531555
node_68: feature_name=MYL7	feature_id[19].value <= threshold=3.04418408870697
node_69: feature_name=CKMT2	feature_id[4].value <= threshold=3.5851097106933594
node_70: feature_name=PTGDS	feature_id[5].value <= threshold=0.7608209848403931
node_71: feature_name=HIF3A	feature_id[17].value <= threshold=2.7765376567840576
node_72: feature_name=COX5B	feature_id[3].value <= threshold=3.7879552841186523
node_73: feature_name=UQCRFS1	feature_id[12].value > threshold=2.7130171060562134
node_79: feature_name=UQCRFS1	feature_id[12].value > threshold=2.7169623374938965
node_81: feature_name=UQCRH	feature_id[13].value <= threshold=3.044186234474182
node_82: feature_name=COX5B	feature_id[3].value <= threshold=3.0584802627563477
Class: COVID-19
Rules_62	passed counts:27
node_0: feature_name=MALAT1	feature_id[0].value <= threshold=5.9397478103637695
node_1: feature_name=MT-CO1	feature_id[1].value <= threshold=4.298401832580566
node_2: feature_name=CD36	feature_id[16].value <= threshold=3.7098164558410645
node_3: feature_name=PTGDS	feature_id[5].value <= threshold=2.0249820947647095
node_4: feature_name=MALAT1	feature_id[0].value > threshold=1.9325557947158813
node_140: feature_name=MALAT1	feature_id[0].value <= threshold=5.504354000091553
node_141: feature_name=CKMT2	feature_id[4].value <= threshold=2.9606659412384033
node_142: feature_name=MYL7	feature_id[19].value <= threshold=2.817116618156433
node_143: feature_name=UQCRFS1	feature_id[12].value <= threshold=2.293657422065735
node_144: feature_name=LRRTM3	feature_id[7].value <= threshold=4.27920389175415
node_145: feature_name=MMP23B	feature_id[15].value <= threshold=2.35822856426239
node_146: feature_name=HIF3A	feature_id[17].value <= threshold=3.001739025115967
node_147: feature_name=SLC8A1-AS1	feature_id[9].value <= threshold=3.8121548891067505
node_148: feature_name=COX7C	feature_id[10].value <= threshold=3.7888853549957275
node_149: feature_name=UQCRH	feature_id[13].value <= threshold=3.7895537614822388
node_150: feature_name=MYL7	feature_id[19].value <= threshold=2.1324223279953003
node_151: feature_name=MALAT1	feature_id[0].value <= threshold=5.416313171386719
node_152: feature_name=RNF207	feature_id[18].value <= threshold=2.7795439958572388
node_153: feature_name=MT-CO1	feature_id[1].value <= threshold=2.1579651832580566
node_154: feature_name=MYH6	feature_id[6].value <= threshold=3.1091763973236084
node_155: feature_name=CKMT2	feature_id[4].value <= threshold=2.698674201965332
node_156: feature_name=CD36	feature_id[16].value <= threshold=3.5204973220825195
node_157: feature_name=SLC8A1-AS1	feature_id[9].value <= threshold=3.7609074115753174
node_158: feature_name=SLC25A4	feature_id[2].value <= threshold=2.073991894721985
node_159: feature_name=RNF207	feature_id[18].value <= threshold=2.133862853050232
node_160: feature_name=CKMT2	feature_id[4].value <= threshold=0.18694984912872314
node_161: feature_name=MALAT1	feature_id[0].value > threshold=3.116292357444763
node_181: feature_name=SLC8A1-AS1	feature_id[9].value <= threshold=0.44948863983154297
node_182: feature_name=MALAT1	feature_id[0].value <= threshold=3.3804925680160522
node_183: feature_name=MALAT1	feature_id[0].value <= threshold=3.373201370239258
node_184: feature_name=CD36	feature_id[16].value <= threshold=3.2272614240646362
node_185: feature_name=MYH6	feature_id[6].value <= threshold=1.5903239250183105
Class: COVID-19
Rules_63	passed counts:26
node_0: feature_name=MALAT1	feature_id[0].value <= threshold=5.9397478103637695
node_1: feature_name=MT-CO1	feature_id[1].value <= threshold=4.298401832580566
node_2: feature_name=CD36	feature_id[16].value <= threshold=3.7098164558410645
node_3: feature_name=PTGDS	feature_id[5].value <= threshold=2.0249820947647095
node_4: feature_name=MALAT1	feature_id[0].value > threshold=1.9325557947158813
node_140: feature_name=MALAT1	feature_id[0].value <= threshold=5.504354000091553
node_141: feature_name=CKMT2	feature_id[4].value <= threshold=2.9606659412384033
node_142: feature_name=MYL7	feature_id[19].value <= threshold=2.817116618156433
node_143: feature_name=UQCRFS1	feature_id[12].value <= threshold=2.293657422065735
node_144: feature_name=LRRTM3	feature_id[7].value <= threshold=4.27920389175415
node_145: feature_name=MMP23B	feature_id[15].value <= threshold=2.35822856426239
node_146: feature_name=HIF3A	feature_id[17].value <= threshold=3.001739025115967
node_147: feature_name=SLC8A1-AS1	feature_id[9].value <= threshold=3.8121548891067505
node_148: feature_name=COX7C	feature_id[10].value <= threshold=3.7888853549957275
node_149: feature_name=UQCRH	feature_id[13].value <= threshold=3.7895537614822388
node_150: feature_name=MYL7	feature_id[19].value <= threshold=2.1324223279953003
node_151: feature_name=MALAT1	feature_id[0].value <= threshold=5.416313171386719
node_152: feature_name=RNF207	feature_id[18].value <= threshold=2.7795439958572388
node_153: feature_name=MT-CO1	feature_id[1].value <= threshold=2.1579651832580566
node_154: feature_name=MYH6	feature_id[6].value <= threshold=3.1091763973236084
node_155: feature_name=CKMT2	feature_id[4].value <= threshold=2.698674201965332
node_156: feature_name=CD36	feature_id[16].value <= threshold=3.5204973220825195
node_157: feature_name=SLC8A1-AS1	feature_id[9].value <= threshold=3.7609074115753174
node_158: feature_name=SLC25A4	feature_id[2].value <= threshold=2.073991894721985
node_159: feature_name=RNF207	feature_id[18].value <= threshold=2.133862853050232
node_160: feature_name=CKMT2	feature_id[4].value <= threshold=0.18694984912872314
node_161: feature_name=MALAT1	feature_id[0].value > threshold=3.116292357444763
node_181: feature_name=SLC8A1-AS1	feature_id[9].value <= threshold=0.44948863983154297
node_182: feature_name=MALAT1	feature_id[0].value > threshold=3.3804925680160522
node_194: feature_name=HIF3A	feature_id[17].value <= threshold=2.831003189086914
node_195: feature_name=MYH6	feature_id[6].value <= threshold=2.5221186876296997
node_196: feature_name=LRRTM3	feature_id[7].value > threshold=3.1112788915634155
node_252: feature_name=LRRTM3	feature_id[7].value > threshold=3.1356630325317383
Class: COVID-19
Rules_64	passed counts:25
node_0: feature_name=MALAT1	feature_id[0].value <= threshold=5.9397478103637695
node_1: feature_name=MT-CO1	feature_id[1].value <= threshold=4.298401832580566
node_2: feature_name=CD36	feature_id[16].value > threshold=3.7098164558410645
node_992: feature_name=CKMT2	feature_id[4].value > threshold=2.6784591674804688
node_1132: feature_name=MYH6	feature_id[6].value > threshold=0.8337804079055786
Class: Healthy
Rules_65	passed counts:25
node_0: feature_name=MALAT1	feature_id[0].value <= threshold=5.9397478103637695
node_1: feature_name=MT-CO1	feature_id[1].value <= threshold=4.298401832580566
node_2: feature_name=CD36	feature_id[16].value <= threshold=3.7098164558410645
node_3: feature_name=PTGDS	feature_id[5].value <= threshold=2.0249820947647095
node_4: feature_name=MALAT1	feature_id[0].value > threshold=1.9325557947158813
node_140: feature_name=MALAT1	feature_id[0].value <= threshold=5.504354000091553
node_141: feature_name=CKMT2	feature_id[4].value <= threshold=2.9606659412384033
node_142: feature_name=MYL7	feature_id[19].value <= threshold=2.817116618156433
node_143: feature_name=UQCRFS1	feature_id[12].value <= threshold=2.293657422065735
node_144: feature_name=LRRTM3	feature_id[7].value <= threshold=4.27920389175415
node_145: feature_name=MMP23B	feature_id[15].value <= threshold=2.35822856426239
node_146: feature_name=HIF3A	feature_id[17].value <= threshold=3.001739025115967
node_147: feature_name=SLC8A1-AS1	feature_id[9].value <= threshold=3.8121548891067505
node_148: feature_name=COX7C	feature_id[10].value <= threshold=3.7888853549957275
node_149: feature_name=UQCRH	feature_id[13].value <= threshold=3.7895537614822388
node_150: feature_name=MYL7	feature_id[19].value <= threshold=2.1324223279953003
node_151: feature_name=MALAT1	feature_id[0].value <= threshold=5.416313171386719
node_152: feature_name=RNF207	feature_id[18].value <= threshold=2.7795439958572388
node_153: feature_name=MT-CO1	feature_id[1].value <= threshold=2.1579651832580566
node_154: feature_name=MYH6	feature_id[6].value <= threshold=3.1091763973236084
node_155: feature_name=CKMT2	feature_id[4].value <= threshold=2.698674201965332
node_156: feature_name=CD36	feature_id[16].value > threshold=3.5204973220825195
node_344: feature_name=CD36	feature_id[16].value > threshold=3.523658871650696
node_346: feature_name=MMP23B	feature_id[15].value <= threshold=1.933024823665619
node_347: feature_name=MYL7	feature_id[19].value <= threshold=1.4215571880340576
node_348: feature_name=COX5A	feature_id[8].value <= threshold=2.417707920074463
node_349: feature_name=MYH6	feature_id[6].value <= threshold=2.8422354459762573
node_350: feature_name=MALAT1	feature_id[0].value > threshold=4.730010747909546
node_352: feature_name=MALAT1	feature_id[0].value > threshold=4.759368896484375
node_354: feature_name=MALAT1	feature_id[0].value > threshold=5.085825443267822
Class: COVID-19
Rules_66	passed counts:25
node_0: feature_name=MALAT1	feature_id[0].value <= threshold=5.9397478103637695
node_1: feature_name=MT-CO1	feature_id[1].value <= threshold=4.298401832580566
node_2: feature_name=CD36	feature_id[16].value <= threshold=3.7098164558410645
node_3: feature_name=PTGDS	feature_id[5].value <= threshold=2.0249820947647095
node_4: feature_name=MALAT1	feature_id[0].value > threshold=1.9325557947158813
node_140: feature_name=MALAT1	feature_id[0].value <= threshold=5.504354000091553
node_141: feature_name=CKMT2	feature_id[4].value <= threshold=2.9606659412384033
node_142: feature_name=MYL7	feature_id[19].value <= threshold=2.817116618156433
node_143: feature_name=UQCRFS1	feature_id[12].value <= threshold=2.293657422065735
node_144: feature_name=LRRTM3	feature_id[7].value <= threshold=4.27920389175415
node_145: feature_name=MMP23B	feature_id[15].value <= threshold=2.35822856426239
node_146: feature_name=HIF3A	feature_id[17].value <= threshold=3.001739025115967
node_147: feature_name=SLC8A1-AS1	feature_id[9].value <= threshold=3.8121548891067505
node_148: feature_name=COX7C	feature_id[10].value <= threshold=3.7888853549957275
node_149: feature_name=UQCRH	feature_id[13].value <= threshold=3.7895537614822388
node_150: feature_name=MYL7	feature_id[19].value <= threshold=2.1324223279953003
node_151: feature_name=MALAT1	feature_id[0].value <= threshold=5.416313171386719
node_152: feature_name=RNF207	feature_id[18].value <= threshold=2.7795439958572388
node_153: feature_name=MT-CO1	feature_id[1].value <= threshold=2.1579651832580566
node_154: feature_name=MYH6	feature_id[6].value <= threshold=3.1091763973236084
node_155: feature_name=CKMT2	feature_id[4].value <= threshold=2.698674201965332
node_156: feature_name=CD36	feature_id[16].value <= threshold=3.5204973220825195
node_157: feature_name=SLC8A1-AS1	feature_id[9].value <= threshold=3.7609074115753174
node_158: feature_name=SLC25A4	feature_id[2].value <= threshold=2.073991894721985
node_159: feature_name=RNF207	feature_id[18].value <= threshold=2.133862853050232
node_160: feature_name=CKMT2	feature_id[4].value > threshold=0.18694984912872314
node_296: feature_name=MALAT1	feature_id[0].value <= threshold=5.353024482727051
node_297: feature_name=MALAT1	feature_id[0].value > threshold=5.270585775375366
node_303: feature_name=MALAT1	feature_id[0].value > threshold=5.275727272033691
Class: COVID-19
Rules_67	passed counts:25
node_0: feature_name=MALAT1	feature_id[0].value <= threshold=5.9397478103637695
node_1: feature_name=MT-CO1	feature_id[1].value <= threshold=4.298401832580566
node_2: feature_name=CD36	feature_id[16].value <= threshold=3.7098164558410645
node_3: feature_name=PTGDS	feature_id[5].value <= threshold=2.0249820947647095
node_4: feature_name=MALAT1	feature_id[0].value > threshold=1.9325557947158813
node_140: feature_name=MALAT1	feature_id[0].value <= threshold=5.504354000091553
node_141: feature_name=CKMT2	feature_id[4].value <= threshold=2.9606659412384033
node_142: feature_name=MYL7	feature_id[19].value <= threshold=2.817116618156433
node_143: feature_name=UQCRFS1	feature_id[12].value <= threshold=2.293657422065735
node_144: feature_name=LRRTM3	feature_id[7].value <= threshold=4.27920389175415
node_145: feature_name=MMP23B	feature_id[15].value <= threshold=2.35822856426239
node_146: feature_name=HIF3A	feature_id[17].value <= threshold=3.001739025115967
node_147: feature_name=SLC8A1-AS1	feature_id[9].value <= threshold=3.8121548891067505
node_148: feature_name=COX7C	feature_id[10].value <= threshold=3.7888853549957275
node_149: feature_name=UQCRH	feature_id[13].value <= threshold=3.7895537614822388
node_150: feature_name=MYL7	feature_id[19].value <= threshold=2.1324223279953003
node_151: feature_name=MALAT1	feature_id[0].value <= threshold=5.416313171386719
node_152: feature_name=RNF207	feature_id[18].value <= threshold=2.7795439958572388
node_153: feature_name=MT-CO1	feature_id[1].value <= threshold=2.1579651832580566
node_154: feature_name=MYH6	feature_id[6].value <= threshold=3.1091763973236084
node_155: feature_name=CKMT2	feature_id[4].value <= threshold=2.698674201965332
node_156: feature_name=CD36	feature_id[16].value <= threshold=3.5204973220825195
node_157: feature_name=SLC8A1-AS1	feature_id[9].value <= threshold=3.7609074115753174
node_158: feature_name=SLC25A4	feature_id[2].value <= threshold=2.073991894721985
node_159: feature_name=RNF207	feature_id[18].value <= threshold=2.133862853050232
node_160: feature_name=CKMT2	feature_id[4].value <= threshold=0.18694984912872314
node_161: feature_name=MALAT1	feature_id[0].value > threshold=3.116292357444763
node_181: feature_name=SLC8A1-AS1	feature_id[9].value <= threshold=0.44948863983154297
node_182: feature_name=MALAT1	feature_id[0].value > threshold=3.3804925680160522
node_194: feature_name=HIF3A	feature_id[17].value <= threshold=2.831003189086914
node_195: feature_name=MYH6	feature_id[6].value <= threshold=2.5221186876296997
node_196: feature_name=LRRTM3	feature_id[7].value <= threshold=3.1112788915634155
node_197: feature_name=LRRTM3	feature_id[7].value <= threshold=0.5346163511276245
node_198: feature_name=CD36	feature_id[16].value > threshold=2.819793701171875
node_240: feature_name=CD36	feature_id[16].value > threshold=2.8279587030410767
node_242: feature_name=MALAT1	feature_id[0].value > threshold=3.7197858095169067
node_246: feature_name=MALAT1	feature_id[0].value <= threshold=4.365635395050049
node_247: feature_name=MALAT1	feature_id[0].value <= threshold=4.346940994262695
Class: COVID-19
Rules_68	passed counts:24
node_0: feature_name=MALAT1	feature_id[0].value > threshold=5.9397478103637695
node_1278: feature_name=MALAT1	feature_id[0].value <= threshold=6.040440559387207
node_1279: feature_name=CD36	feature_id[16].value > threshold=0.4181632697582245
node_1333: feature_name=MALAT1	feature_id[0].value <= threshold=5.96028995513916
node_1334: feature_name=SLC8A1-AS1	feature_id[9].value <= threshold=3.194011688232422
node_1335: feature_name=MALAT1	feature_id[0].value <= threshold=5.959540367126465
node_1336: feature_name=CD36	feature_id[16].value <= threshold=3.268594980239868
Class: Healthy
Rules_69	passed counts:24
node_0: feature_name=MALAT1	feature_id[0].value <= threshold=5.9397478103637695
node_1: feature_name=MT-CO1	feature_id[1].value <= threshold=4.298401832580566
node_2: feature_name=CD36	feature_id[16].value <= threshold=3.7098164558410645
node_3: feature_name=PTGDS	feature_id[5].value <= threshold=2.0249820947647095
node_4: feature_name=MALAT1	feature_id[0].value > threshold=1.9325557947158813
node_140: feature_name=MALAT1	feature_id[0].value <= threshold=5.504354000091553
node_141: feature_name=CKMT2	feature_id[4].value <= threshold=2.9606659412384033
node_142: feature_name=MYL7	feature_id[19].value <= threshold=2.817116618156433
node_143: feature_name=UQCRFS1	feature_id[12].value <= threshold=2.293657422065735
node_144: feature_name=LRRTM3	feature_id[7].value <= threshold=4.27920389175415
node_145: feature_name=MMP23B	feature_id[15].value <= threshold=2.35822856426239
node_146: feature_name=HIF3A	feature_id[17].value <= threshold=3.001739025115967
node_147: feature_name=SLC8A1-AS1	feature_id[9].value <= threshold=3.8121548891067505
node_148: feature_name=COX7C	feature_id[10].value <= threshold=3.7888853549957275
node_149: feature_name=UQCRH	feature_id[13].value <= threshold=3.7895537614822388
node_150: feature_name=MYL7	feature_id[19].value <= threshold=2.1324223279953003
node_151: feature_name=MALAT1	feature_id[0].value <= threshold=5.416313171386719
node_152: feature_name=RNF207	feature_id[18].value <= threshold=2.7795439958572388
node_153: feature_name=MT-CO1	feature_id[1].value > threshold=2.1579651832580566
node_447: feature_name=MT-CO1	feature_id[1].value > threshold=2.160448670387268
node_449: feature_name=SLC8A1-AS1	feature_id[9].value <= threshold=3.5196213722229004
node_450: feature_name=MYH6	feature_id[6].value <= threshold=2.9233237504959106
node_451: feature_name=MT-CO1	feature_id[1].value <= threshold=3.1412193775177
node_452: feature_name=MT-CO1	feature_id[1].value <= threshold=3.134858250617981
node_453: feature_name=UQCRH	feature_id[13].value <= threshold=2.716974377632141
node_454: feature_name=SLC8A1-AS1	feature_id[9].value <= threshold=0.2863636612892151
node_455: feature_name=COX5A	feature_id[8].value <= threshold=0.3270814120769501
node_456: feature_name=MALAT1	feature_id[0].value > threshold=3.0038304328918457
node_462: feature_name=LRRTM3	feature_id[7].value <= threshold=2.386051058769226
node_463: feature_name=CKMT2	feature_id[4].value > threshold=0.45526981353759766
Class: COVID-19
Rules_70	passed counts:24
node_0: feature_name=MALAT1	feature_id[0].value <= threshold=5.9397478103637695
node_1: feature_name=MT-CO1	feature_id[1].value <= threshold=4.298401832580566
node_2: feature_name=CD36	feature_id[16].value <= threshold=3.7098164558410645
node_3: feature_name=PTGDS	feature_id[5].value <= threshold=2.0249820947647095
node_4: feature_name=MALAT1	feature_id[0].value > threshold=1.9325557947158813
node_140: feature_name=MALAT1	feature_id[0].value <= threshold=5.504354000091553
node_141: feature_name=CKMT2	feature_id[4].value <= threshold=2.9606659412384033
node_142: feature_name=MYL7	feature_id[19].value <= threshold=2.817116618156433
node_143: feature_name=UQCRFS1	feature_id[12].value <= threshold=2.293657422065735
node_144: feature_name=LRRTM3	feature_id[7].value <= threshold=4.27920389175415
node_145: feature_name=MMP23B	feature_id[15].value <= threshold=2.35822856426239
node_146: feature_name=HIF3A	feature_id[17].value <= threshold=3.001739025115967
node_147: feature_name=SLC8A1-AS1	feature_id[9].value <= threshold=3.8121548891067505
node_148: feature_name=COX7C	feature_id[10].value <= threshold=3.7888853549957275
node_149: feature_name=UQCRH	feature_id[13].value <= threshold=3.7895537614822388
node_150: feature_name=MYL7	feature_id[19].value <= threshold=2.1324223279953003
node_151: feature_name=MALAT1	feature_id[0].value <= threshold=5.416313171386719
node_152: feature_name=RNF207	feature_id[18].value <= threshold=2.7795439958572388
node_153: feature_name=MT-CO1	feature_id[1].value <= threshold=2.1579651832580566
node_154: feature_name=MYH6	feature_id[6].value <= threshold=3.1091763973236084
node_155: feature_name=CKMT2	feature_id[4].value > threshold=2.698674201965332
node_371: feature_name=HIF3A	feature_id[17].value <= threshold=2.7555689811706543
node_372: feature_name=CKMT2	feature_id[4].value > threshold=2.699967861175537
node_374: feature_name=COX7A1	feature_id[14].value <= threshold=1.736526906490326
node_375: feature_name=MALAT1	feature_id[0].value <= threshold=3.9516375064849854
node_376: feature_name=MALAT1	feature_id[0].value <= threshold=3.907754063606262
node_377: feature_name=COX5A	feature_id[8].value <= threshold=2.011131167411804
node_378: feature_name=HIF3A	feature_id[17].value <= threshold=2.103888750076294
node_379: feature_name=LRRTM3	feature_id[7].value > threshold=0.37267398834228516
Class: COVID-19
Rules_71	passed counts:23
node_0: feature_name=MALAT1	feature_id[0].value <= threshold=5.9397478103637695
node_1: feature_name=MT-CO1	feature_id[1].value <= threshold=4.298401832580566
node_2: feature_name=CD36	feature_id[16].value <= threshold=3.7098164558410645
node_3: feature_name=PTGDS	feature_id[5].value <= threshold=2.0249820947647095
node_4: feature_name=MALAT1	feature_id[0].value > threshold=1.9325557947158813
node_140: feature_name=MALAT1	feature_id[0].value > threshold=5.504354000091553
node_714: feature_name=CD36	feature_id[16].value <= threshold=0.6714919209480286
node_715: feature_name=MMP23B	feature_id[15].value <= threshold=0.4405653476715088
node_716: feature_name=COX7A1	feature_id[14].value <= threshold=1.262105941772461
node_717: feature_name=LRRTM3	feature_id[7].value <= threshold=3.1976295709609985
node_718: feature_name=MYL7	feature_id[19].value <= threshold=0.9506626129150391
node_719: feature_name=UQCRH	feature_id[13].value <= threshold=3.34731388092041
node_720: feature_name=MALAT1	feature_id[0].value > threshold=5.505167007446289
node_722: feature_name=SLC8A1-AS1	feature_id[9].value <= threshold=4.313295364379883
node_723: feature_name=CKMT2	feature_id[4].value <= threshold=3.686641573905945
node_724: feature_name=MT-CO1	feature_id[1].value <= threshold=1.2310583591461182
node_725: feature_name=HIF3A	feature_id[17].value <= threshold=3.129312753677368
node_726: feature_name=UQCRFS1	feature_id[12].value <= threshold=2.9562745094299316
node_727: feature_name=MYH6	feature_id[6].value <= threshold=3.1900161504745483
node_728: feature_name=MALAT1	feature_id[0].value <= threshold=5.9004127979278564
node_729: feature_name=MALAT1	feature_id[0].value > threshold=5.74111270904541
node_781: feature_name=CKMT2	feature_id[4].value > threshold=1.4017976522445679
node_787: feature_name=CKMT2	feature_id[4].value > threshold=2.942523717880249
Class: COVID-19
Rules_72	passed counts:22
node_0: feature_name=MALAT1	feature_id[0].value > threshold=5.9397478103637695
node_1278: feature_name=MALAT1	feature_id[0].value > threshold=6.040440559387207
node_1344: feature_name=MALAT1	feature_id[0].value > threshold=6.103764533996582
node_1380: feature_name=MALAT1	feature_id[0].value <= threshold=6.2002198696136475
node_1381: feature_name=MALAT1	feature_id[0].value <= threshold=6.199941396713257
node_1382: feature_name=CD36	feature_id[16].value <= threshold=0.3998199701309204
node_1383: feature_name=SLC25A4	feature_id[2].value <= threshold=0.9015494585037231
node_1384: feature_name=LRRTM3	feature_id[7].value > threshold=1.0030996799468994
Class: Healthy
Rules_73	passed counts:22
node_0: feature_name=MALAT1	feature_id[0].value <= threshold=5.9397478103637695
node_1: feature_name=MT-CO1	feature_id[1].value <= threshold=4.298401832580566
node_2: feature_name=CD36	feature_id[16].value <= threshold=3.7098164558410645
node_3: feature_name=PTGDS	feature_id[5].value <= threshold=2.0249820947647095
node_4: feature_name=MALAT1	feature_id[0].value > threshold=1.9325557947158813
node_140: feature_name=MALAT1	feature_id[0].value <= threshold=5.504354000091553
node_141: feature_name=CKMT2	feature_id[4].value <= threshold=2.9606659412384033
node_142: feature_name=MYL7	feature_id[19].value <= threshold=2.817116618156433
node_143: feature_name=UQCRFS1	feature_id[12].value <= threshold=2.293657422065735
node_144: feature_name=LRRTM3	feature_id[7].value <= threshold=4.27920389175415
node_145: feature_name=MMP23B	feature_id[15].value <= threshold=2.35822856426239
node_146: feature_name=HIF3A	feature_id[17].value <= threshold=3.001739025115967
node_147: feature_name=SLC8A1-AS1	feature_id[9].value <= threshold=3.8121548891067505
node_148: feature_name=COX7C	feature_id[10].value <= threshold=3.7888853549957275
node_149: feature_name=UQCRH	feature_id[13].value <= threshold=3.7895537614822388
node_150: feature_name=MYL7	feature_id[19].value <= threshold=2.1324223279953003
node_151: feature_name=MALAT1	feature_id[0].value <= threshold=5.416313171386719
node_152: feature_name=RNF207	feature_id[18].value <= threshold=2.7795439958572388
node_153: feature_name=MT-CO1	feature_id[1].value <= threshold=2.1579651832580566
node_154: feature_name=MYH6	feature_id[6].value <= threshold=3.1091763973236084
node_155: feature_name=CKMT2	feature_id[4].value <= threshold=2.698674201965332
node_156: feature_name=CD36	feature_id[16].value <= threshold=3.5204973220825195
node_157: feature_name=SLC8A1-AS1	feature_id[9].value <= threshold=3.7609074115753174
node_158: feature_name=SLC25A4	feature_id[2].value <= threshold=2.073991894721985
node_159: feature_name=RNF207	feature_id[18].value <= threshold=2.133862853050232
node_160: feature_name=CKMT2	feature_id[4].value <= threshold=0.18694984912872314
node_161: feature_name=MALAT1	feature_id[0].value > threshold=3.116292357444763
node_181: feature_name=SLC8A1-AS1	feature_id[9].value <= threshold=0.44948863983154297
node_182: feature_name=MALAT1	feature_id[0].value > threshold=3.3804925680160522
node_194: feature_name=HIF3A	feature_id[17].value <= threshold=2.831003189086914
node_195: feature_name=MYH6	feature_id[6].value <= threshold=2.5221186876296997
node_196: feature_name=LRRTM3	feature_id[7].value <= threshold=3.1112788915634155
node_197: feature_name=LRRTM3	feature_id[7].value <= threshold=0.5346163511276245
node_198: feature_name=CD36	feature_id[16].value <= threshold=2.819793701171875
node_199: feature_name=MALAT1	feature_id[0].value > threshold=4.555672883987427
node_201: feature_name=MALAT1	feature_id[0].value > threshold=4.556087017059326
node_203: feature_name=MALAT1	feature_id[0].value <= threshold=5.031286716461182
node_204: feature_name=MALAT1	feature_id[0].value <= threshold=5.02827000617981
node_205: feature_name=CD36	feature_id[16].value <= threshold=2.4259272813796997
node_206: feature_name=CD36	feature_id[16].value <= threshold=0.9934757351875305
node_207: feature_name=MALAT1	feature_id[0].value > threshold=4.788282155990601
node_219: feature_name=MALAT1	feature_id[0].value > threshold=4.982151508331299
node_221: feature_name=MALAT1	feature_id[0].value > threshold=4.985514879226685
Class: COVID-19
Rules_74	passed counts:22
node_0: feature_name=MALAT1	feature_id[0].value <= threshold=5.9397478103637695
node_1: feature_name=MT-CO1	feature_id[1].value <= threshold=4.298401832580566
node_2: feature_name=CD36	feature_id[16].value <= threshold=3.7098164558410645
node_3: feature_name=PTGDS	feature_id[5].value <= threshold=2.0249820947647095
node_4: feature_name=MALAT1	feature_id[0].value > threshold=1.9325557947158813
node_140: feature_name=MALAT1	feature_id[0].value <= threshold=5.504354000091553
node_141: feature_name=CKMT2	feature_id[4].value <= threshold=2.9606659412384033
node_142: feature_name=MYL7	feature_id[19].value <= threshold=2.817116618156433
node_143: feature_name=UQCRFS1	feature_id[12].value <= threshold=2.293657422065735
node_144: feature_name=LRRTM3	feature_id[7].value <= threshold=4.27920389175415
node_145: feature_name=MMP23B	feature_id[15].value <= threshold=2.35822856426239
node_146: feature_name=HIF3A	feature_id[17].value <= threshold=3.001739025115967
node_147: feature_name=SLC8A1-AS1	feature_id[9].value <= threshold=3.8121548891067505
node_148: feature_name=COX7C	feature_id[10].value <= threshold=3.7888853549957275
node_149: feature_name=UQCRH	feature_id[13].value <= threshold=3.7895537614822388
node_150: feature_name=MYL7	feature_id[19].value <= threshold=2.1324223279953003
node_151: feature_name=MALAT1	feature_id[0].value <= threshold=5.416313171386719
node_152: feature_name=RNF207	feature_id[18].value <= threshold=2.7795439958572388
node_153: feature_name=MT-CO1	feature_id[1].value <= threshold=2.1579651832580566
node_154: feature_name=MYH6	feature_id[6].value <= threshold=3.1091763973236084
node_155: feature_name=CKMT2	feature_id[4].value <= threshold=2.698674201965332
node_156: feature_name=CD36	feature_id[16].value <= threshold=3.5204973220825195
node_157: feature_name=SLC8A1-AS1	feature_id[9].value <= threshold=3.7609074115753174
node_158: feature_name=SLC25A4	feature_id[2].value <= threshold=2.073991894721985
node_159: feature_name=RNF207	feature_id[18].value <= threshold=2.133862853050232
node_160: feature_name=CKMT2	feature_id[4].value <= threshold=0.18694984912872314
node_161: feature_name=MALAT1	feature_id[0].value > threshold=3.116292357444763
node_181: feature_name=SLC8A1-AS1	feature_id[9].value <= threshold=0.44948863983154297
node_182: feature_name=MALAT1	feature_id[0].value > threshold=3.3804925680160522
node_194: feature_name=HIF3A	feature_id[17].value <= threshold=2.831003189086914
node_195: feature_name=MYH6	feature_id[6].value <= threshold=2.5221186876296997
node_196: feature_name=LRRTM3	feature_id[7].value <= threshold=3.1112788915634155
node_197: feature_name=LRRTM3	feature_id[7].value <= threshold=0.5346163511276245
node_198: feature_name=CD36	feature_id[16].value <= threshold=2.819793701171875
node_199: feature_name=MALAT1	feature_id[0].value > threshold=4.555672883987427
node_201: feature_name=MALAT1	feature_id[0].value > threshold=4.556087017059326
node_203: feature_name=MALAT1	feature_id[0].value <= threshold=5.031286716461182
node_204: feature_name=MALAT1	feature_id[0].value <= threshold=5.02827000617981
node_205: feature_name=CD36	feature_id[16].value <= threshold=2.4259272813796997
node_206: feature_name=CD36	feature_id[16].value <= threshold=0.9934757351875305
node_207: feature_name=MALAT1	feature_id[0].value <= threshold=4.788282155990601
node_208: feature_name=MALAT1	feature_id[0].value <= threshold=4.787495136260986
node_209: feature_name=MALAT1	feature_id[0].value <= threshold=4.687353134155273
node_210: feature_name=MALAT1	feature_id[0].value <= threshold=4.685933828353882
node_211: feature_name=MALAT1	feature_id[0].value <= threshold=4.608379125595093
node_212: feature_name=MALAT1	feature_id[0].value <= threshold=4.602505683898926
Class: COVID-19
Rules_75	passed counts:21
node_0: feature_name=MALAT1	feature_id[0].value <= threshold=5.9397478103637695
node_1: feature_name=MT-CO1	feature_id[1].value <= threshold=4.298401832580566
node_2: feature_name=CD36	feature_id[16].value <= threshold=3.7098164558410645
node_3: feature_name=PTGDS	feature_id[5].value <= threshold=2.0249820947647095
node_4: feature_name=MALAT1	feature_id[0].value > threshold=1.9325557947158813
node_140: feature_name=MALAT1	feature_id[0].value <= threshold=5.504354000091553
node_141: feature_name=CKMT2	feature_id[4].value <= threshold=2.9606659412384033
node_142: feature_name=MYL7	feature_id[19].value <= threshold=2.817116618156433
node_143: feature_name=UQCRFS1	feature_id[12].value <= threshold=2.293657422065735
node_144: feature_name=LRRTM3	feature_id[7].value <= threshold=4.27920389175415
node_145: feature_name=MMP23B	feature_id[15].value <= threshold=2.35822856426239
node_146: feature_name=HIF3A	feature_id[17].value <= threshold=3.001739025115967
node_147: feature_name=SLC8A1-AS1	feature_id[9].value <= threshold=3.8121548891067505
node_148: feature_name=COX7C	feature_id[10].value <= threshold=3.7888853549957275
node_149: feature_name=UQCRH	feature_id[13].value <= threshold=3.7895537614822388
node_150: feature_name=MYL7	feature_id[19].value <= threshold=2.1324223279953003
node_151: feature_name=MALAT1	feature_id[0].value <= threshold=5.416313171386719
node_152: feature_name=RNF207	feature_id[18].value <= threshold=2.7795439958572388
node_153: feature_name=MT-CO1	feature_id[1].value > threshold=2.1579651832580566
node_447: feature_name=MT-CO1	feature_id[1].value > threshold=2.160448670387268
node_449: feature_name=SLC8A1-AS1	feature_id[9].value <= threshold=3.5196213722229004
node_450: feature_name=MYH6	feature_id[6].value <= threshold=2.9233237504959106
node_451: feature_name=MT-CO1	feature_id[1].value <= threshold=3.1412193775177
node_452: feature_name=MT-CO1	feature_id[1].value <= threshold=3.134858250617981
node_453: feature_name=UQCRH	feature_id[13].value <= threshold=2.716974377632141
node_454: feature_name=SLC8A1-AS1	feature_id[9].value <= threshold=0.2863636612892151
node_455: feature_name=COX5A	feature_id[8].value <= threshold=0.3270814120769501
node_456: feature_name=MALAT1	feature_id[0].value > threshold=3.0038304328918457
node_462: feature_name=LRRTM3	feature_id[7].value <= threshold=2.386051058769226
node_463: feature_name=CKMT2	feature_id[4].value <= threshold=0.45526981353759766
node_464: feature_name=MALAT1	feature_id[0].value > threshold=3.7833142280578613
node_470: feature_name=MT-CO1	feature_id[1].value <= threshold=2.9977288246154785
node_471: feature_name=MT-CO1	feature_id[1].value > threshold=2.550376296043396
Class: COVID-19
Rules_76	passed counts:21
node_0: feature_name=MALAT1	feature_id[0].value <= threshold=5.9397478103637695
node_1: feature_name=MT-CO1	feature_id[1].value <= threshold=4.298401832580566
node_2: feature_name=CD36	feature_id[16].value <= threshold=3.7098164558410645
node_3: feature_name=PTGDS	feature_id[5].value <= threshold=2.0249820947647095
node_4: feature_name=MALAT1	feature_id[0].value > threshold=1.9325557947158813
node_140: feature_name=MALAT1	feature_id[0].value <= threshold=5.504354000091553
node_141: feature_name=CKMT2	feature_id[4].value <= threshold=2.9606659412384033
node_142: feature_name=MYL7	feature_id[19].value <= threshold=2.817116618156433
node_143: feature_name=UQCRFS1	feature_id[12].value <= threshold=2.293657422065735
node_144: feature_name=LRRTM3	feature_id[7].value <= threshold=4.27920389175415
node_145: feature_name=MMP23B	feature_id[15].value <= threshold=2.35822856426239
node_146: feature_name=HIF3A	feature_id[17].value <= threshold=3.001739025115967
node_147: feature_name=SLC8A1-AS1	feature_id[9].value <= threshold=3.8121548891067505
node_148: feature_name=COX7C	feature_id[10].value <= threshold=3.7888853549957275
node_149: feature_name=UQCRH	feature_id[13].value <= threshold=3.7895537614822388
node_150: feature_name=MYL7	feature_id[19].value <= threshold=2.1324223279953003
node_151: feature_name=MALAT1	feature_id[0].value <= threshold=5.416313171386719
node_152: feature_name=RNF207	feature_id[18].value <= threshold=2.7795439958572388
node_153: feature_name=MT-CO1	feature_id[1].value <= threshold=2.1579651832580566
node_154: feature_name=MYH6	feature_id[6].value <= threshold=3.1091763973236084
node_155: feature_name=CKMT2	feature_id[4].value > threshold=2.698674201965332
node_371: feature_name=HIF3A	feature_id[17].value <= threshold=2.7555689811706543
node_372: feature_name=CKMT2	feature_id[4].value > threshold=2.699967861175537
node_374: feature_name=COX7A1	feature_id[14].value <= threshold=1.736526906490326
node_375: feature_name=MALAT1	feature_id[0].value > threshold=3.9516375064849854
node_391: feature_name=CKMT2	feature_id[4].value > threshold=2.8576409816741943
node_393: feature_name=CKMT2	feature_id[4].value > threshold=2.861520528793335
node_395: feature_name=MALAT1	feature_id[0].value > threshold=4.473989486694336
Class: COVID-19
Rules_77	passed counts:21
node_0: feature_name=MALAT1	feature_id[0].value <= threshold=5.9397478103637695
node_1: feature_name=MT-CO1	feature_id[1].value <= threshold=4.298401832580566
node_2: feature_name=CD36	feature_id[16].value <= threshold=3.7098164558410645
node_3: feature_name=PTGDS	feature_id[5].value <= threshold=2.0249820947647095
node_4: feature_name=MALAT1	feature_id[0].value > threshold=1.9325557947158813
node_140: feature_name=MALAT1	feature_id[0].value <= threshold=5.504354000091553
node_141: feature_name=CKMT2	feature_id[4].value <= threshold=2.9606659412384033
node_142: feature_name=MYL7	feature_id[19].value <= threshold=2.817116618156433
node_143: feature_name=UQCRFS1	feature_id[12].value <= threshold=2.293657422065735
node_144: feature_name=LRRTM3	feature_id[7].value <= threshold=4.27920389175415
node_145: feature_name=MMP23B	feature_id[15].value <= threshold=2.35822856426239
node_146: feature_name=HIF3A	feature_id[17].value <= threshold=3.001739025115967
node_147: feature_name=SLC8A1-AS1	feature_id[9].value <= threshold=3.8121548891067505
node_148: feature_name=COX7C	feature_id[10].value <= threshold=3.7888853549957275
node_149: feature_name=UQCRH	feature_id[13].value <= threshold=3.7895537614822388
node_150: feature_name=MYL7	feature_id[19].value <= threshold=2.1324223279953003
node_151: feature_name=MALAT1	feature_id[0].value <= threshold=5.416313171386719
node_152: feature_name=RNF207	feature_id[18].value <= threshold=2.7795439958572388
node_153: feature_name=MT-CO1	feature_id[1].value <= threshold=2.1579651832580566
node_154: feature_name=MYH6	feature_id[6].value <= threshold=3.1091763973236084
node_155: feature_name=CKMT2	feature_id[4].value <= threshold=2.698674201965332
node_156: feature_name=CD36	feature_id[16].value <= threshold=3.5204973220825195
node_157: feature_name=SLC8A1-AS1	feature_id[9].value <= threshold=3.7609074115753174
node_158: feature_name=SLC25A4	feature_id[2].value <= threshold=2.073991894721985
node_159: feature_name=RNF207	feature_id[18].value <= threshold=2.133862853050232
node_160: feature_name=CKMT2	feature_id[4].value <= threshold=0.18694984912872314
node_161: feature_name=MALAT1	feature_id[0].value > threshold=3.116292357444763
node_181: feature_name=SLC8A1-AS1	feature_id[9].value > threshold=0.44948863983154297
node_271: feature_name=LRRTM3	feature_id[7].value <= threshold=2.7609483003616333
node_272: feature_name=MALAT1	feature_id[0].value > threshold=5.3371734619140625
node_278: feature_name=MALAT1	feature_id[0].value > threshold=5.340607404708862
Class: COVID-19
Rules_78	passed counts:21
node_0: feature_name=MALAT1	feature_id[0].value <= threshold=5.9397478103637695
node_1: feature_name=MT-CO1	feature_id[1].value <= threshold=4.298401832580566
node_2: feature_name=CD36	feature_id[16].value <= threshold=3.7098164558410645
node_3: feature_name=PTGDS	feature_id[5].value <= threshold=2.0249820947647095
node_4: feature_name=MALAT1	feature_id[0].value > threshold=1.9325557947158813
node_140: feature_name=MALAT1	feature_id[0].value <= threshold=5.504354000091553
node_141: feature_name=CKMT2	feature_id[4].value <= threshold=2.9606659412384033
node_142: feature_name=MYL7	feature_id[19].value <= threshold=2.817116618156433
node_143: feature_name=UQCRFS1	feature_id[12].value <= threshold=2.293657422065735
node_144: feature_name=LRRTM3	feature_id[7].value <= threshold=4.27920389175415
node_145: feature_name=MMP23B	feature_id[15].value <= threshold=2.35822856426239
node_146: feature_name=HIF3A	feature_id[17].value <= threshold=3.001739025115967
node_147: feature_name=SLC8A1-AS1	feature_id[9].value <= threshold=3.8121548891067505
node_148: feature_name=COX7C	feature_id[10].value <= threshold=3.7888853549957275
node_149: feature_name=UQCRH	feature_id[13].value <= threshold=3.7895537614822388
node_150: feature_name=MYL7	feature_id[19].value <= threshold=2.1324223279953003
node_151: feature_name=MALAT1	feature_id[0].value <= threshold=5.416313171386719
node_152: feature_name=RNF207	feature_id[18].value <= threshold=2.7795439958572388
node_153: feature_name=MT-CO1	feature_id[1].value <= threshold=2.1579651832580566
node_154: feature_name=MYH6	feature_id[6].value <= threshold=3.1091763973236084
node_155: feature_name=CKMT2	feature_id[4].value <= threshold=2.698674201965332
node_156: feature_name=CD36	feature_id[16].value <= threshold=3.5204973220825195
node_157: feature_name=SLC8A1-AS1	feature_id[9].value <= threshold=3.7609074115753174
node_158: feature_name=SLC25A4	feature_id[2].value <= threshold=2.073991894721985
node_159: feature_name=RNF207	feature_id[18].value <= threshold=2.133862853050232
node_160: feature_name=CKMT2	feature_id[4].value <= threshold=0.18694984912872314
node_161: feature_name=MALAT1	feature_id[0].value > threshold=3.116292357444763
node_181: feature_name=SLC8A1-AS1	feature_id[9].value <= threshold=0.44948863983154297
node_182: feature_name=MALAT1	feature_id[0].value > threshold=3.3804925680160522
node_194: feature_name=HIF3A	feature_id[17].value <= threshold=2.831003189086914
node_195: feature_name=MYH6	feature_id[6].value <= threshold=2.5221186876296997
node_196: feature_name=LRRTM3	feature_id[7].value <= threshold=3.1112788915634155
node_197: feature_name=LRRTM3	feature_id[7].value <= threshold=0.5346163511276245
node_198: feature_name=CD36	feature_id[16].value <= threshold=2.819793701171875
node_199: feature_name=MALAT1	feature_id[0].value > threshold=4.555672883987427
node_201: feature_name=MALAT1	feature_id[0].value > threshold=4.556087017059326
node_203: feature_name=MALAT1	feature_id[0].value <= threshold=5.031286716461182
node_204: feature_name=MALAT1	feature_id[0].value <= threshold=5.02827000617981
node_205: feature_name=CD36	feature_id[16].value > threshold=2.4259272813796997
node_225: feature_name=CD36	feature_id[16].value > threshold=2.45188045501709
Class: COVID-19
Rules_79	passed counts:20
node_0: feature_name=MALAT1	feature_id[0].value <= threshold=5.9397478103637695
node_1: feature_name=MT-CO1	feature_id[1].value <= threshold=4.298401832580566
node_2: feature_name=CD36	feature_id[16].value <= threshold=3.7098164558410645
[truncated: 12,835 more rows]

## Sheet: Cardiomyocyte_LightGBM
Rules_0	passed counts:88246
node_0: feature_name=MALAT1	feature_id[0].value > threshold=5.9397478103637695
node_586: feature_name=FP236383.1	feature_id[14].value <= threshold=3.2534526586532593
node_587: feature_name=FP671120.1	feature_id[12].value <= threshold=3.2678130865097046
node_588: feature_name=EMC10	feature_id[8].value <= threshold=3.95953631401062
node_589: feature_name=RASGEF1B	feature_id[9].value <= threshold=4.460749387741089
node_590: feature_name=UGT2B7	feature_id[18].value <= threshold=3.240263819694519
node_591: feature_name=NEB	feature_id[16].value <= threshold=4.1475852727890015
node_592: feature_name=MALAT1	feature_id[0].value > threshold=6.034785509109497
node_620: feature_name=MALAT1	feature_id[0].value > threshold=6.100623846054077
Class: Healthy
Rules_1	passed counts:6942
node_0: feature_name=MALAT1	feature_id[0].value <= threshold=5.9397478103637695
node_1: feature_name=MT-CO1	feature_id[3].value <= threshold=4.298401832580566
node_2: feature_name=RYR2	feature_id[4].value <= threshold=5.608816623687744
node_3: feature_name=LARGE1	feature_id[11].value > threshold=0.2753549814224243
node_315: feature_name=MALAT1	feature_id[0].value > threshold=1.9325557947158813
node_333: feature_name=NEAT1	feature_id[2].value > threshold=2.082846522331238
node_371: feature_name=TTN	feature_id[10].value <= threshold=5.979202747344971
node_372: feature_name=CRYAB	feature_id[6].value <= threshold=3.8789751529693604
node_373: feature_name=MALAT1	feature_id[0].value <= threshold=5.667012691497803
node_374: feature_name=TTN	feature_id[10].value > threshold=0.8780032396316528
node_384: feature_name=TTN	feature_id[10].value <= threshold=5.883198261260986
node_385: feature_name=CD36	feature_id[17].value <= threshold=3.980526566505432
node_386: feature_name=MALAT1	feature_id[0].value <= threshold=5.438873052597046
node_387: feature_name=TTN	feature_id[10].value <= threshold=5.535124063491821
node_388: feature_name=RYR2	feature_id[4].value <= threshold=5.4594316482543945
node_389: feature_name=CRYAB	feature_id[6].value <= threshold=3.356687545776367
node_390: feature_name=RYR2	feature_id[4].value <= threshold=5.09920597076416
node_391: feature_name=NEAT1	feature_id[2].value > threshold=2.1580487489700317
node_395: feature_name=MALAT1	feature_id[0].value <= threshold=5.259829521179199
node_396: feature_name=TTN	feature_id[10].value <= threshold=5.002665281295776
node_397: feature_name=LINC00486	feature_id[19].value > threshold=0.3851379156112671
Class: COVID-19
Rules_2	passed counts:2476
node_0: feature_name=MALAT1	feature_id[0].value <= threshold=5.9397478103637695
node_1: feature_name=MT-CO1	feature_id[3].value > threshold=4.298401832580566
node_537: feature_name=FP671120.1	feature_id[12].value <= threshold=1.2042163908481598
node_538: feature_name=TTN-AS1	feature_id[13].value <= threshold=3.1111927032470703
node_539: feature_name=HSPB7	feature_id[5].value <= threshold=4.579155206680298
node_540: feature_name=LARGE1	feature_id[11].value <= threshold=2.80412495136261
node_541: feature_name=FP236383.1	feature_id[14].value <= threshold=1.2330244183540344
node_542: feature_name=NEAT1	feature_id[2].value <= threshold=4.952946662902832
node_543: feature_name=NEB	feature_id[16].value <= threshold=3.969150424003601
node_544: feature_name=RASGEF1B	feature_id[9].value <= threshold=4.129920721054077
node_545: feature_name=PLCG2	feature_id[7].value <= threshold=2.1486066579818726
node_546: feature_name=HSPB7	feature_id[5].value <= threshold=3.9197877645492554
Class: Healthy
Rules_3	passed counts:1013
node_0: feature_name=MALAT1	feature_id[0].value <= threshold=5.9397478103637695
node_1: feature_name=MT-CO1	feature_id[3].value <= threshold=4.298401832580566
node_2: feature_name=RYR2	feature_id[4].value <= threshold=5.608816623687744
node_3: feature_name=LARGE1	feature_id[11].value > threshold=0.2753549814224243
node_315: feature_name=MALAT1	feature_id[0].value > threshold=1.9325557947158813
node_333: feature_name=NEAT1	feature_id[2].value > threshold=2.082846522331238
node_371: feature_name=TTN	feature_id[10].value <= threshold=5.979202747344971
node_372: feature_name=CRYAB	feature_id[6].value <= threshold=3.8789751529693604
node_373: feature_name=MALAT1	feature_id[0].value <= threshold=5.667012691497803
node_374: feature_name=TTN	feature_id[10].value > threshold=0.8780032396316528
node_384: feature_name=TTN	feature_id[10].value <= threshold=5.883198261260986
node_385: feature_name=CD36	feature_id[17].value <= threshold=3.980526566505432
node_386: feature_name=MALAT1	feature_id[0].value <= threshold=5.438873052597046
node_387: feature_name=TTN	feature_id[10].value <= threshold=5.535124063491821
node_388: feature_name=RYR2	feature_id[4].value <= threshold=5.4594316482543945
node_389: feature_name=CRYAB	feature_id[6].value <= threshold=3.356687545776367
node_390: feature_name=RYR2	feature_id[4].value <= threshold=5.09920597076416
node_391: feature_name=NEAT1	feature_id[2].value > threshold=2.1580487489700317
node_395: feature_name=MALAT1	feature_id[0].value <= threshold=5.259829521179199
node_396: feature_name=TTN	feature_id[10].value <= threshold=5.002665281295776
node_397: feature_name=LINC00486	feature_id[19].value <= threshold=0.3851379156112671
node_398: feature_name=MALAT1	feature_id[0].value > threshold=3.868823528289795
Class: COVID-19
Rules_4	passed counts:459
node_0: feature_name=MALAT1	feature_id[0].value <= threshold=5.9397478103637695
node_1: feature_name=MT-CO1	feature_id[3].value <= threshold=4.298401832580566
node_2: feature_name=RYR2	feature_id[4].value <= threshold=5.608816623687744
node_3: feature_name=LARGE1	feature_id[11].value <= threshold=0.2753549814224243
node_4: feature_name=TTN	feature_id[10].value <= threshold=5.942442417144775
node_5: feature_name=CD36	feature_id[17].value <= threshold=3.0778228044509888
node_6: feature_name=TTN-AS1	feature_id[13].value > threshold=2.6429669857025146
node_142: feature_name=MT-ND3	feature_id[1].value > threshold=1.80859375
node_230: feature_name=TTN-AS1	feature_id[13].value > threshold=2.718945264816284
Class: COVID-19
Rules_5	passed counts:369
node_0: feature_name=MALAT1	feature_id[0].value <= threshold=5.9397478103637695
node_1: feature_name=MT-CO1	feature_id[3].value <= threshold=4.298401832580566
node_2: feature_name=RYR2	feature_id[4].value <= threshold=5.608816623687744
node_3: feature_name=LARGE1	feature_id[11].value > threshold=0.2753549814224243
node_315: feature_name=MALAT1	feature_id[0].value > threshold=1.9325557947158813
node_333: feature_name=NEAT1	feature_id[2].value > threshold=2.082846522331238
node_371: feature_name=TTN	feature_id[10].value <= threshold=5.979202747344971
node_372: feature_name=CRYAB	feature_id[6].value <= threshold=3.8789751529693604
node_373: feature_name=MALAT1	feature_id[0].value <= threshold=5.667012691497803
node_374: feature_name=TTN	feature_id[10].value > threshold=0.8780032396316528
node_384: feature_name=TTN	feature_id[10].value <= threshold=5.883198261260986
node_385: feature_name=CD36	feature_id[17].value <= threshold=3.980526566505432
node_386: feature_name=MALAT1	feature_id[0].value <= threshold=5.438873052597046
node_387: feature_name=TTN	feature_id[10].value <= threshold=5.535124063491821
node_388: feature_name=RYR2	feature_id[4].value <= threshold=5.4594316482543945
node_389: feature_name=CRYAB	feature_id[6].value <= threshold=3.356687545776367
node_390: feature_name=RYR2	feature_id[4].value <= threshold=5.09920597076416
node_391: feature_name=NEAT1	feature_id[2].value > threshold=2.1580487489700317
node_395: feature_name=MALAT1	feature_id[0].value <= threshold=5.259829521179199
node_396: feature_name=TTN	feature_id[10].value > threshold=5.002665281295776
node_404: feature_name=TTN	feature_id[10].value > threshold=5.003154754638672
node_406: feature_name=NEAT1	feature_id[2].value > threshold=2.903353452682495
Class: COVID-19
Rules_6	passed counts:312
node_0: feature_name=MALAT1	feature_id[0].value <= threshold=5.9397478103637695
node_1: feature_name=MT-CO1	feature_id[3].value <= threshold=4.298401832580566
node_2: feature_name=RYR2	feature_id[4].value <= threshold=5.608816623687744
node_3: feature_name=LARGE1	feature_id[11].value <= threshold=0.2753549814224243
node_4: feature_name=TTN	feature_id[10].value <= threshold=5.942442417144775
node_5: feature_name=CD36	feature_id[17].value <= threshold=3.0778228044509888
node_6: feature_name=TTN-AS1	feature_id[13].value > threshold=2.6429669857025146
node_142: feature_name=MT-ND3	feature_id[1].value <= threshold=1.80859375
node_143: feature_name=NEB	feature_id[16].value > threshold=3.154956340789795
node_225: feature_name=RYR2	feature_id[4].value <= threshold=4.084687352180481
Class: COVID-19
Rules_7	passed counts:274
node_0: feature_name=MALAT1	feature_id[0].value <= threshold=5.9397478103637695
node_1: feature_name=MT-CO1	feature_id[3].value <= threshold=4.298401832580566
node_2: feature_name=RYR2	feature_id[4].value <= threshold=5.608816623687744
node_3: feature_name=LARGE1	feature_id[11].value > threshold=0.2753549814224243
node_315: feature_name=MALAT1	feature_id[0].value > threshold=1.9325557947158813
node_333: feature_name=NEAT1	feature_id[2].value > threshold=2.082846522331238
node_371: feature_name=TTN	feature_id[10].value <= threshold=5.979202747344971
node_372: feature_name=CRYAB	feature_id[6].value <= threshold=3.8789751529693604
node_373: feature_name=MALAT1	feature_id[0].value <= threshold=5.667012691497803
node_374: feature_name=TTN	feature_id[10].value > threshold=0.8780032396316528
node_384: feature_name=TTN	feature_id[10].value <= threshold=5.883198261260986
node_385: feature_name=CD36	feature_id[17].value <= threshold=3.980526566505432
node_386: feature_name=MALAT1	feature_id[0].value <= threshold=5.438873052597046
node_387: feature_name=TTN	feature_id[10].value <= threshold=5.535124063491821
node_388: feature_name=RYR2	feature_id[4].value <= threshold=5.4594316482543945
node_389: feature_name=CRYAB	feature_id[6].value <= threshold=3.356687545776367
node_390: feature_name=RYR2	feature_id[4].value > threshold=5.09920597076416
node_418: feature_name=MALAT1	feature_id[0].value > threshold=4.04691219329834
node_420: feature_name=RYR2	feature_id[4].value > threshold=5.099745750427246
node_422: feature_name=TTN	feature_id[10].value > threshold=4.627021789550781
node_426: feature_name=CRYAB	feature_id[6].value <= threshold=1.075810432434082
Class: COVID-19
Rules_8	passed counts:256
node_0: feature_name=MALAT1	feature_id[0].value <= threshold=5.9397478103637695
node_1: feature_name=MT-CO1	feature_id[3].value <= threshold=4.298401832580566
node_2: feature_name=RYR2	feature_id[4].value <= threshold=5.608816623687744
node_3: feature_name=LARGE1	feature_id[11].value > threshold=0.2753549814224243
node_315: feature_name=MALAT1	feature_id[0].value > threshold=1.9325557947158813
node_333: feature_name=NEAT1	feature_id[2].value > threshold=2.082846522331238
node_371: feature_name=TTN	feature_id[10].value <= threshold=5.979202747344971
node_372: feature_name=CRYAB	feature_id[6].value <= threshold=3.8789751529693604
node_373: feature_name=MALAT1	feature_id[0].value <= threshold=5.667012691497803
node_374: feature_name=TTN	feature_id[10].value > threshold=0.8780032396316528
node_384: feature_name=TTN	feature_id[10].value <= threshold=5.883198261260986
node_385: feature_name=CD36	feature_id[17].value <= threshold=3.980526566505432
node_386: feature_name=MALAT1	feature_id[0].value > threshold=5.438873052597046
node_440: feature_name=LARGE1	feature_id[11].value > threshold=2.7296974658966064
node_442: feature_name=NEAT1	feature_id[2].value > threshold=2.751031279563904
node_444: feature_name=TTN	feature_id[10].value > threshold=4.719533205032349
node_450: feature_name=TTN	feature_id[10].value <= threshold=5.698132514953613
Class: COVID-19
Rules_9	passed counts:217
node_0: feature_name=MALAT1	feature_id[0].value > threshold=5.9397478103637695
node_586: feature_name=FP236383.1	feature_id[14].value <= threshold=3.2534526586532593
node_587: feature_name=FP671120.1	feature_id[12].value <= threshold=3.2678130865097046
node_588: feature_name=EMC10	feature_id[8].value <= threshold=3.95953631401062
node_589: feature_name=RASGEF1B	feature_id[9].value <= threshold=4.460749387741089
node_590: feature_name=UGT2B7	feature_id[18].value <= threshold=3.240263819694519
node_591: feature_name=NEB	feature_id[16].value <= threshold=4.1475852727890015
node_592: feature_name=MALAT1	feature_id[0].value <= threshold=6.034785509109497
node_593: feature_name=EMC10	feature_id[8].value <= threshold=3.1213046312332153
node_594: feature_name=LARGE1	feature_id[11].value <= threshold=3.2523289918899536
node_595: feature_name=HSPB7	feature_id[5].value <= threshold=3.9670380353927612
node_596: feature_name=RASGEF1B	feature_id[9].value <= threshold=3.680215001106262
node_597: feature_name=MALAT1	feature_id[0].value <= threshold=6.0342841148376465
node_598: feature_name=HSPB7	feature_id[5].value <= threshold=3.284192681312561
Class: Healthy
Rules_10	passed counts:217
node_0: feature_name=MALAT1	feature_id[0].value <= threshold=5.9397478103637695
node_1: feature_name=MT-CO1	feature_id[3].value <= threshold=4.298401832580566
node_2: feature_name=RYR2	feature_id[4].value <= threshold=5.608816623687744
node_3: feature_name=LARGE1	feature_id[11].value <= threshold=0.2753549814224243
node_4: feature_name=TTN	feature_id[10].value <= threshold=5.942442417144775
node_5: feature_name=CD36	feature_id[17].value <= threshold=3.0778228044509888
node_6: feature_name=TTN-AS1	feature_id[13].value <= threshold=2.6429669857025146
node_7: feature_name=CRYAB	feature_id[6].value <= threshold=3.6249337196350098
node_8: feature_name=MT-ND3	feature_id[1].value > threshold=3.60308575630188
node_122: feature_name=MALAT1	feature_id[0].value <= threshold=5.914743423461914
node_123: feature_name=MT-CO1	feature_id[3].value <= threshold=3.875121235847473
Class: COVID-19
Rules_11	passed counts:178
node_0: feature_name=MALAT1	feature_id[0].value > threshold=5.9397478103637695
node_586: feature_name=FP236383.1	feature_id[14].value <= threshold=3.2534526586532593
node_587: feature_name=FP671120.1	feature_id[12].value <= threshold=3.2678130865097046
node_588: feature_name=EMC10	feature_id[8].value <= threshold=3.95953631401062
node_589: feature_name=RASGEF1B	feature_id[9].value <= threshold=4.460749387741089
node_590: feature_name=UGT2B7	feature_id[18].value <= threshold=3.240263819694519
node_591: feature_name=NEB	feature_id[16].value <= threshold=4.1475852727890015
node_592: feature_name=MALAT1	feature_id[0].value > threshold=6.034785509109497
node_620: feature_name=MALAT1	feature_id[0].value <= threshold=6.100623846054077
node_621: feature_name=MALAT1	feature_id[0].value <= threshold=6.100494861602783
node_622: feature_name=LARGE1	feature_id[11].value <= threshold=4.3529908657073975
Class: Healthy
Rules_12	passed counts:173
node_0: feature_name=MALAT1	feature_id[0].value <= threshold=5.9397478103637695
node_1: feature_name=MT-CO1	feature_id[3].value <= threshold=4.298401832580566
node_2: feature_name=RYR2	feature_id[4].value <= threshold=5.608816623687744
node_3: feature_name=LARGE1	feature_id[11].value > threshold=0.2753549814224243
node_315: feature_name=MALAT1	feature_id[0].value > threshold=1.9325557947158813
node_333: feature_name=NEAT1	feature_id[2].value > threshold=2.082846522331238
node_371: feature_name=TTN	feature_id[10].value <= threshold=5.979202747344971
node_372: feature_name=CRYAB	feature_id[6].value <= threshold=3.8789751529693604
node_373: feature_name=MALAT1	feature_id[0].value <= threshold=5.667012691497803
node_374: feature_name=TTN	feature_id[10].value > threshold=0.8780032396316528
node_384: feature_name=TTN	feature_id[10].value <= threshold=5.883198261260986
node_385: feature_name=CD36	feature_id[17].value <= threshold=3.980526566505432
node_386: feature_name=MALAT1	feature_id[0].value <= threshold=5.438873052597046
node_387: feature_name=TTN	feature_id[10].value <= threshold=5.535124063491821
node_388: feature_name=RYR2	feature_id[4].value <= threshold=5.4594316482543945
node_389: feature_name=CRYAB	feature_id[6].value <= threshold=3.356687545776367
node_390: feature_name=RYR2	feature_id[4].value <= threshold=5.09920597076416
node_391: feature_name=NEAT1	feature_id[2].value > threshold=2.1580487489700317
node_395: feature_name=MALAT1	feature_id[0].value > threshold=5.259829521179199
node_411: feature_name=TTN	feature_id[10].value > threshold=3.1606087684631348
node_413: feature_name=MALAT1	feature_id[0].value > threshold=5.274436950683594
Class: COVID-19
Rules_13	passed counts:169
node_0: feature_name=MALAT1	feature_id[0].value <= threshold=5.9397478103637695
node_1: feature_name=MT-CO1	feature_id[3].value <= threshold=4.298401832580566
node_2: feature_name=RYR2	feature_id[4].value > threshold=5.608816623687744
node_482: feature_name=RASGEF1B	feature_id[9].value <= threshold=2.720609188079834
node_483: feature_name=PDE3A	feature_id[15].value <= threshold=4.6077258586883545
node_484: feature_name=PLCG2	feature_id[7].value <= threshold=2.564517617225647
node_485: feature_name=MT-ND3	feature_id[1].value <= threshold=3.0535619258880615
node_486: feature_name=EMC10	feature_id[8].value <= threshold=3.0200406312942505
node_487: feature_name=FP236383.1	feature_id[14].value <= threshold=2.8710713386535645
node_488: feature_name=HSPB7	feature_id[5].value <= threshold=3.7816354036331177
node_489: feature_name=LINC00486	feature_id[19].value <= threshold=3.931853771209717
node_490: feature_name=TTN-AS1	feature_id[13].value <= threshold=5.589295864105225
node_491: feature_name=NEAT1	feature_id[2].value <= threshold=5.036234378814697
node_492: feature_name=LINC00486	feature_id[19].value <= threshold=3.5875059366226196
node_493: feature_name=TTN	feature_id[10].value > threshold=4.8219215869903564
Class: Healthy
Rules_14	passed counts:166
node_0: feature_name=MALAT1	feature_id[0].value <= threshold=5.9397478103637695
node_1: feature_name=MT-CO1	feature_id[3].value <= threshold=4.298401832580566
node_2: feature_name=RYR2	feature_id[4].value <= threshold=5.608816623687744
node_3: feature_name=LARGE1	feature_id[11].value > threshold=0.2753549814224243
node_315: feature_name=MALAT1	feature_id[0].value > threshold=1.9325557947158813
node_333: feature_name=NEAT1	feature_id[2].value > threshold=2.082846522331238
node_371: feature_name=TTN	feature_id[10].value <= threshold=5.979202747344971
node_372: feature_name=CRYAB	feature_id[6].value <= threshold=3.8789751529693604
node_373: feature_name=MALAT1	feature_id[0].value > threshold=5.667012691497803
node_463: feature_name=LARGE1	feature_id[11].value > threshold=2.999518871307373
node_465: feature_name=TTN	feature_id[10].value > threshold=4.609755277633667
node_469: feature_name=RYR2	feature_id[4].value > threshold=2.827441692352295
node_473: feature_name=MT-CO1	feature_id[3].value <= threshold=1.1895099878311157
Class: COVID-19
Rules_15	passed counts:133
node_0: feature_name=MALAT1	feature_id[0].value <= threshold=5.9397478103637695
node_1: feature_name=MT-CO1	feature_id[3].value <= threshold=4.298401832580566
node_2: feature_name=RYR2	feature_id[4].value <= threshold=5.608816623687744
node_3: feature_name=LARGE1	feature_id[11].value <= threshold=0.2753549814224243
node_4: feature_name=TTN	feature_id[10].value <= threshold=5.942442417144775
node_5: feature_name=CD36	feature_id[17].value <= threshold=3.0778228044509888
node_6: feature_name=TTN-AS1	feature_id[13].value <= threshold=2.6429669857025146
node_7: feature_name=CRYAB	feature_id[6].value <= threshold=3.6249337196350098
node_8: feature_name=MT-ND3	feature_id[1].value <= threshold=3.60308575630188
node_9: feature_name=MT-CO1	feature_id[3].value <= threshold=0.6714919209480286
node_10: feature_name=TTN	feature_id[10].value > threshold=4.476228952407837
node_76: feature_name=RASGEF1B	feature_id[9].value > threshold=2.974978804588318
Class: COVID-19
Rules_16	passed counts:131
node_0: feature_name=MALAT1	feature_id[0].value <= threshold=5.9397478103637695
node_1: feature_name=MT-CO1	feature_id[3].value <= threshold=4.298401832580566
node_2: feature_name=RYR2	feature_id[4].value <= threshold=5.608816623687744
node_3: feature_name=LARGE1	feature_id[11].value <= threshold=0.2753549814224243
node_4: feature_name=TTN	feature_id[10].value <= threshold=5.942442417144775
node_5: feature_name=CD36	feature_id[17].value <= threshold=3.0778228044509888
node_6: feature_name=TTN-AS1	feature_id[13].value > threshold=2.6429669857025146
node_142: feature_name=MT-ND3	feature_id[1].value <= threshold=1.80859375
node_143: feature_name=NEB	feature_id[16].value <= threshold=3.154956340789795
node_144: feature_name=MALAT1	feature_id[0].value > threshold=3.0343737602233887
node_154: feature_name=MT-CO1	feature_id[3].value <= threshold=2.0973827838897705
node_155: feature_name=TTN	feature_id[10].value > threshold=2.921074628829956
node_163: feature_name=MALAT1	feature_id[0].value <= threshold=5.798954725265503
node_164: feature_name=TTN	feature_id[10].value > threshold=4.110431432723999
node_176: feature_name=CRYAB	feature_id[6].value <= threshold=2.938735008239746
node_177: feature_name=RYR2	feature_id[4].value <= threshold=5.577424764633179
node_178: feature_name=LINC00486	feature_id[19].value > threshold=2.221408724784851
Class: COVID-19
Rules_17	passed counts:120
node_0: feature_name=MALAT1	feature_id[0].value <= threshold=5.9397478103637695
node_1: feature_name=MT-CO1	feature_id[3].value <= threshold=4.298401832580566
node_2: feature_name=RYR2	feature_id[4].value <= threshold=5.608816623687744
node_3: feature_name=LARGE1	feature_id[11].value > threshold=0.2753549814224243
node_315: feature_name=MALAT1	feature_id[0].value > threshold=1.9325557947158813
node_333: feature_name=NEAT1	feature_id[2].value > threshold=2.082846522331238
node_371: feature_name=TTN	feature_id[10].value <= threshold=5.979202747344971
node_372: feature_name=CRYAB	feature_id[6].value <= threshold=3.8789751529693604
node_373: feature_name=MALAT1	feature_id[0].value <= threshold=5.667012691497803
node_374: feature_name=TTN	feature_id[10].value > threshold=0.8780032396316528
node_384: feature_name=TTN	feature_id[10].value <= threshold=5.883198261260986
node_385: feature_name=CD36	feature_id[17].value <= threshold=3.980526566505432
node_386: feature_name=MALAT1	feature_id[0].value <= threshold=5.438873052597046
node_387: feature_name=TTN	feature_id[10].value <= threshold=5.535124063491821
node_388: feature_name=RYR2	feature_id[4].value <= threshold=5.4594316482543945
node_389: feature_name=CRYAB	feature_id[6].value <= threshold=3.356687545776367
node_390: feature_name=RYR2	feature_id[4].value <= threshold=5.09920597076416
node_391: feature_name=NEAT1	feature_id[2].value > threshold=2.1580487489700317
node_395: feature_name=MALAT1	feature_id[0].value <= threshold=5.259829521179199
node_396: feature_name=TTN	feature_id[10].value <= threshold=5.002665281295776
node_397: feature_name=LINC00486	feature_id[19].value <= threshold=0.3851379156112671
node_398: feature_name=MALAT1	feature_id[0].value <= threshold=3.868823528289795
node_399: feature_name=TTN-AS1	feature_id[13].value <= threshold=3.8666837215423584
Class: COVID-19
Rules_18	passed counts:104
node_0: feature_name=MALAT1	feature_id[0].value <= threshold=5.9397478103637695
node_1: feature_name=MT-CO1	feature_id[3].value <= threshold=4.298401832580566
node_2: feature_name=RYR2	feature_id[4].value <= threshold=5.608816623687744
node_3: feature_name=LARGE1	feature_id[11].value <= threshold=0.2753549814224243
node_4: feature_name=TTN	feature_id[10].value <= threshold=5.942442417144775
node_5: feature_name=CD36	feature_id[17].value <= threshold=3.0778228044509888
node_6: feature_name=TTN-AS1	feature_id[13].value > threshold=2.6429669857025146
node_142: feature_name=MT-ND3	feature_id[1].value <= threshold=1.80859375
node_143: feature_name=NEB	feature_id[16].value <= threshold=3.154956340789795
node_144: feature_name=MALAT1	feature_id[0].value > threshold=3.0343737602233887
node_154: feature_name=MT-CO1	feature_id[3].value <= threshold=2.0973827838897705
node_155: feature_name=TTN	feature_id[10].value > threshold=2.921074628829956
node_163: feature_name=MALAT1	feature_id[0].value <= threshold=5.798954725265503
node_164: feature_name=TTN	feature_id[10].value > threshold=4.110431432723999
node_176: feature_name=CRYAB	feature_id[6].value <= threshold=2.938735008239746
node_177: feature_name=RYR2	feature_id[4].value <= threshold=5.577424764633179
node_178: feature_name=LINC00486	feature_id[19].value <= threshold=2.221408724784851
node_179: feature_name=LINC00486	feature_id[19].value <= threshold=2.2091227769851685
node_180: feature_name=MALAT1	feature_id[0].value > threshold=4.638543605804443
node_186: feature_name=RYR2	feature_id[4].value > threshold=3.888302206993103
node_198: feature_name=TTN-AS1	feature_id[13].value <= threshold=5.0650482177734375
Class: COVID-19
Rules_19	passed counts:97
node_0: feature_name=MALAT1	feature_id[0].value <= threshold=5.9397478103637695
node_1: feature_name=MT-CO1	feature_id[3].value <= threshold=4.298401832580566
node_2: feature_name=RYR2	feature_id[4].value <= threshold=5.608816623687744
node_3: feature_name=LARGE1	feature_id[11].value <= threshold=0.2753549814224243
node_4: feature_name=TTN	feature_id[10].value <= threshold=5.942442417144775
node_5: feature_name=CD36	feature_id[17].value > threshold=3.0778228044509888
node_235: feature_name=NEAT1	feature_id[2].value <= threshold=3.846663475036621
node_236: feature_name=MT-ND3	feature_id[1].value <= threshold=4.12444281578064
node_237: feature_name=PLCG2	feature_id[7].value <= threshold=0.8761591911315918
node_238: feature_name=LINC00486	feature_id[19].value <= threshold=2.9461292028427124
node_239: feature_name=HSPB7	feature_id[5].value <= threshold=3.7820082902908325
node_240: feature_name=PDE3A	feature_id[15].value <= threshold=4.244406700134277
node_241: feature_name=EMC10	feature_id[8].value <= threshold=3.4378832578659058
node_242: feature_name=UGT2B7	feature_id[18].value <= threshold=2.2557809352874756
node_243: feature_name=FP671120.1	feature_id[12].value <= threshold=2.4553017616271973
node_244: feature_name=HSPB7	feature_id[5].value <= threshold=3.4762057065963745
node_245: feature_name=TTN-AS1	feature_id[13].value <= threshold=4.532410383224487
node_246: feature_name=TTN	feature_id[10].value <= threshold=5.575145959854126
Class: Healthy
Rules_20	passed counts:83
node_0: feature_name=MALAT1	feature_id[0].value <= threshold=5.9397478103637695
node_1: feature_name=MT-CO1	feature_id[3].value <= threshold=4.298401832580566
node_2: feature_name=RYR2	feature_id[4].value <= threshold=5.608816623687744
node_3: feature_name=LARGE1	feature_id[11].value <= threshold=0.2753549814224243
node_4: feature_name=TTN	feature_id[10].value > threshold=5.942442417144775
node_310: feature_name=NEB	feature_id[16].value <= threshold=3.9289016723632812
node_311: feature_name=RASGEF1B	feature_id[9].value <= threshold=2.179128408432007
Class: Healthy
Rules_21	passed counts:79
node_0: feature_name=MALAT1	feature_id[0].value <= threshold=5.9397478103637695
node_1: feature_name=MT-CO1	feature_id[3].value > threshold=4.298401832580566
node_537: feature_name=FP671120.1	feature_id[12].value > threshold=1.2042163908481598
Class: COVID-19
Rules_22	passed counts:79
node_0: feature_name=MALAT1	feature_id[0].value <= threshold=5.9397478103637695
node_1: feature_name=MT-CO1	feature_id[3].value > threshold=4.298401832580566
node_537: feature_name=FP671120.1	feature_id[12].value <= threshold=1.2042163908481598
node_538: feature_name=TTN-AS1	feature_id[13].value <= threshold=3.1111927032470703
node_539: feature_name=HSPB7	feature_id[5].value <= threshold=4.579155206680298
node_540: feature_name=LARGE1	feature_id[11].value <= threshold=2.80412495136261
node_541: feature_name=FP236383.1	feature_id[14].value <= threshold=1.2330244183540344
node_542: feature_name=NEAT1	feature_id[2].value <= threshold=4.952946662902832
node_543: feature_name=NEB	feature_id[16].value <= threshold=3.969150424003601
node_544: feature_name=RASGEF1B	feature_id[9].value <= threshold=4.129920721054077
node_545: feature_name=PLCG2	feature_id[7].value <= threshold=2.1486066579818726
node_546: feature_name=HSPB7	feature_id[5].value > threshold=3.9197877645492554
node_548: feature_name=CRYAB	feature_id[6].value > threshold=2.9749120473861694
Class: Healthy
Rules_23	passed counts:76
node_0: feature_name=MALAT1	feature_id[0].value <= threshold=5.9397478103637695
node_1: feature_name=MT-CO1	feature_id[3].value <= threshold=4.298401832580566
node_2: feature_name=RYR2	feature_id[4].value <= threshold=5.608816623687744
node_3: feature_name=LARGE1	feature_id[11].value <= threshold=0.2753549814224243
node_4: feature_name=TTN	feature_id[10].value <= threshold=5.942442417144775
node_5: feature_name=CD36	feature_id[17].value > threshold=3.0778228044509888
node_235: feature_name=NEAT1	feature_id[2].value > threshold=3.846663475036621
node_283: feature_name=MALAT1	feature_id[0].value <= threshold=5.416809558868408
node_284: feature_name=TTN	feature_id[10].value <= threshold=5.432920217514038
node_285: feature_name=NEAT1	feature_id[2].value > threshold=3.8624982833862305
node_287: feature_name=RYR2	feature_id[4].value > threshold=1.1903996467590332
Class: COVID-19
Rules_24	passed counts:68
node_0: feature_name=MALAT1	feature_id[0].value <= threshold=5.9397478103637695
node_1: feature_name=MT-CO1	feature_id[3].value > threshold=4.298401832580566
node_537: feature_name=FP671120.1	feature_id[12].value <= threshold=1.2042163908481598
node_538: feature_name=TTN-AS1	feature_id[13].value > threshold=3.1111927032470703
node_578: feature_name=MT-CO1	feature_id[3].value <= threshold=5.423135757446289
node_579: feature_name=TTN	feature_id[10].value <= threshold=6.238673210144043
Class: COVID-19
Rules_25	passed counts:64
node_0: feature_name=MALAT1	feature_id[0].value <= threshold=5.9397478103637695
node_1: feature_name=MT-CO1	feature_id[3].value <= threshold=4.298401832580566
node_2: feature_name=RYR2	feature_id[4].value > threshold=5.608816623687744
node_482: feature_name=RASGEF1B	feature_id[9].value <= threshold=2.720609188079834
node_483: feature_name=PDE3A	feature_id[15].value <= threshold=4.6077258586883545
node_484: feature_name=PLCG2	feature_id[7].value <= threshold=2.564517617225647
node_485: feature_name=MT-ND3	feature_id[1].value <= threshold=3.0535619258880615
node_486: feature_name=EMC10	feature_id[8].value <= threshold=3.0200406312942505
node_487: feature_name=FP236383.1	feature_id[14].value <= threshold=2.8710713386535645
node_488: feature_name=HSPB7	feature_id[5].value <= threshold=3.7816354036331177
node_489: feature_name=LINC00486	feature_id[19].value <= threshold=3.931853771209717
node_490: feature_name=TTN-AS1	feature_id[13].value <= threshold=5.589295864105225
node_491: feature_name=NEAT1	feature_id[2].value <= threshold=5.036234378814697
node_492: feature_name=LINC00486	feature_id[19].value <= threshold=3.5875059366226196
node_493: feature_name=TTN	feature_id[10].value <= threshold=4.8219215869903564
node_494: feature_name=PDE3A	feature_id[15].value <= threshold=4.416828632354736
node_495: feature_name=MALAT1	feature_id[0].value <= threshold=5.878880023956299
node_496: feature_name=NEAT1	feature_id[2].value <= threshold=4.479015588760376
Class: Healthy
Rules_26	passed counts:59
node_0: feature_name=MALAT1	feature_id[0].value <= threshold=5.9397478103637695
node_1: feature_name=MT-CO1	feature_id[3].value <= threshold=4.298401832580566
node_2: feature_name=RYR2	feature_id[4].value <= threshold=5.608816623687744
node_3: feature_name=LARGE1	feature_id[11].value <= threshold=0.2753549814224243
node_4: feature_name=TTN	feature_id[10].value <= threshold=5.942442417144775
node_5: feature_name=CD36	feature_id[17].value <= threshold=3.0778228044509888
node_6: feature_name=TTN-AS1	feature_id[13].value <= threshold=2.6429669857025146
node_7: feature_name=CRYAB	feature_id[6].value <= threshold=3.6249337196350098
node_8: feature_name=MT-ND3	feature_id[1].value <= threshold=3.60308575630188
node_9: feature_name=MT-CO1	feature_id[3].value <= threshold=0.6714919209480286
node_10: feature_name=TTN	feature_id[10].value > threshold=4.476228952407837
node_76: feature_name=RASGEF1B	feature_id[9].value <= threshold=2.974978804588318
node_77: feature_name=HSPB7	feature_id[5].value > threshold=2.840776205062866
Class: COVID-19
Rules_27	passed counts:50
node_0: feature_name=MALAT1	feature_id[0].value > threshold=5.9397478103637695
node_586: feature_name=FP236383.1	feature_id[14].value > threshold=3.2534526586532593
node_636: feature_name=CRYAB	feature_id[6].value <= threshold=3.7853351831436157
Class: COVID-19
Rules_28	passed counts:50
node_0: feature_name=MALAT1	feature_id[0].value <= threshold=5.9397478103637695
node_1: feature_name=MT-CO1	feature_id[3].value <= threshold=4.298401832580566
node_2: feature_name=RYR2	feature_id[4].value <= threshold=5.608816623687744
node_3: feature_name=LARGE1	feature_id[11].value > threshold=0.2753549814224243
node_315: feature_name=MALAT1	feature_id[0].value > threshold=1.9325557947158813
node_333: feature_name=NEAT1	feature_id[2].value <= threshold=2.082846522331238
node_334: feature_name=CD36	feature_id[17].value <= threshold=2.0622724294662476
node_335: feature_name=FP236383.1	feature_id[14].value > threshold=0.1752261519432068
Class: COVID-19
Rules_29	passed counts:46
node_0: feature_name=MALAT1	feature_id[0].value <= threshold=5.9397478103637695
node_1: feature_name=MT-CO1	feature_id[3].value <= threshold=4.298401832580566
node_2: feature_name=RYR2	feature_id[4].value <= threshold=5.608816623687744
node_3: feature_name=LARGE1	feature_id[11].value <= threshold=0.2753549814224243
node_4: feature_name=TTN	feature_id[10].value <= threshold=5.942442417144775
node_5: feature_name=CD36	feature_id[17].value <= threshold=3.0778228044509888
node_6: feature_name=TTN-AS1	feature_id[13].value <= threshold=2.6429669857025146
node_7: feature_name=CRYAB	feature_id[6].value <= threshold=3.6249337196350098
node_8: feature_name=MT-ND3	feature_id[1].value <= threshold=3.60308575630188
node_9: feature_name=MT-CO1	feature_id[3].value <= threshold=0.6714919209480286
node_10: feature_name=TTN	feature_id[10].value <= threshold=4.476228952407837
node_11: feature_name=PDE3A	feature_id[15].value <= threshold=1.091323345899582
node_12: feature_name=RYR2	feature_id[4].value <= threshold=4.574767112731934
node_13: feature_name=HSPB7	feature_id[5].value > threshold=2.2331619262695312
node_51: feature_name=LINC00486	feature_id[19].value <= threshold=3.0210314989089966
Class: COVID-19
Rules_30	passed counts:44
node_0: feature_name=MALAT1	feature_id[0].value <= threshold=5.9397478103637695
node_1: feature_name=MT-CO1	feature_id[3].value <= threshold=4.298401832580566
node_2: feature_name=RYR2	feature_id[4].value <= threshold=5.608816623687744
node_3: feature_name=LARGE1	feature_id[11].value <= threshold=0.2753549814224243
node_4: feature_name=TTN	feature_id[10].value <= threshold=5.942442417144775
node_5: feature_name=CD36	feature_id[17].value <= threshold=3.0778228044509888
node_6: feature_name=TTN-AS1	feature_id[13].value <= threshold=2.6429669857025146
node_7: feature_name=CRYAB	feature_id[6].value > threshold=3.6249337196350098
node_135: feature_name=MT-ND3	feature_id[1].value <= threshold=4.7879273891448975
node_136: feature_name=FP671120.1	feature_id[12].value <= threshold=1.247571587562561
node_137: feature_name=NEB	feature_id[16].value <= threshold=3.0890411138534546
Class: Healthy
Rules_31	passed counts:42
node_0: feature_name=MALAT1	feature_id[0].value <= threshold=5.9397478103637695
node_1: feature_name=MT-CO1	feature_id[3].value <= threshold=4.298401832580566
node_2: feature_name=RYR2	feature_id[4].value <= threshold=5.608816623687744
node_3: feature_name=LARGE1	feature_id[11].value <= threshold=0.2753549814224243
node_4: feature_name=TTN	feature_id[10].value <= threshold=5.942442417144775
node_5: feature_name=CD36	feature_id[17].value <= threshold=3.0778228044509888
node_6: feature_name=TTN-AS1	feature_id[13].value <= threshold=2.6429669857025146
node_7: feature_name=CRYAB	feature_id[6].value <= threshold=3.6249337196350098
node_8: feature_name=MT-ND3	feature_id[1].value <= threshold=3.60308575630188
node_9: feature_name=MT-CO1	feature_id[3].value <= threshold=0.6714919209480286
node_10: feature_name=TTN	feature_id[10].value <= threshold=4.476228952407837
node_11: feature_name=PDE3A	feature_id[15].value > threshold=1.091323345899582
node_57: feature_name=LINC00486	feature_id[19].value <= threshold=2.8934656381607056
node_58: feature_name=FP671120.1	feature_id[12].value <= threshold=2.329813241958618
node_59: feature_name=RASGEF1B	feature_id[9].value <= threshold=3.1413462162017822
node_60: feature_name=NEAT1	feature_id[2].value <= threshold=3.9354766607284546
node_61: feature_name=PDE3A	feature_id[15].value <= threshold=4.9860265254974365
Class: Healthy
Rules_32	passed counts:40
node_0: feature_name=MALAT1	feature_id[0].value <= threshold=5.9397478103637695
node_1: feature_name=MT-CO1	feature_id[3].value <= threshold=4.298401832580566
node_2: feature_name=RYR2	feature_id[4].value <= threshold=5.608816623687744
node_3: feature_name=LARGE1	feature_id[11].value <= threshold=0.2753549814224243
node_4: feature_name=TTN	feature_id[10].value <= threshold=5.942442417144775
node_5: feature_name=CD36	feature_id[17].value <= threshold=3.0778228044509888
node_6: feature_name=TTN-AS1	feature_id[13].value <= threshold=2.6429669857025146
node_7: feature_name=CRYAB	feature_id[6].value <= threshold=3.6249337196350098
node_8: feature_name=MT-ND3	feature_id[1].value <= threshold=3.60308575630188
node_9: feature_name=MT-CO1	feature_id[3].value <= threshold=0.6714919209480286
node_10: feature_name=TTN	feature_id[10].value > threshold=4.476228952407837
node_76: feature_name=RASGEF1B	feature_id[9].value <= threshold=2.974978804588318
node_77: feature_name=HSPB7	feature_id[5].value <= threshold=2.840776205062866
node_78: feature_name=NEAT1	feature_id[2].value > threshold=3.967225432395935
node_94: feature_name=RYR2	feature_id[4].value <= threshold=5.479022026062012
node_95: feature_name=MALAT1	feature_id[0].value <= threshold=5.893421173095703
node_96: feature_name=HSPB7	feature_id[5].value <= threshold=2.492276668548584
Class: COVID-19
Rules_33	passed counts:38
node_0: feature_name=MALAT1	feature_id[0].value <= threshold=5.9397478103637695
node_1: feature_name=MT-CO1	feature_id[3].value <= threshold=4.298401832580566
node_2: feature_name=RYR2	feature_id[4].value <= threshold=5.608816623687744
node_3: feature_name=LARGE1	feature_id[11].value > threshold=0.2753549814224243
node_315: feature_name=MALAT1	feature_id[0].value > threshold=1.9325557947158813
node_333: feature_name=NEAT1	feature_id[2].value <= threshold=2.082846522331238
node_334: feature_name=CD36	feature_id[17].value <= threshold=2.0622724294662476
node_335: feature_name=FP236383.1	feature_id[14].value <= threshold=0.1752261519432068
node_336: feature_name=RYR2	feature_id[4].value <= threshold=5.504263639450073
node_337: feature_name=MALAT1	feature_id[0].value > threshold=2.294254422187805
node_339: feature_name=LARGE1	feature_id[11].value <= threshold=3.6257816553115845
node_340: feature_name=NEAT1	feature_id[2].value <= threshold=1.1885711550712585
node_341: feature_name=MT-CO1	feature_id[3].value <= threshold=3.856282114982605
Class: COVID-19
Rules_34	passed counts:38
node_0: feature_name=MALAT1	feature_id[0].value <= threshold=5.9397478103637695
node_1: feature_name=MT-CO1	feature_id[3].value <= threshold=4.298401832580566
node_2: feature_name=RYR2	feature_id[4].value <= threshold=5.608816623687744
node_3: feature_name=LARGE1	feature_id[11].value <= threshold=0.2753549814224243
node_4: feature_name=TTN	feature_id[10].value <= threshold=5.942442417144775
node_5: feature_name=CD36	feature_id[17].value <= threshold=3.0778228044509888
node_6: feature_name=TTN-AS1	feature_id[13].value <= threshold=2.6429669857025146
node_7: feature_name=CRYAB	feature_id[6].value <= threshold=3.6249337196350098
node_8: feature_name=MT-ND3	feature_id[1].value > threshold=3.60308575630188
node_122: feature_name=MALAT1	feature_id[0].value <= threshold=5.914743423461914
node_123: feature_name=MT-CO1	feature_id[3].value > threshold=3.875121235847473
node_125: feature_name=MT-ND3	feature_id[1].value > threshold=3.885174870491028
node_127: feature_name=TTN	feature_id[10].value <= threshold=5.413673400878906
Class: COVID-19
Rules_35	passed counts:36
node_0: feature_name=MALAT1	feature_id[0].value <= threshold=5.9397478103637695
node_1: feature_name=MT-CO1	feature_id[3].value <= threshold=4.298401832580566
node_2: feature_name=RYR2	feature_id[4].value > threshold=5.608816623687744
node_482: feature_name=RASGEF1B	feature_id[9].value > threshold=2.720609188079834
node_534: feature_name=TTN	feature_id[10].value > threshold=4.554525852203369
Class: COVID-19
Rules_36	passed counts:33
node_0: feature_name=MALAT1	feature_id[0].value <= threshold=5.9397478103637695
node_1: feature_name=MT-CO1	feature_id[3].value <= threshold=4.298401832580566
node_2: feature_name=RYR2	feature_id[4].value <= threshold=5.608816623687744
node_3: feature_name=LARGE1	feature_id[11].value <= threshold=0.2753549814224243
node_4: feature_name=TTN	feature_id[10].value <= threshold=5.942442417144775
node_5: feature_name=CD36	feature_id[17].value <= threshold=3.0778228044509888
node_6: feature_name=TTN-AS1	feature_id[13].value <= threshold=2.6429669857025146
node_7: feature_name=CRYAB	feature_id[6].value <= threshold=3.6249337196350098
node_8: feature_name=MT-ND3	feature_id[1].value <= threshold=3.60308575630188
node_9: feature_name=MT-CO1	feature_id[3].value > threshold=0.6714919209480286
node_107: feature_name=PLCG2	feature_id[7].value <= threshold=0.5015676021575928
node_108: feature_name=HSPB7	feature_id[5].value <= threshold=4.482440114021301
node_109: feature_name=NEB	feature_id[16].value <= threshold=2.760485529899597
node_110: feature_name=PDE3A	feature_id[15].value <= threshold=4.249541759490967
node_111: feature_name=TTN	feature_id[10].value > threshold=3.2660869359970093
Class: Healthy
Rules_37	passed counts:32
node_0: feature_name=MALAT1	feature_id[0].value <= threshold=5.9397478103637695
node_1: feature_name=MT-CO1	feature_id[3].value <= threshold=4.298401832580566
node_2: feature_name=RYR2	feature_id[4].value <= threshold=5.608816623687744
node_3: feature_name=LARGE1	feature_id[11].value > threshold=0.2753549814224243
node_315: feature_name=MALAT1	feature_id[0].value > threshold=1.9325557947158813
node_333: feature_name=NEAT1	feature_id[2].value > threshold=2.082846522331238
node_371: feature_name=TTN	feature_id[10].value <= threshold=5.979202747344971
node_372: feature_name=CRYAB	feature_id[6].value <= threshold=3.8789751529693604
node_373: feature_name=MALAT1	feature_id[0].value <= threshold=5.667012691497803
node_374: feature_name=TTN	feature_id[10].value > threshold=0.8780032396316528
node_384: feature_name=TTN	feature_id[10].value <= threshold=5.883198261260986
node_385: feature_name=CD36	feature_id[17].value > threshold=3.980526566505432
node_455: feature_name=TTN	feature_id[10].value > threshold=4.339104652404785
node_459: feature_name=NEAT1	feature_id[2].value > threshold=2.7528140544891357
Class: COVID-19
Rules_38	passed counts:30
node_0: feature_name=MALAT1	feature_id[0].value <= threshold=5.9397478103637695
node_1: feature_name=MT-CO1	feature_id[3].value <= threshold=4.298401832580566
node_2: feature_name=RYR2	feature_id[4].value <= threshold=5.608816623687744
node_3: feature_name=LARGE1	feature_id[11].value <= threshold=0.2753549814224243
node_4: feature_name=TTN	feature_id[10].value <= threshold=5.942442417144775
node_5: feature_name=CD36	feature_id[17].value <= threshold=3.0778228044509888
node_6: feature_name=TTN-AS1	feature_id[13].value > threshold=2.6429669857025146
node_142: feature_name=MT-ND3	feature_id[1].value <= threshold=1.80859375
node_143: feature_name=NEB	feature_id[16].value <= threshold=3.154956340789795
node_144: feature_name=MALAT1	feature_id[0].value > threshold=3.0343737602233887
node_154: feature_name=MT-CO1	feature_id[3].value <= threshold=2.0973827838897705
node_155: feature_name=TTN	feature_id[10].value > threshold=2.921074628829956
node_163: feature_name=MALAT1	feature_id[0].value > threshold=5.798954725265503
node_209: feature_name=CD36	feature_id[17].value <= threshold=1.2211164236068726
node_210: feature_name=TTN-AS1	feature_id[13].value > threshold=3.1293461322784424
node_212: feature_name=TTN	feature_id[10].value > threshold=4.8986499309539795
Class: COVID-19
Rules_39	passed counts:30
node_0: feature_name=MALAT1	feature_id[0].value <= threshold=5.9397478103637695
node_1: feature_name=MT-CO1	feature_id[3].value <= threshold=4.298401832580566
node_2: feature_name=RYR2	feature_id[4].value <= threshold=5.608816623687744
node_3: feature_name=LARGE1	feature_id[11].value <= threshold=0.2753549814224243
node_4: feature_name=TTN	feature_id[10].value <= threshold=5.942442417144775
node_5: feature_name=CD36	feature_id[17].value <= threshold=3.0778228044509888
node_6: feature_name=TTN-AS1	feature_id[13].value > threshold=2.6429669857025146
node_142: feature_name=MT-ND3	feature_id[1].value <= threshold=1.80859375
node_143: feature_name=NEB	feature_id[16].value <= threshold=3.154956340789795
node_144: feature_name=MALAT1	feature_id[0].value <= threshold=3.0343737602233887
node_145: feature_name=HSPB7	feature_id[5].value <= threshold=2.38665509223938
node_146: feature_name=TTN	feature_id[10].value > threshold=3.470806837081909
Class: Healthy
Rules_40	passed counts:28
node_0: feature_name=MALAT1	feature_id[0].value <= threshold=5.9397478103637695
node_1: feature_name=MT-CO1	feature_id[3].value > threshold=4.298401832580566
node_537: feature_name=FP671120.1	feature_id[12].value <= threshold=1.2042163908481598
node_538: feature_name=TTN-AS1	feature_id[13].value <= threshold=3.1111927032470703
node_539: feature_name=HSPB7	feature_id[5].value > threshold=4.579155206680298
node_573: feature_name=CRYAB	feature_id[6].value <= threshold=4.460027694702148
node_574: feature_name=MT-CO1	feature_id[3].value <= threshold=5.654695272445679
Class: COVID-19
Rules_41	passed counts:26
node_0: feature_name=MALAT1	feature_id[0].value <= threshold=5.9397478103637695
node_1: feature_name=MT-CO1	feature_id[3].value <= threshold=4.298401832580566
node_2: feature_name=RYR2	feature_id[4].value <= threshold=5.608816623687744
node_3: feature_name=LARGE1	feature_id[11].value > threshold=0.2753549814224243
node_315: feature_name=MALAT1	feature_id[0].value > threshold=1.9325557947158813
node_333: feature_name=NEAT1	feature_id[2].value <= threshold=2.082846522331238
node_334: feature_name=CD36	feature_id[17].value > threshold=2.0622724294662476
node_356: feature_name=FP236383.1	feature_id[14].value <= threshold=2.4155685901641846
node_357: feature_name=MT-ND3	feature_id[1].value <= threshold=2.6938007473945618
node_358: feature_name=PLCG2	feature_id[7].value <= threshold=1.8867972493171692
node_359: feature_name=HSPB7	feature_id[5].value <= threshold=3.024308204650879
node_360: feature_name=TTN-AS1	feature_id[13].value <= threshold=4.739745855331421
Class: Healthy
Rules_42	passed counts:24
node_0: feature_name=MALAT1	feature_id[0].value <= threshold=5.9397478103637695
node_1: feature_name=MT-CO1	feature_id[3].value <= threshold=4.298401832580566
node_2: feature_name=RYR2	feature_id[4].value <= threshold=5.608816623687744
node_3: feature_name=LARGE1	feature_id[11].value > threshold=0.2753549814224243
node_315: feature_name=MALAT1	feature_id[0].value <= threshold=1.9325557947158813
node_316: feature_name=PDE3A	feature_id[15].value > threshold=0.8688136339187622
node_328: feature_name=TTN-AS1	feature_id[13].value <= threshold=4.063440799713135
Class: Healthy
Rules_43	passed counts:24
node_0: feature_name=MALAT1	feature_id[0].value <= threshold=5.9397478103637695
node_1: feature_name=MT-CO1	feature_id[3].value <= threshold=4.298401832580566
node_2: feature_name=RYR2	feature_id[4].value <= threshold=5.608816623687744
node_3: feature_name=LARGE1	feature_id[11].value <= threshold=0.2753549814224243
node_4: feature_name=TTN	feature_id[10].value <= threshold=5.942442417144775
node_5: feature_name=CD36	feature_id[17].value <= threshold=3.0778228044509888
node_6: feature_name=TTN-AS1	feature_id[13].value > threshold=2.6429669857025146
node_142: feature_name=MT-ND3	feature_id[1].value <= threshold=1.80859375
node_143: feature_name=NEB	feature_id[16].value <= threshold=3.154956340789795
node_144: feature_name=MALAT1	feature_id[0].value > threshold=3.0343737602233887
node_154: feature_name=MT-CO1	feature_id[3].value <= threshold=2.0973827838897705
node_155: feature_name=TTN	feature_id[10].value > threshold=2.921074628829956
node_163: feature_name=MALAT1	feature_id[0].value <= threshold=5.798954725265503
node_164: feature_name=TTN	feature_id[10].value > threshold=4.110431432723999
node_176: feature_name=CRYAB	feature_id[6].value <= threshold=2.938735008239746
node_177: feature_name=RYR2	feature_id[4].value <= threshold=5.577424764633179
node_178: feature_name=LINC00486	feature_id[19].value <= threshold=2.221408724784851
node_179: feature_name=LINC00486	feature_id[19].value <= threshold=2.2091227769851685
node_180: feature_name=MALAT1	feature_id[0].value > threshold=4.638543605804443
node_186: feature_name=RYR2	feature_id[4].value <= threshold=3.888302206993103
node_187: feature_name=RYR2	feature_id[4].value <= threshold=3.8822765350341797
node_188: feature_name=TTN-AS1	feature_id[13].value > threshold=2.874852180480957
node_192: feature_name=RASGEF1B	feature_id[9].value <= threshold=2.491821765899658
Class: COVID-19
Rules_44	passed counts:22
node_0: feature_name=MALAT1	feature_id[0].value <= threshold=5.9397478103637695
node_1: feature_name=MT-CO1	feature_id[3].value <= threshold=4.298401832580566
node_2: feature_name=RYR2	feature_id[4].value > threshold=5.608816623687744
node_482: feature_name=RASGEF1B	feature_id[9].value <= threshold=2.720609188079834
node_483: feature_name=PDE3A	feature_id[15].value > threshold=4.6077258586883545
node_531: feature_name=RYR2	feature_id[4].value <= threshold=6.032209873199463
Class: COVID-19
Rules_45	passed counts:22
node_0: feature_name=MALAT1	feature_id[0].value <= threshold=5.9397478103637695
node_1: feature_name=MT-CO1	feature_id[3].value <= threshold=4.298401832580566
node_2: feature_name=RYR2	feature_id[4].value <= threshold=5.608816623687744
node_3: feature_name=LARGE1	feature_id[11].value > threshold=0.2753549814224243
node_315: feature_name=MALAT1	feature_id[0].value <= threshold=1.9325557947158813
node_316: feature_name=PDE3A	feature_id[15].value <= threshold=0.8688136339187622
node_317: feature_name=RYR2	feature_id[4].value <= threshold=4.882984399795532
node_318: feature_name=CD36	feature_id[17].value <= threshold=3.0046836137771606
node_319: feature_name=RASGEF1B	feature_id[9].value <= threshold=1.6184791922569275
Class: COVID-19
Rules_46	passed counts:21
node_0: feature_name=MALAT1	feature_id[0].value <= threshold=5.9397478103637695
node_1: feature_name=MT-CO1	feature_id[3].value <= threshold=4.298401832580566
node_2: feature_name=RYR2	feature_id[4].value <= threshold=5.608816623687744
node_3: feature_name=LARGE1	feature_id[11].value > threshold=0.2753549814224243
node_315: feature_name=MALAT1	feature_id[0].value > threshold=1.9325557947158813
node_333: feature_name=NEAT1	feature_id[2].value > threshold=2.082846522331238
node_371: feature_name=TTN	feature_id[10].value <= threshold=5.979202747344971
node_372: feature_name=CRYAB	feature_id[6].value <= threshold=3.8789751529693604
node_373: feature_name=MALAT1	feature_id[0].value <= threshold=5.667012691497803
node_374: feature_name=TTN	feature_id[10].value > threshold=0.8780032396316528
node_384: feature_name=TTN	feature_id[10].value <= threshold=5.883198261260986
node_385: feature_name=CD36	feature_id[17].value <= threshold=3.980526566505432
node_386: feature_name=MALAT1	feature_id[0].value <= threshold=5.438873052597046
node_387: feature_name=TTN	feature_id[10].value <= threshold=5.535124063491821
node_388: feature_name=RYR2	feature_id[4].value <= threshold=5.4594316482543945
node_389: feature_name=CRYAB	feature_id[6].value <= threshold=3.356687545776367
node_390: feature_name=RYR2	feature_id[4].value <= threshold=5.09920597076416
node_391: feature_name=NEAT1	feature_id[2].value <= threshold=2.1580487489700317
node_392: feature_name=PDE3A	feature_id[15].value > threshold=0.204999640583992
Class: COVID-19
Rules_47	passed counts:21
node_0: feature_name=MALAT1	feature_id[0].value <= threshold=5.9397478103637695
node_1: feature_name=MT-CO1	feature_id[3].value <= threshold=4.298401832580566
node_2: feature_name=RYR2	feature_id[4].value <= threshold=5.608816623687744
node_3: feature_name=LARGE1	feature_id[11].value <= threshold=0.2753549814224243
node_4: feature_name=TTN	feature_id[10].value <= threshold=5.942442417144775
node_5: feature_name=CD36	feature_id[17].value > threshold=3.0778228044509888
node_235: feature_name=NEAT1	feature_id[2].value <= threshold=3.846663475036621
node_236: feature_name=MT-ND3	feature_id[1].value > threshold=4.12444281578064
node_280: feature_name=MT-CO1	feature_id[3].value <= threshold=4.194512128829956
Class: COVID-19
Rules_48	passed counts:19
node_0: feature_name=MALAT1	feature_id[0].value <= threshold=5.9397478103637695
node_1: feature_name=MT-CO1	feature_id[3].value <= threshold=4.298401832580566
node_2: feature_name=RYR2	feature_id[4].value <= threshold=5.608816623687744
node_3: feature_name=LARGE1	feature_id[11].value > threshold=0.2753549814224243
node_315: feature_name=MALAT1	feature_id[0].value > threshold=1.9325557947158813
node_333: feature_name=NEAT1	feature_id[2].value > threshold=2.082846522331238
node_371: feature_name=TTN	feature_id[10].value <= threshold=5.979202747344971
node_372: feature_name=CRYAB	feature_id[6].value <= threshold=3.8789751529693604
node_373: feature_name=MALAT1	feature_id[0].value <= threshold=5.667012691497803
node_374: feature_name=TTN	feature_id[10].value > threshold=0.8780032396316528
node_384: feature_name=TTN	feature_id[10].value <= threshold=5.883198261260986
node_385: feature_name=CD36	feature_id[17].value <= threshold=3.980526566505432
node_386: feature_name=MALAT1	feature_id[0].value <= threshold=5.438873052597046
node_387: feature_name=TTN	feature_id[10].value <= threshold=5.535124063491821
node_388: feature_name=RYR2	feature_id[4].value <= threshold=5.4594316482543945
node_389: feature_name=CRYAB	feature_id[6].value <= threshold=3.356687545776367
node_390: feature_name=RYR2	feature_id[4].value <= threshold=5.09920597076416
node_391: feature_name=NEAT1	feature_id[2].value > threshold=2.1580487489700317
node_395: feature_name=MALAT1	feature_id[0].value > threshold=5.259829521179199
node_411: feature_name=TTN	feature_id[10].value > threshold=3.1606087684631348
node_413: feature_name=MALAT1	feature_id[0].value <= threshold=5.274436950683594
node_414: feature_name=MALAT1	feature_id[0].value <= threshold=5.2731499671936035
Class: COVID-19
Rules_49	passed counts:18
node_0: feature_name=MALAT1	feature_id[0].value <= threshold=5.9397478103637695
node_1: feature_name=MT-CO1	feature_id[3].value <= threshold=4.298401832580566
node_2: feature_name=RYR2	feature_id[4].value <= threshold=5.608816623687744
node_3: feature_name=LARGE1	feature_id[11].value <= threshold=0.2753549814224243
node_4: feature_name=TTN	feature_id[10].value <= threshold=5.942442417144775
node_5: feature_name=CD36	feature_id[17].value <= threshold=3.0778228044509888
node_6: feature_name=TTN-AS1	feature_id[13].value <= threshold=2.6429669857025146
node_7: feature_name=CRYAB	feature_id[6].value <= threshold=3.6249337196350098
node_8: feature_name=MT-ND3	feature_id[1].value <= threshold=3.60308575630188
node_9: feature_name=MT-CO1	feature_id[3].value <= threshold=0.6714919209480286
node_10: feature_name=TTN	feature_id[10].value <= threshold=4.476228952407837
node_11: feature_name=PDE3A	feature_id[15].value <= threshold=1.091323345899582
node_12: feature_name=RYR2	feature_id[4].value <= threshold=4.574767112731934
node_13: feature_name=HSPB7	feature_id[5].value <= threshold=2.2331619262695312
node_14: feature_name=NEAT1	feature_id[2].value > threshold=3.329328417778015
node_42: feature_name=TTN	feature_id[10].value <= threshold=3.7256858348846436
Class: COVID-19
Rules_50	passed counts:17
node_0: feature_name=MALAT1	feature_id[0].value <= threshold=5.9397478103637695
node_1: feature_name=MT-CO1	feature_id[3].value <= threshold=4.298401832580566
node_2: feature_name=RYR2	feature_id[4].value <= threshold=5.608816623687744
node_3: feature_name=LARGE1	feature_id[11].value > threshold=0.2753549814224243
node_315: feature_name=MALAT1	feature_id[0].value > threshold=1.9325557947158813
node_333: feature_name=NEAT1	feature_id[2].value > threshold=2.082846522331238
node_371: feature_name=TTN	feature_id[10].value <= threshold=5.979202747344971
node_372: feature_name=CRYAB	feature_id[6].value <= threshold=3.8789751529693604
node_373: feature_name=MALAT1	feature_id[0].value <= threshold=5.667012691497803
node_374: feature_name=TTN	feature_id[10].value <= threshold=0.8780032396316528
node_375: feature_name=TTN-AS1	feature_id[13].value <= threshold=2.82742702960968
node_376: feature_name=LARGE1	feature_id[11].value <= threshold=3.8555301427841187
Class: COVID-19
Rules_51	passed counts:16
node_0: feature_name=MALAT1	feature_id[0].value <= threshold=5.9397478103637695
node_1: feature_name=MT-CO1	feature_id[3].value <= threshold=4.298401832580566
node_2: feature_name=RYR2	feature_id[4].value <= threshold=5.608816623687744
node_3: feature_name=LARGE1	feature_id[11].value <= threshold=0.2753549814224243
node_4: feature_name=TTN	feature_id[10].value <= threshold=5.942442417144775
node_5: feature_name=CD36	feature_id[17].value > threshold=3.0778228044509888
node_235: feature_name=NEAT1	feature_id[2].value <= threshold=3.846663475036621
node_236: feature_name=MT-ND3	feature_id[1].value <= threshold=4.12444281578064
node_237: feature_name=PLCG2	feature_id[7].value > threshold=0.8761591911315918
node_277: feature_name=CD36	feature_id[17].value <= threshold=4.457447290420532
Class: COVID-19
Rules_52	passed counts:16
node_0: feature_name=MALAT1	feature_id[0].value <= threshold=5.9397478103637695
node_1: feature_name=MT-CO1	feature_id[3].value <= threshold=4.298401832580566
node_2: feature_name=RYR2	feature_id[4].value <= threshold=5.608816623687744
node_3: feature_name=LARGE1	feature_id[11].value <= threshold=0.2753549814224243
node_4: feature_name=TTN	feature_id[10].value <= threshold=5.942442417144775
node_5: feature_name=CD36	feature_id[17].value <= threshold=3.0778228044509888
node_6: feature_name=TTN-AS1	feature_id[13].value > threshold=2.6429669857025146
node_142: feature_name=MT-ND3	feature_id[1].value <= threshold=1.80859375
node_143: feature_name=NEB	feature_id[16].value <= threshold=3.154956340789795
node_144: feature_name=MALAT1	feature_id[0].value > threshold=3.0343737602233887
node_154: feature_name=MT-CO1	feature_id[3].value <= threshold=2.0973827838897705
node_155: feature_name=TTN	feature_id[10].value > threshold=2.921074628829956
node_163: feature_name=MALAT1	feature_id[0].value <= threshold=5.798954725265503
node_164: feature_name=TTN	feature_id[10].value <= threshold=4.110431432723999
node_165: feature_name=TTN	feature_id[10].value <= threshold=4.0993852615356445
node_166: feature_name=MALAT1	feature_id[0].value <= threshold=5.545450687408447
node_167: feature_name=RYR2	feature_id[4].value <= threshold=4.974273204803467
node_168: feature_name=TTN	feature_id[10].value <= threshold=3.8900201320648193
Class: COVID-19
Rules_53	passed counts:15
node_0: feature_name=MALAT1	feature_id[0].value > threshold=5.9397478103637695
node_586: feature_name=FP236383.1	feature_id[14].value <= threshold=3.2534526586532593
node_587: feature_name=FP671120.1	feature_id[12].value <= threshold=3.2678130865097046
node_588: feature_name=EMC10	feature_id[8].value <= threshold=3.95953631401062
node_589: feature_name=RASGEF1B	feature_id[9].value <= threshold=4.460749387741089
node_590: feature_name=UGT2B7	feature_id[18].value <= threshold=3.240263819694519
node_591: feature_name=NEB	feature_id[16].value <= threshold=4.1475852727890015
node_592: feature_name=MALAT1	feature_id[0].value <= threshold=6.034785509109497
node_593: feature_name=EMC10	feature_id[8].value <= threshold=3.1213046312332153
node_594: feature_name=LARGE1	feature_id[11].value <= threshold=3.2523289918899536
node_595: feature_name=HSPB7	feature_id[5].value <= threshold=3.9670380353927612
node_596: feature_name=RASGEF1B	feature_id[9].value <= threshold=3.680215001106262
node_597: feature_name=MALAT1	feature_id[0].value <= threshold=6.0342841148376465
node_598: feature_name=HSPB7	feature_id[5].value > threshold=3.284192681312561
node_600: feature_name=TTN	feature_id[10].value <= threshold=5.701681613922119
Class: Healthy
Rules_54	passed counts:15
node_0: feature_name=MALAT1	feature_id[0].value <= threshold=5.9397478103637695
node_1: feature_name=MT-CO1	feature_id[3].value <= threshold=4.298401832580566
node_2: feature_name=RYR2	feature_id[4].value <= threshold=5.608816623687744
node_3: feature_name=LARGE1	feature_id[11].value > threshold=0.2753549814224243
node_315: feature_name=MALAT1	feature_id[0].value > threshold=1.9325557947158813
node_333: feature_name=NEAT1	feature_id[2].value > threshold=2.082846522331238
node_371: feature_name=TTN	feature_id[10].value <= threshold=5.979202747344971
node_372: feature_name=CRYAB	feature_id[6].value <= threshold=3.8789751529693604
node_373: feature_name=MALAT1	feature_id[0].value > threshold=5.667012691497803
node_463: feature_name=LARGE1	feature_id[11].value <= threshold=2.999518871307373
Class: Healthy
Rules_55	passed counts:15
node_0: feature_name=MALAT1	feature_id[0].value <= threshold=5.9397478103637695
node_1: feature_name=MT-CO1	feature_id[3].value <= threshold=4.298401832580566
node_2: feature_name=RYR2	feature_id[4].value <= threshold=5.608816623687744
node_3: feature_name=LARGE1	feature_id[11].value > threshold=0.2753549814224243
node_315: feature_name=MALAT1	feature_id[0].value > threshold=1.9325557947158813
node_333: feature_name=NEAT1	feature_id[2].value > threshold=2.082846522331238
node_371: feature_name=TTN	feature_id[10].value <= threshold=5.979202747344971
node_372: feature_name=CRYAB	feature_id[6].value <= threshold=3.8789751529693604
node_373: feature_name=MALAT1	feature_id[0].value <= threshold=5.667012691497803
node_374: feature_name=TTN	feature_id[10].value > threshold=0.8780032396316528
node_384: feature_name=TTN	feature_id[10].value <= threshold=5.883198261260986
node_385: feature_name=CD36	feature_id[17].value <= threshold=3.980526566505432
node_386: feature_name=MALAT1	feature_id[0].value > threshold=5.438873052597046
node_440: feature_name=LARGE1	feature_id[11].value > threshold=2.7296974658966064
node_442: feature_name=NEAT1	feature_id[2].value > threshold=2.751031279563904
node_444: feature_name=TTN	feature_id[10].value <= threshold=4.719533205032349
node_445: feature_name=CD36	feature_id[17].value <= threshold=3.147420883178711
node_446: feature_name=TTN	feature_id[10].value <= threshold=4.6997435092926025
Class: COVID-19
Rules_56	passed counts:15
node_0: feature_name=MALAT1	feature_id[0].value <= threshold=5.9397478103637695
node_1: feature_name=MT-CO1	feature_id[3].value <= threshold=4.298401832580566
node_2: feature_name=RYR2	feature_id[4].value <= threshold=5.608816623687744
node_3: feature_name=LARGE1	feature_id[11].value <= threshold=0.2753549814224243
node_4: feature_name=TTN	feature_id[10].value <= threshold=5.942442417144775
node_5: feature_name=CD36	feature_id[17].value > threshold=3.0778228044509888
node_235: feature_name=NEAT1	feature_id[2].value > threshold=3.846663475036621
node_283: feature_name=MALAT1	feature_id[0].value > threshold=5.416809558868408
node_293: feature_name=HSPB7	feature_id[5].value <= threshold=2.983761787414551
node_294: feature_name=FP236383.1	feature_id[14].value <= threshold=1.393144130706787
node_295: feature_name=LINC00486	feature_id[19].value <= threshold=2.6312782764434814
node_296: feature_name=TTN	feature_id[10].value <= threshold=5.407259941101074
Class: Healthy
Rules_57	passed counts:15
node_0: feature_name=MALAT1	feature_id[0].value <= threshold=5.9397478103637695
node_1: feature_name=MT-CO1	feature_id[3].value <= threshold=4.298401832580566
node_2: feature_name=RYR2	feature_id[4].value <= threshold=5.608816623687744
node_3: feature_name=LARGE1	feature_id[11].value <= threshold=0.2753549814224243
node_4: feature_name=TTN	feature_id[10].value <= threshold=5.942442417144775
node_5: feature_name=CD36	feature_id[17].value <= threshold=3.0778228044509888
node_6: feature_name=TTN-AS1	feature_id[13].value > threshold=2.6429669857025146
node_142: feature_name=MT-ND3	feature_id[1].value <= threshold=1.80859375
node_143: feature_name=NEB	feature_id[16].value <= threshold=3.154956340789795
node_144: feature_name=MALAT1	feature_id[0].value > threshold=3.0343737602233887
node_154: feature_name=MT-CO1	feature_id[3].value <= threshold=2.0973827838897705
node_155: feature_name=TTN	feature_id[10].value > threshold=2.921074628829956
node_163: feature_name=MALAT1	feature_id[0].value <= threshold=5.798954725265503
node_164: feature_name=TTN	feature_id[10].value > threshold=4.110431432723999
node_176: feature_name=CRYAB	feature_id[6].value <= threshold=2.938735008239746
node_177: feature_name=RYR2	feature_id[4].value <= threshold=5.577424764633179
node_178: feature_name=LINC00486	feature_id[19].value <= threshold=2.221408724784851
node_179: feature_name=LINC00486	feature_id[19].value <= threshold=2.2091227769851685
node_180: feature_name=MALAT1	feature_id[0].value <= threshold=4.638543605804443
node_181: feature_name=RYR2	feature_id[4].value <= threshold=4.676770210266113
Class: COVID-19
Rules_58	passed counts:14
node_0: feature_name=MALAT1	feature_id[0].value > threshold=5.9397478103637695
node_586: feature_name=FP236383.1	feature_id[14].value <= threshold=3.2534526586532593
node_587: feature_name=FP671120.1	feature_id[12].value > threshold=3.2678130865097046
node_633: feature_name=FP671120.1	feature_id[12].value <= threshold=3.7085812091827393
Class: COVID-19
Rules_59	passed counts:14
node_0: feature_name=MALAT1	feature_id[0].value <= threshold=5.9397478103637695
node_1: feature_name=MT-CO1	feature_id[3].value <= threshold=4.298401832580566
node_2: feature_name=RYR2	feature_id[4].value <= threshold=5.608816623687744
node_3: feature_name=LARGE1	feature_id[11].value <= threshold=0.2753549814224243
node_4: feature_name=TTN	feature_id[10].value <= threshold=5.942442417144775
node_5: feature_name=CD36	feature_id[17].value <= threshold=3.0778228044509888
node_6: feature_name=TTN-AS1	feature_id[13].value <= threshold=2.6429669857025146
node_7: feature_name=CRYAB	feature_id[6].value <= threshold=3.6249337196350098
node_8: feature_name=MT-ND3	feature_id[1].value <= threshold=3.60308575630188
node_9: feature_name=MT-CO1	feature_id[3].value <= threshold=0.6714919209480286
node_10: feature_name=TTN	feature_id[10].value > threshold=4.476228952407837
node_76: feature_name=RASGEF1B	feature_id[9].value <= threshold=2.974978804588318
node_77: feature_name=HSPB7	feature_id[5].value <= threshold=2.840776205062866
node_78: feature_name=NEAT1	feature_id[2].value <= threshold=3.967225432395935
node_79: feature_name=RYR2	feature_id[4].value > threshold=4.469082355499268
node_89: feature_name=PDE3A	feature_id[15].value <= threshold=4.266323804855347
node_90: feature_name=RYR2	feature_id[4].value <= threshold=5.524006605148315
Class: Healthy
Rules_60	passed counts:13
node_0: feature_name=MALAT1	feature_id[0].value <= threshold=5.9397478103637695
node_1: feature_name=MT-CO1	feature_id[3].value <= threshold=4.298401832580566
node_2: feature_name=RYR2	feature_id[4].value <= threshold=5.608816623687744
node_3: feature_name=LARGE1	feature_id[11].value <= threshold=0.2753549814224243
node_4: feature_name=TTN	feature_id[10].value <= threshold=5.942442417144775
node_5: feature_name=CD36	feature_id[17].value <= threshold=3.0778228044509888
node_6: feature_name=TTN-AS1	feature_id[13].value <= threshold=2.6429669857025146
node_7: feature_name=CRYAB	feature_id[6].value <= threshold=3.6249337196350098
node_8: feature_name=MT-ND3	feature_id[1].value <= threshold=3.60308575630188
node_9: feature_name=MT-CO1	feature_id[3].value > threshold=0.6714919209480286
node_107: feature_name=PLCG2	feature_id[7].value <= threshold=0.5015676021575928
node_108: feature_name=HSPB7	feature_id[5].value <= threshold=4.482440114021301
node_109: feature_name=NEB	feature_id[16].value <= threshold=2.760485529899597
node_110: feature_name=PDE3A	feature_id[15].value <= threshold=4.249541759490967
node_111: feature_name=TTN	feature_id[10].value <= threshold=3.2660869359970093
node_112: feature_name=TTN	feature_id[10].value <= threshold=3.145648717880249
Class: Healthy
Rules_61	passed counts:12
node_0: feature_name=MALAT1	feature_id[0].value <= threshold=5.9397478103637695
node_1: feature_name=MT-CO1	feature_id[3].value > threshold=4.298401832580566
node_537: feature_name=FP671120.1	feature_id[12].value <= threshold=1.2042163908481598
node_538: feature_name=TTN-AS1	feature_id[13].value <= threshold=3.1111927032470703
node_539: feature_name=HSPB7	feature_id[5].value <= threshold=4.579155206680298
node_540: feature_name=LARGE1	feature_id[11].value > threshold=2.80412495136261
node_570: feature_name=NEAT1	feature_id[2].value > threshold=2.971800208091736
Class: COVID-19
Rules_62	passed counts:12
node_0: feature_name=MALAT1	feature_id[0].value <= threshold=5.9397478103637695
node_1: feature_name=MT-CO1	feature_id[3].value <= threshold=4.298401832580566
node_2: feature_name=RYR2	feature_id[4].value <= threshold=5.608816623687744
node_3: feature_name=LARGE1	feature_id[11].value > threshold=0.2753549814224243
node_315: feature_name=MALAT1	feature_id[0].value > threshold=1.9325557947158813
node_333: feature_name=NEAT1	feature_id[2].value <= threshold=2.082846522331238
node_334: feature_name=CD36	feature_id[17].value > threshold=2.0622724294662476
node_356: feature_name=FP236383.1	feature_id[14].value > threshold=2.4155685901641846
Class: COVID-19
Rules_63	passed counts:12
node_0: feature_name=MALAT1	feature_id[0].value <= threshold=5.9397478103637695
node_1: feature_name=MT-CO1	feature_id[3].value <= threshold=4.298401832580566
node_2: feature_name=RYR2	feature_id[4].value <= threshold=5.608816623687744
node_3: feature_name=LARGE1	feature_id[11].value <= threshold=0.2753549814224243
node_4: feature_name=TTN	feature_id[10].value <= threshold=5.942442417144775
node_5: feature_name=CD36	feature_id[17].value > threshold=3.0778228044509888
node_235: feature_name=NEAT1	feature_id[2].value > threshold=3.846663475036621
node_283: feature_name=MALAT1	feature_id[0].value > threshold=5.416809558868408
node_293: feature_name=HSPB7	feature_id[5].value > threshold=2.983761787414551
Class: COVID-19
Rules_64	passed counts:11
node_0: feature_name=MALAT1	feature_id[0].value > threshold=5.9397478103637695
node_586: feature_name=FP236383.1	feature_id[14].value <= threshold=3.2534526586532593
node_587: feature_name=FP671120.1	feature_id[12].value <= threshold=3.2678130865097046
node_588: feature_name=EMC10	feature_id[8].value > threshold=3.95953631401062
node_630: feature_name=MALAT1	feature_id[0].value <= threshold=6.329280376434326
Class: COVID-19
Rules_65	passed counts:11
node_0: feature_name=MALAT1	feature_id[0].value <= threshold=5.9397478103637695
node_1: feature_name=MT-CO1	feature_id[3].value <= threshold=4.298401832580566
node_2: feature_name=RYR2	feature_id[4].value > threshold=5.608816623687744
node_482: feature_name=RASGEF1B	feature_id[9].value <= threshold=2.720609188079834
node_483: feature_name=PDE3A	feature_id[15].value <= threshold=4.6077258586883545
node_484: feature_name=PLCG2	feature_id[7].value > threshold=2.564517617225647
node_528: feature_name=NEAT1	feature_id[2].value > threshold=3.14126193523407
Class: COVID-19
Rules_66	passed counts:11
node_0: feature_name=MALAT1	feature_id[0].value <= threshold=5.9397478103637695
node_1: feature_name=MT-CO1	feature_id[3].value <= threshold=4.298401832580566
node_2: feature_name=RYR2	feature_id[4].value > threshold=5.608816623687744
node_482: feature_name=RASGEF1B	feature_id[9].value <= threshold=2.720609188079834
node_483: feature_name=PDE3A	feature_id[15].value <= threshold=4.6077258586883545
node_484: feature_name=PLCG2	feature_id[7].value <= threshold=2.564517617225647
node_485: feature_name=MT-ND3	feature_id[1].value <= threshold=3.0535619258880615
node_486: feature_name=EMC10	feature_id[8].value <= threshold=3.0200406312942505
node_487: feature_name=FP236383.1	feature_id[14].value <= threshold=2.8710713386535645
node_488: feature_name=HSPB7	feature_id[5].value <= threshold=3.7816354036331177
node_489: feature_name=LINC00486	feature_id[19].value <= threshold=3.931853771209717
node_490: feature_name=TTN-AS1	feature_id[13].value <= threshold=5.589295864105225
node_491: feature_name=NEAT1	feature_id[2].value > threshold=5.036234378814697
node_511: feature_name=TTN	feature_id[10].value > threshold=3.368563413619995
node_513: feature_name=NEAT1	feature_id[2].value > threshold=5.058812141418457
Class: Healthy
Rules_67	passed counts:11
node_0: feature_name=MALAT1	feature_id[0].value <= threshold=5.9397478103637695
node_1: feature_name=MT-CO1	feature_id[3].value <= threshold=4.298401832580566
node_2: feature_name=RYR2	feature_id[4].value <= threshold=5.608816623687744
node_3: feature_name=LARGE1	feature_id[11].value <= threshold=0.2753549814224243
node_4: feature_name=TTN	feature_id[10].value <= threshold=5.942442417144775
node_5: feature_name=CD36	feature_id[17].value <= threshold=3.0778228044509888
node_6: feature_name=TTN-AS1	feature_id[13].value > threshold=2.6429669857025146
node_142: feature_name=MT-ND3	feature_id[1].value <= threshold=1.80859375
node_143: feature_name=NEB	feature_id[16].value <= threshold=3.154956340789795
node_144: feature_name=MALAT1	feature_id[0].value <= threshold=3.0343737602233887
node_145: feature_name=HSPB7	feature_id[5].value > threshold=2.38665509223938
node_149: feature_name=TTN-AS1	feature_id[13].value > threshold=3.211027503013611
Class: COVID-19
Rules_68	passed counts:10
node_0: feature_name=MALAT1	feature_id[0].value <= threshold=5.9397478103637695
node_1: feature_name=MT-CO1	feature_id[3].value > threshold=4.298401832580566
node_537: feature_name=FP671120.1	feature_id[12].value <= threshold=1.2042163908481598
node_538: feature_name=TTN-AS1	feature_id[13].value <= threshold=3.1111927032470703
node_539: feature_name=HSPB7	feature_id[5].value <= threshold=4.579155206680298
node_540: feature_name=LARGE1	feature_id[11].value <= threshold=2.80412495136261
node_541: feature_name=FP236383.1	feature_id[14].value <= threshold=1.2330244183540344
node_542: feature_name=NEAT1	feature_id[2].value <= threshold=4.952946662902832
node_543: feature_name=NEB	feature_id[16].value <= threshold=3.969150424003601
node_544: feature_name=RASGEF1B	feature_id[9].value <= threshold=4.129920721054077
node_545: feature_name=PLCG2	feature_id[7].value > threshold=2.1486066579818726
node_555: feature_name=CRYAB	feature_id[6].value > threshold=2.1938000917434692
Class: Healthy
Rules_69	passed counts:10
node_0: feature_name=MALAT1	feature_id[0].value <= threshold=5.9397478103637695
node_1: feature_name=MT-CO1	feature_id[3].value <= threshold=4.298401832580566
node_2: feature_name=RYR2	feature_id[4].value <= threshold=5.608816623687744
node_3: feature_name=LARGE1	feature_id[11].value > threshold=0.2753549814224243
node_315: feature_name=MALAT1	feature_id[0].value > threshold=1.9325557947158813
node_333: feature_name=NEAT1	feature_id[2].value > threshold=2.082846522331238
node_371: feature_name=TTN	feature_id[10].value <= threshold=5.979202747344971
node_372: feature_name=CRYAB	feature_id[6].value <= threshold=3.8789751529693604
node_373: feature_name=MALAT1	feature_id[0].value <= threshold=5.667012691497803
node_374: feature_name=TTN	feature_id[10].value > threshold=0.8780032396316528
node_384: feature_name=TTN	feature_id[10].value <= threshold=5.883198261260986
node_385: feature_name=CD36	feature_id[17].value <= threshold=3.980526566505432
node_386: feature_name=MALAT1	feature_id[0].value <= threshold=5.438873052597046
node_387: feature_name=TTN	feature_id[10].value <= threshold=5.535124063491821
node_388: feature_name=RYR2	feature_id[4].value <= threshold=5.4594316482543945
node_389: feature_name=CRYAB	feature_id[6].value <= threshold=3.356687545776367
node_390: feature_name=RYR2	feature_id[4].value > threshold=5.09920597076416
node_418: feature_name=MALAT1	feature_id[0].value > threshold=4.04691219329834
node_420: feature_name=RYR2	feature_id[4].value > threshold=5.099745750427246
node_422: feature_name=TTN	feature_id[10].value > threshold=4.627021789550781
node_426: feature_name=CRYAB	feature_id[6].value > threshold=1.075810432434082
node_428: feature_name=CRYAB	feature_id[6].value > threshold=2.3279998302459717
Class: COVID-19
Rules_70	passed counts:10
node_0: feature_name=MALAT1	feature_id[0].value <= threshold=5.9397478103637695
node_1: feature_name=MT-CO1	feature_id[3].value <= threshold=4.298401832580566
node_2: feature_name=RYR2	feature_id[4].value <= threshold=5.608816623687744
node_3: feature_name=LARGE1	feature_id[11].value <= threshold=0.2753549814224243
node_4: feature_name=TTN	feature_id[10].value > threshold=5.942442417144775
node_310: feature_name=NEB	feature_id[16].value > threshold=3.9289016723632812
Class: COVID-19
Rules_71	passed counts:10
node_0: feature_name=MALAT1	feature_id[0].value <= threshold=5.9397478103637695
node_1: feature_name=MT-CO1	feature_id[3].value <= threshold=4.298401832580566
node_2: feature_name=RYR2	feature_id[4].value <= threshold=5.608816623687744
node_3: feature_name=LARGE1	feature_id[11].value <= threshold=0.2753549814224243
node_4: feature_name=TTN	feature_id[10].value <= threshold=5.942442417144775
node_5: feature_name=CD36	feature_id[17].value > threshold=3.0778228044509888
node_235: feature_name=NEAT1	feature_id[2].value <= threshold=3.846663475036621
node_236: feature_name=MT-ND3	feature_id[1].value <= threshold=4.12444281578064
node_237: feature_name=PLCG2	feature_id[7].value <= threshold=0.8761591911315918
node_238: feature_name=LINC00486	feature_id[19].value <= threshold=2.9461292028427124
node_239: feature_name=HSPB7	feature_id[5].value <= threshold=3.7820082902908325
node_240: feature_name=PDE3A	feature_id[15].value <= threshold=4.244406700134277
node_241: feature_name=EMC10	feature_id[8].value <= threshold=3.4378832578659058
node_242: feature_name=UGT2B7	feature_id[18].value <= threshold=2.2557809352874756
node_243: feature_name=FP671120.1	feature_id[12].value <= threshold=2.4553017616271973
node_244: feature_name=HSPB7	feature_id[5].value <= threshold=3.4762057065963745
node_245: feature_name=TTN-AS1	feature_id[13].value <= threshold=4.532410383224487
node_246: feature_name=TTN	feature_id[10].value > threshold=5.575145959854126
node_248: feature_name=TTN	feature_id[10].value > threshold=5.61586856842041
Class: Healthy
Rules_72	passed counts:10
node_0: feature_name=MALAT1	feature_id[0].value <= threshold=5.9397478103637695
node_1: feature_name=MT-CO1	feature_id[3].value <= threshold=4.298401832580566
node_2: feature_name=RYR2	feature_id[4].value <= threshold=5.608816623687744
node_3: feature_name=LARGE1	feature_id[11].value <= threshold=0.2753549814224243
node_4: feature_name=TTN	feature_id[10].value <= threshold=5.942442417144775
node_5: feature_name=CD36	feature_id[17].value <= threshold=3.0778228044509888
node_6: feature_name=TTN-AS1	feature_id[13].value <= threshold=2.6429669857025146
node_7: feature_name=CRYAB	feature_id[6].value <= threshold=3.6249337196350098
node_8: feature_name=MT-ND3	feature_id[1].value <= threshold=3.60308575630188
node_9: feature_name=MT-CO1	feature_id[3].value <= threshold=0.6714919209480286
node_10: feature_name=TTN	feature_id[10].value > threshold=4.476228952407837
node_76: feature_name=RASGEF1B	feature_id[9].value <= threshold=2.974978804588318
node_77: feature_name=HSPB7	feature_id[5].value <= threshold=2.840776205062866
node_78: feature_name=NEAT1	feature_id[2].value <= threshold=3.967225432395935
node_79: feature_name=RYR2	feature_id[4].value <= threshold=4.469082355499268
node_80: feature_name=TTN-AS1	feature_id[13].value <= threshold=2.451451301574707
node_81: feature_name=NEAT1	feature_id[2].value <= threshold=3.7517746686935425
node_82: feature_name=CRYAB	feature_id[6].value <= threshold=1.4617321491241455
Class: COVID-19
Rules_73	passed counts:10
node_0: feature_name=MALAT1	feature_id[0].value <= threshold=5.9397478103637695
node_1: feature_name=MT-CO1	feature_id[3].value <= threshold=4.298401832580566
node_2: feature_name=RYR2	feature_id[4].value <= threshold=5.608816623687744
node_3: feature_name=LARGE1	feature_id[11].value <= threshold=0.2753549814224243
node_4: feature_name=TTN	feature_id[10].value <= threshold=5.942442417144775
node_5: feature_name=CD36	feature_id[17].value <= threshold=3.0778228044509888
node_6: feature_name=TTN-AS1	feature_id[13].value <= threshold=2.6429669857025146
node_7: feature_name=CRYAB	feature_id[6].value <= threshold=3.6249337196350098
node_8: feature_name=MT-ND3	feature_id[1].value <= threshold=3.60308575630188
node_9: feature_name=MT-CO1	feature_id[3].value <= threshold=0.6714919209480286
node_10: feature_name=TTN	feature_id[10].value <= threshold=4.476228952407837
node_11: feature_name=PDE3A	feature_id[15].value <= threshold=1.091323345899582
node_12: feature_name=RYR2	feature_id[4].value <= threshold=4.574767112731934
node_13: feature_name=HSPB7	feature_id[5].value <= threshold=2.2331619262695312
node_14: feature_name=NEAT1	feature_id[2].value <= threshold=3.329328417778015
node_15: feature_name=LINC00486	feature_id[19].value > threshold=2.818934679031372
node_35: feature_name=NEAT1	feature_id[2].value <= threshold=3.1585057973861694
node_36: feature_name=MALAT1	feature_id[0].value <= threshold=4.927406311035156
Class: COVID-19
Rules_74	passed counts:9
node_0: feature_name=MALAT1	feature_id[0].value > threshold=5.9397478103637695
node_586: feature_name=FP236383.1	feature_id[14].value <= threshold=3.2534526586532593
node_587: feature_name=FP671120.1	feature_id[12].value <= threshold=3.2678130865097046
node_588: feature_name=EMC10	feature_id[8].value <= threshold=3.95953631401062
node_589: feature_name=RASGEF1B	feature_id[9].value <= threshold=4.460749387741089
node_590: feature_name=UGT2B7	feature_id[18].value <= threshold=3.240263819694519
node_591: feature_name=NEB	feature_id[16].value <= threshold=4.1475852727890015
node_592: feature_name=MALAT1	feature_id[0].value <= threshold=6.034785509109497
node_593: feature_name=EMC10	feature_id[8].value <= threshold=3.1213046312332153
node_594: feature_name=LARGE1	feature_id[11].value > threshold=3.2523289918899536
node_610: feature_name=TTN	feature_id[10].value <= threshold=5.575690746307373
node_611: feature_name=LARGE1	feature_id[11].value > threshold=3.3773653507232666
Class: Healthy
Rules_75	passed counts:9
node_0: feature_name=MALAT1	feature_id[0].value <= threshold=5.9397478103637695
node_1: feature_name=MT-CO1	feature_id[3].value <= threshold=4.298401832580566
node_2: feature_name=RYR2	feature_id[4].value <= threshold=5.608816623687744
node_3: feature_name=LARGE1	feature_id[11].value <= threshold=0.2753549814224243
node_4: feature_name=TTN	feature_id[10].value <= threshold=5.942442417144775
node_5: feature_name=CD36	feature_id[17].value > threshold=3.0778228044509888
node_235: feature_name=NEAT1	feature_id[2].value > threshold=3.846663475036621
node_283: feature_name=MALAT1	feature_id[0].value > threshold=5.416809558868408
node_293: feature_name=HSPB7	feature_id[5].value <= threshold=2.983761787414551
node_294: feature_name=FP236383.1	feature_id[14].value > threshold=1.393144130706787
Class: COVID-19
Rules_76	passed counts:9
node_0: feature_name=MALAT1	feature_id[0].value <= threshold=5.9397478103637695
node_1: feature_name=MT-CO1	feature_id[3].value <= threshold=4.298401832580566
node_2: feature_name=RYR2	feature_id[4].value <= threshold=5.608816623687744
node_3: feature_name=LARGE1	feature_id[11].value <= threshold=0.2753549814224243
node_4: feature_name=TTN	feature_id[10].value <= threshold=5.942442417144775
node_5: feature_name=CD36	feature_id[17].value > threshold=3.0778228044509888
node_235: feature_name=NEAT1	feature_id[2].value <= threshold=3.846663475036621
node_236: feature_name=MT-ND3	feature_id[1].value <= threshold=4.12444281578064
node_237: feature_name=PLCG2	feature_id[7].value <= threshold=0.8761591911315918
node_238: feature_name=LINC00486	feature_id[19].value > threshold=2.9461292028427124
node_270: feature_name=CD36	feature_id[17].value <= threshold=4.256208419799805
node_271: feature_name=TTN	feature_id[10].value > threshold=3.7718749046325684
Class: COVID-19
Rules_77	passed counts:9
node_0: feature_name=MALAT1	feature_id[0].value <= threshold=5.9397478103637695
node_1: feature_name=MT-CO1	feature_id[3].value <= threshold=4.298401832580566
node_2: feature_name=RYR2	feature_id[4].value <= threshold=5.608816623687744
node_3: feature_name=LARGE1	feature_id[11].value <= threshold=0.2753549814224243
node_4: feature_name=TTN	feature_id[10].value <= threshold=5.942442417144775
node_5: feature_name=CD36	feature_id[17].value > threshold=3.0778228044509888
node_235: feature_name=NEAT1	feature_id[2].value <= threshold=3.846663475036621
node_236: feature_name=MT-ND3	feature_id[1].value <= threshold=4.12444281578064
node_237: feature_name=PLCG2	feature_id[7].value <= threshold=0.8761591911315918
node_238: feature_name=LINC00486	feature_id[19].value <= threshold=2.9461292028427124
node_239: feature_name=HSPB7	feature_id[5].value <= threshold=3.7820082902908325
node_240: feature_name=PDE3A	feature_id[15].value > threshold=4.244406700134277
node_260: feature_name=TTN	feature_id[10].value > threshold=4.153001070022583
node_262: feature_name=MALAT1	feature_id[0].value > threshold=3.9387701749801636
Class: COVID-19
Rules_78	passed counts:9
node_0: feature_name=MALAT1	feature_id[0].value <= threshold=5.9397478103637695
node_1: feature_name=MT-CO1	feature_id[3].value <= threshold=4.298401832580566
node_2: feature_name=RYR2	feature_id[4].value <= threshold=5.608816623687744
node_3: feature_name=LARGE1	feature_id[11].value <= threshold=0.2753549814224243
node_4: feature_name=TTN	feature_id[10].value <= threshold=5.942442417144775
node_5: feature_name=CD36	feature_id[17].value <= threshold=3.0778228044509888
node_6: feature_name=TTN-AS1	feature_id[13].value > threshold=2.6429669857025146
node_142: feature_name=MT-ND3	feature_id[1].value > threshold=1.80859375
node_230: feature_name=TTN-AS1	feature_id[13].value <= threshold=2.718945264816284
node_231: feature_name=TTN-AS1	feature_id[13].value <= threshold=2.7123697996139526
Class: COVID-19
Rules_79	passed counts:9
node_0: feature_name=MALAT1	feature_id[0].value <= threshold=5.9397478103637695
node_1: feature_name=MT-CO1	feature_id[3].value <= threshold=4.298401832580566
node_2: feature_name=RYR2	feature_id[4].value <= threshold=5.608816623687744
node_3: feature_name=LARGE1	feature_id[11].value <= threshold=0.2753549814224243
node_4: feature_name=TTN	feature_id[10].value <= threshold=5.942442417144775
node_5: feature_name=CD36	feature_id[17].value <= threshold=3.0778228044509888
node_6: feature_name=TTN-AS1	feature_id[13].value <= threshold=2.6429669857025146
node_7: feature_name=CRYAB	feature_id[6].value <= threshold=3.6249337196350098
node_8: feature_name=MT-ND3	feature_id[1].value <= threshold=3.60308575630188
node_9: feature_name=MT-CO1	feature_id[3].value <= threshold=0.6714919209480286
node_10: feature_name=TTN	feature_id[10].value <= threshold=4.476228952407837
node_11: feature_name=PDE3A	feature_id[15].value > threshold=1.091323345899582
node_57: feature_name=LINC00486	feature_id[19].value > threshold=2.8934656381607056
node_71: feature_name=NEAT1	feature_id[2].value <= threshold=4.791720867156982
Class: COVID-19
Rules_80	passed counts:8
node_0: feature_name=MALAT1	feature_id[0].value <= threshold=5.9397478103637695
node_1: feature_name=MT-CO1	feature_id[3].value <= threshold=4.298401832580566
node_2: feature_name=RYR2	feature_id[4].value <= threshold=5.608816623687744
node_3: feature_name=LARGE1	feature_id[11].value > threshold=0.2753549814224243
node_315: feature_name=MALAT1	feature_id[0].value > threshold=1.9325557947158813
node_333: feature_name=NEAT1	feature_id[2].value > threshold=2.082846522331238
node_371: feature_name=TTN	feature_id[10].value <= threshold=5.979202747344971
node_372: feature_name=CRYAB	feature_id[6].value <= threshold=3.8789751529693604
node_373: feature_name=MALAT1	feature_id[0].value <= threshold=5.667012691497803
node_374: feature_name=TTN	feature_id[10].value > threshold=0.8780032396316528
node_384: feature_name=TTN	feature_id[10].value <= threshold=5.883198261260986
node_385: feature_name=CD36	feature_id[17].value <= threshold=3.980526566505432
node_386: feature_name=MALAT1	feature_id[0].value <= threshold=5.438873052597046
node_387: feature_name=TTN	feature_id[10].value <= threshold=5.535124063491821
node_388: feature_name=RYR2	feature_id[4].value <= threshold=5.4594316482543945
node_389: feature_name=CRYAB	feature_id[6].value > threshold=3.356687545776367
node_431: feature_name=TTN-AS1	feature_id[13].value > threshold=1.561099886894226
Class: COVID-19
Rules_81	passed counts:8
node_0: feature_name=MALAT1	feature_id[0].value <= threshold=5.9397478103637695
node_1: feature_name=MT-CO1	feature_id[3].value <= threshold=4.298401832580566
node_2: feature_name=RYR2	feature_id[4].value <= threshold=5.608816623687744
node_3: feature_name=LARGE1	feature_id[11].value <= threshold=0.2753549814224243
node_4: feature_name=TTN	feature_id[10].value <= threshold=5.942442417144775
node_5: feature_name=CD36	feature_id[17].value > threshold=3.0778228044509888
node_235: feature_name=NEAT1	feature_id[2].value > threshold=3.846663475036621
node_283: feature_name=MALAT1	feature_id[0].value <= threshold=5.416809558868408
node_284: feature_name=TTN	feature_id[10].value > threshold=5.432920217514038
Class: Healthy
Rules_82	passed counts:8
node_0: feature_name=MALAT1	feature_id[0].value <= threshold=5.9397478103637695
node_1: feature_name=MT-CO1	feature_id[3].value <= threshold=4.298401832580566
node_2: feature_name=RYR2	feature_id[4].value <= threshold=5.608816623687744
node_3: feature_name=LARGE1	feature_id[11].value <= threshold=0.2753549814224243
node_4: feature_name=TTN	feature_id[10].value <= threshold=5.942442417144775
node_5: feature_name=CD36	feature_id[17].value > threshold=3.0778228044509888
node_235: feature_name=NEAT1	feature_id[2].value <= threshold=3.846663475036621
node_236: feature_name=MT-ND3	feature_id[1].value <= threshold=4.12444281578064
node_237: feature_name=PLCG2	feature_id[7].value <= threshold=0.8761591911315918
node_238: feature_name=LINC00486	feature_id[19].value <= threshold=2.9461292028427124
node_239: feature_name=HSPB7	feature_id[5].value > threshold=3.7820082902908325
node_267: feature_name=CRYAB	feature_id[6].value <= threshold=2.448275089263916
Class: COVID-19
Rules_83	passed counts:8
node_0: feature_name=MALAT1	feature_id[0].value <= threshold=5.9397478103637695
node_1: feature_name=MT-CO1	feature_id[3].value <= threshold=4.298401832580566
node_2: feature_name=RYR2	feature_id[4].value <= threshold=5.608816623687744
node_3: feature_name=LARGE1	feature_id[11].value <= threshold=0.2753549814224243
node_4: feature_name=TTN	feature_id[10].value <= threshold=5.942442417144775
node_5: feature_name=CD36	feature_id[17].value <= threshold=3.0778228044509888
node_6: feature_name=TTN-AS1	feature_id[13].value <= threshold=2.6429669857025146
node_7: feature_name=CRYAB	feature_id[6].value <= threshold=3.6249337196350098
node_8: feature_name=MT-ND3	feature_id[1].value <= threshold=3.60308575630188
node_9: feature_name=MT-CO1	feature_id[3].value > threshold=0.6714919209480286
node_107: feature_name=PLCG2	feature_id[7].value > threshold=0.5015676021575928
Class: COVID-19
Rules_84	passed counts:7
node_0: feature_name=MALAT1	feature_id[0].value > threshold=5.9397478103637695
node_586: feature_name=FP236383.1	feature_id[14].value <= threshold=3.2534526586532593
node_587: feature_name=FP671120.1	feature_id[12].value <= threshold=3.2678130865097046
node_588: feature_name=EMC10	feature_id[8].value <= threshold=3.95953631401062
node_589: feature_name=RASGEF1B	feature_id[9].value > threshold=4.460749387741089
Class: COVID-19
Rules_85	passed counts:7
node_0: feature_name=MALAT1	feature_id[0].value > threshold=5.9397478103637695
node_586: feature_name=FP236383.1	feature_id[14].value <= threshold=3.2534526586532593
node_587: feature_name=FP671120.1	feature_id[12].value <= threshold=3.2678130865097046
node_588: feature_name=EMC10	feature_id[8].value <= threshold=3.95953631401062
node_589: feature_name=RASGEF1B	feature_id[9].value <= threshold=4.460749387741089
node_590: feature_name=UGT2B7	feature_id[18].value <= threshold=3.240263819694519
node_591: feature_name=NEB	feature_id[16].value <= threshold=4.1475852727890015
node_592: feature_name=MALAT1	feature_id[0].value <= threshold=6.034785509109497
node_593: feature_name=EMC10	feature_id[8].value <= threshold=3.1213046312332153
node_594: feature_name=LARGE1	feature_id[11].value > threshold=3.2523289918899536
node_610: feature_name=TTN	feature_id[10].value > threshold=5.575690746307373
node_614: feature_name=RYR2	feature_id[4].value <= threshold=6.185037612915039
node_615: feature_name=TTN	feature_id[10].value <= threshold=6.033129930496216
Class: COVID-19
Rules_86	passed counts:7
node_0: feature_name=MALAT1	feature_id[0].value <= threshold=5.9397478103637695
node_1: feature_name=MT-CO1	feature_id[3].value <= threshold=4.298401832580566
node_2: feature_name=RYR2	feature_id[4].value > threshold=5.608816623687744
node_482: feature_name=RASGEF1B	feature_id[9].value <= threshold=2.720609188079834
node_483: feature_name=PDE3A	feature_id[15].value <= threshold=4.6077258586883545
node_484: feature_name=PLCG2	feature_id[7].value <= threshold=2.564517617225647
node_485: feature_name=MT-ND3	feature_id[1].value > threshold=3.0535619258880615
node_525: feature_name=RYR2	feature_id[4].value <= threshold=5.971938133239746
Class: COVID-19
Rules_87	passed counts:7
node_0: feature_name=MALAT1	feature_id[0].value <= threshold=5.9397478103637695
node_1: feature_name=MT-CO1	feature_id[3].value <= threshold=4.298401832580566
node_2: feature_name=RYR2	feature_id[4].value <= threshold=5.608816623687744
node_3: feature_name=LARGE1	feature_id[11].value <= threshold=0.2753549814224243
node_4: feature_name=TTN	feature_id[10].value <= threshold=5.942442417144775
node_5: feature_name=CD36	feature_id[17].value <= threshold=3.0778228044509888
node_6: feature_name=TTN-AS1	feature_id[13].value <= threshold=2.6429669857025146
node_7: feature_name=CRYAB	feature_id[6].value <= threshold=3.6249337196350098
node_8: feature_name=MT-ND3	feature_id[1].value <= threshold=3.60308575630188
node_9: feature_name=MT-CO1	feature_id[3].value <= threshold=0.6714919209480286
node_10: feature_name=TTN	feature_id[10].value <= threshold=4.476228952407837
node_11: feature_name=PDE3A	feature_id[15].value <= threshold=1.091323345899582
node_12: feature_name=RYR2	feature_id[4].value > threshold=4.574767112731934
Class: Healthy
Rules_88	passed counts:6
node_0: feature_name=MALAT1	feature_id[0].value <= threshold=5.9397478103637695
node_1: feature_name=MT-CO1	feature_id[3].value > threshold=4.298401832580566
node_537: feature_name=FP671120.1	feature_id[12].value <= threshold=1.2042163908481598
node_538: feature_name=TTN-AS1	feature_id[13].value > threshold=3.1111927032470703
node_578: feature_name=MT-CO1	feature_id[3].value > threshold=5.423135757446289
node_582: feature_name=NEB	feature_id[16].value <= threshold=2.461315870285034
Class: Healthy
Rules_89	passed counts:6
node_0: feature_name=MALAT1	feature_id[0].value <= threshold=5.9397478103637695
node_1: feature_name=MT-CO1	feature_id[3].value <= threshold=4.298401832580566
node_2: feature_name=RYR2	feature_id[4].value > threshold=5.608816623687744
node_482: feature_name=RASGEF1B	feature_id[9].value <= threshold=2.720609188079834
node_483: feature_name=PDE3A	feature_id[15].value <= threshold=4.6077258586883545
node_484: feature_name=PLCG2	feature_id[7].value <= threshold=2.564517617225647
node_485: feature_name=MT-ND3	feature_id[1].value <= threshold=3.0535619258880615
node_486: feature_name=EMC10	feature_id[8].value > threshold=3.0200406312942505
node_522: feature_name=NEAT1	feature_id[2].value > threshold=3.4584282636642456
Class: COVID-19
Rules_90	passed counts:6
node_0: feature_name=MALAT1	feature_id[0].value <= threshold=5.9397478103637695
node_1: feature_name=MT-CO1	feature_id[3].value <= threshold=4.298401832580566
node_2: feature_name=RYR2	feature_id[4].value > threshold=5.608816623687744
node_482: feature_name=RASGEF1B	feature_id[9].value <= threshold=2.720609188079834
node_483: feature_name=PDE3A	feature_id[15].value <= threshold=4.6077258586883545
node_484: feature_name=PLCG2	feature_id[7].value <= threshold=2.564517617225647
node_485: feature_name=MT-ND3	feature_id[1].value <= threshold=3.0535619258880615
node_486: feature_name=EMC10	feature_id[8].value <= threshold=3.0200406312942505
node_487: feature_name=FP236383.1	feature_id[14].value <= threshold=2.8710713386535645
node_488: feature_name=HSPB7	feature_id[5].value <= threshold=3.7816354036331177
node_489: feature_name=LINC00486	feature_id[19].value <= threshold=3.931853771209717
node_490: feature_name=TTN-AS1	feature_id[13].value <= threshold=5.589295864105225
node_491: feature_name=NEAT1	feature_id[2].value <= threshold=5.036234378814697
node_492: feature_name=LINC00486	feature_id[19].value <= threshold=3.5875059366226196
node_493: feature_name=TTN	feature_id[10].value <= threshold=4.8219215869903564
node_494: feature_name=PDE3A	feature_id[15].value <= threshold=4.416828632354736
node_495: feature_name=MALAT1	feature_id[0].value <= threshold=5.878880023956299
node_496: feature_name=NEAT1	feature_id[2].value > threshold=4.479015588760376
node_498: feature_name=MALAT1	feature_id[0].value > threshold=5.458305835723877
Class: Healthy
Rules_91	passed counts:6
node_0: feature_name=MALAT1	feature_id[0].value <= threshold=5.9397478103637695
node_1: feature_name=MT-CO1	feature_id[3].value <= threshold=4.298401832580566
node_2: feature_name=RYR2	feature_id[4].value <= threshold=5.608816623687744
node_3: feature_name=LARGE1	feature_id[11].value > threshold=0.2753549814224243
node_315: feature_name=MALAT1	feature_id[0].value > threshold=1.9325557947158813
node_333: feature_name=NEAT1	feature_id[2].value > threshold=2.082846522331238
node_371: feature_name=TTN	feature_id[10].value <= threshold=5.979202747344971
node_372: feature_name=CRYAB	feature_id[6].value <= threshold=3.8789751529693604
node_373: feature_name=MALAT1	feature_id[0].value > threshold=5.667012691497803
node_463: feature_name=LARGE1	feature_id[11].value > threshold=2.999518871307373
node_465: feature_name=TTN	feature_id[10].value <= threshold=4.609755277633667
node_466: feature_name=NEAT1	feature_id[2].value <= threshold=3.9479607343673706
Class: Healthy
Rules_92	passed counts:6
node_0: feature_name=MALAT1	feature_id[0].value <= threshold=5.9397478103637695
node_1: feature_name=MT-CO1	feature_id[3].value <= threshold=4.298401832580566
node_2: feature_name=RYR2	feature_id[4].value <= threshold=5.608816623687744
node_3: feature_name=LARGE1	feature_id[11].value > threshold=0.2753549814224243
node_315: feature_name=MALAT1	feature_id[0].value > threshold=1.9325557947158813
node_333: feature_name=NEAT1	feature_id[2].value > threshold=2.082846522331238
node_371: feature_name=TTN	feature_id[10].value <= threshold=5.979202747344971
node_372: feature_name=CRYAB	feature_id[6].value <= threshold=3.8789751529693604
node_373: feature_name=MALAT1	feature_id[0].value <= threshold=5.667012691497803
node_374: feature_name=TTN	feature_id[10].value > threshold=0.8780032396316528
node_384: feature_name=TTN	feature_id[10].value <= threshold=5.883198261260986
node_385: feature_name=CD36	feature_id[17].value <= threshold=3.980526566505432
node_386: feature_name=MALAT1	feature_id[0].value <= threshold=5.438873052597046
node_387: feature_name=TTN	feature_id[10].value <= threshold=5.535124063491821
node_388: feature_name=RYR2	feature_id[4].value <= threshold=5.4594316482543945
node_389: feature_name=CRYAB	feature_id[6].value <= threshold=3.356687545776367
node_390: feature_name=RYR2	feature_id[4].value <= threshold=5.09920597076416
node_391: feature_name=NEAT1	feature_id[2].value > threshold=2.1580487489700317
node_395: feature_name=MALAT1	feature_id[0].value <= threshold=5.259829521179199
node_396: feature_name=TTN	feature_id[10].value > threshold=5.002665281295776
node_404: feature_name=TTN	feature_id[10].value > threshold=5.003154754638672
node_406: feature_name=NEAT1	feature_id[2].value <= threshold=2.903353452682495
node_407: feature_name=NEAT1	feature_id[2].value <= threshold=2.65815806388855
Class: COVID-19
Rules_93	passed counts:6
node_0: feature_name=MALAT1	feature_id[0].value <= threshold=5.9397478103637695
node_1: feature_name=MT-CO1	feature_id[3].value <= threshold=4.298401832580566
node_2: feature_name=RYR2	feature_id[4].value <= threshold=5.608816623687744
node_3: feature_name=LARGE1	feature_id[11].value <= threshold=0.2753549814224243
node_4: feature_name=TTN	feature_id[10].value <= threshold=5.942442417144775
node_5: feature_name=CD36	feature_id[17].value > threshold=3.0778228044509888
node_235: feature_name=NEAT1	feature_id[2].value > threshold=3.846663475036621
node_283: feature_name=MALAT1	feature_id[0].value > threshold=5.416809558868408
node_293: feature_name=HSPB7	feature_id[5].value <= threshold=2.983761787414551
node_294: feature_name=FP236383.1	feature_id[14].value <= threshold=1.393144130706787
node_295: feature_name=LINC00486	feature_id[19].value > threshold=2.6312782764434814
Class: COVID-19
Rules_94	passed counts:6
node_0: feature_name=MALAT1	feature_id[0].value <= threshold=5.9397478103637695
node_1: feature_name=MT-CO1	feature_id[3].value <= threshold=4.298401832580566
node_2: feature_name=RYR2	feature_id[4].value <= threshold=5.608816623687744
node_3: feature_name=LARGE1	feature_id[11].value <= threshold=0.2753549814224243
node_4: feature_name=TTN	feature_id[10].value <= threshold=5.942442417144775
node_5: feature_name=CD36	feature_id[17].value > threshold=3.0778228044509888
node_235: feature_name=NEAT1	feature_id[2].value > threshold=3.846663475036621
node_283: feature_name=MALAT1	feature_id[0].value > threshold=5.416809558868408
node_293: feature_name=HSPB7	feature_id[5].value <= threshold=2.983761787414551
node_294: feature_name=FP236383.1	feature_id[14].value <= threshold=1.393144130706787
node_295: feature_name=LINC00486	feature_id[19].value <= threshold=2.6312782764434814
node_296: feature_name=TTN	feature_id[10].value > threshold=5.407259941101074
node_298: feature_name=PDE3A	feature_id[15].value > threshold=3.011664032936096
node_302: feature_name=RYR2	feature_id[4].value <= threshold=5.507870674133301
node_303: feature_name=TTN	feature_id[10].value <= threshold=5.852466821670532
Class: COVID-19
Rules_95	passed counts:6
node_0: feature_name=MALAT1	feature_id[0].value <= threshold=5.9397478103637695
node_1: feature_name=MT-CO1	feature_id[3].value <= threshold=4.298401832580566
node_2: feature_name=RYR2	feature_id[4].value <= threshold=5.608816623687744
node_3: feature_name=LARGE1	feature_id[11].value <= threshold=0.2753549814224243
node_4: feature_name=TTN	feature_id[10].value <= threshold=5.942442417144775
node_5: feature_name=CD36	feature_id[17].value <= threshold=3.0778228044509888
node_6: feature_name=TTN-AS1	feature_id[13].value > threshold=2.6429669857025146
node_142: feature_name=MT-ND3	feature_id[1].value <= threshold=1.80859375
node_143: feature_name=NEB	feature_id[16].value <= threshold=3.154956340789795
node_144: feature_name=MALAT1	feature_id[0].value > threshold=3.0343737602233887
node_154: feature_name=MT-CO1	feature_id[3].value <= threshold=2.0973827838897705
node_155: feature_name=TTN	feature_id[10].value > threshold=2.921074628829956
node_163: feature_name=MALAT1	feature_id[0].value > threshold=5.798954725265503
node_209: feature_name=CD36	feature_id[17].value > threshold=1.2211164236068726
Class: Healthy
Rules_96	passed counts:5
node_0: feature_name=MALAT1	feature_id[0].value > threshold=5.9397478103637695
node_586: feature_name=FP236383.1	feature_id[14].value <= threshold=3.2534526586532593
node_587: feature_name=FP671120.1	feature_id[12].value <= threshold=3.2678130865097046
node_588: feature_name=EMC10	feature_id[8].value <= threshold=3.95953631401062
node_589: feature_name=RASGEF1B	feature_id[9].value <= threshold=4.460749387741089
node_590: feature_name=UGT2B7	feature_id[18].value > threshold=3.240263819694519
Class: COVID-19
Rules_97	passed counts:5
node_0: feature_name=MALAT1	feature_id[0].value > threshold=5.9397478103637695
node_586: feature_name=FP236383.1	feature_id[14].value <= threshold=3.2534526586532593
node_587: feature_name=FP671120.1	feature_id[12].value <= threshold=3.2678130865097046
node_588: feature_name=EMC10	feature_id[8].value <= threshold=3.95953631401062
node_589: feature_name=RASGEF1B	feature_id[9].value <= threshold=4.460749387741089
node_590: feature_name=UGT2B7	feature_id[18].value <= threshold=3.240263819694519
node_591: feature_name=NEB	feature_id[16].value <= threshold=4.1475852727890015
node_592: feature_name=MALAT1	feature_id[0].value <= threshold=6.034785509109497
node_593: feature_name=EMC10	feature_id[8].value > threshold=3.1213046312332153
Class: COVID-19
Rules_98	passed counts:5
node_0: feature_name=MALAT1	feature_id[0].value <= threshold=5.9397478103637695
node_1: feature_name=MT-CO1	feature_id[3].value > threshold=4.298401832580566
node_537: feature_name=FP671120.1	feature_id[12].value <= threshold=1.2042163908481598
node_538: feature_name=TTN-AS1	feature_id[13].value <= threshold=3.1111927032470703
node_539: feature_name=HSPB7	feature_id[5].value <= threshold=4.579155206680298
node_540: feature_name=LARGE1	feature_id[11].value <= threshold=2.80412495136261
node_541: feature_name=FP236383.1	feature_id[14].value <= threshold=1.2330244183540344
node_542: feature_name=NEAT1	feature_id[2].value <= threshold=4.952946662902832
node_543: feature_name=NEB	feature_id[16].value <= threshold=3.969150424003601
node_544: feature_name=RASGEF1B	feature_id[9].value <= threshold=4.129920721054077
node_545: feature_name=PLCG2	feature_id[7].value <= threshold=2.1486066579818726
node_546: feature_name=HSPB7	feature_id[5].value > threshold=3.9197877645492554
node_548: feature_name=CRYAB	feature_id[6].value <= threshold=2.9749120473861694
node_549: feature_name=MT-CO1	feature_id[3].value > threshold=5.507430076599121
Class: Healthy
Rules_99	passed counts:5
node_0: feature_name=MALAT1	feature_id[0].value <= threshold=5.9397478103637695
node_1: feature_name=MT-CO1	feature_id[3].value <= threshold=4.298401832580566
node_2: feature_name=RYR2	feature_id[4].value <= threshold=5.608816623687744
node_3: feature_name=LARGE1	feature_id[11].value > threshold=0.2753549814224243
node_315: feature_name=MALAT1	feature_id[0].value > threshold=1.9325557947158813
node_333: feature_name=NEAT1	feature_id[2].value > threshold=2.082846522331238
node_371: feature_name=TTN	feature_id[10].value <= threshold=5.979202747344971
node_372: feature_name=CRYAB	feature_id[6].value <= threshold=3.8789751529693604
node_373: feature_name=MALAT1	feature_id[0].value > threshold=5.667012691497803
node_463: feature_name=LARGE1	feature_id[11].value > threshold=2.999518871307373
node_465: feature_name=TTN	feature_id[10].value > threshold=4.609755277633667
node_469: feature_name=RYR2	feature_id[4].value > threshold=2.827441692352295
node_473: feature_name=MT-CO1	feature_id[3].value > threshold=1.1895099878311157
node_475: feature_name=MT-CO1	feature_id[3].value > threshold=2.7282567024230957
Class: COVID-19
Rules_100	passed counts:5
node_0: feature_name=MALAT1	feature_id[0].value <= threshold=5.9397478103637695
node_1: feature_name=MT-CO1	feature_id[3].value <= threshold=4.298401832580566
node_2: feature_name=RYR2	feature_id[4].value <= threshold=5.608816623687744
node_3: feature_name=LARGE1	feature_id[11].value > threshold=0.2753549814224243
node_315: feature_name=MALAT1	feature_id[0].value > threshold=1.9325557947158813
node_333: feature_name=NEAT1	feature_id[2].value > threshold=2.082846522331238
node_371: feature_name=TTN	feature_id[10].value <= threshold=5.979202747344971
node_372: feature_name=CRYAB	feature_id[6].value <= threshold=3.8789751529693604
node_373: feature_name=MALAT1	feature_id[0].value > threshold=5.667012691497803
node_463: feature_name=LARGE1	feature_id[11].value > threshold=2.999518871307373
node_465: feature_name=TTN	feature_id[10].value > threshold=4.609755277633667
node_469: feature_name=RYR2	feature_id[4].value <= threshold=2.827441692352295
node_470: feature_name=RYR2	feature_id[4].value <= threshold=1.3136720657348633
Class: COVID-19
Rules_101	passed counts:5
node_0: feature_name=MALAT1	feature_id[0].value <= threshold=5.9397478103637695
node_1: feature_name=MT-CO1	feature_id[3].value <= threshold=4.298401832580566
node_2: feature_name=RYR2	feature_id[4].value <= threshold=5.608816623687744
node_3: feature_name=LARGE1	feature_id[11].value > threshold=0.2753549814224243
node_315: feature_name=MALAT1	feature_id[0].value > threshold=1.9325557947158813
node_333: feature_name=NEAT1	feature_id[2].value > threshold=2.082846522331238
node_371: feature_name=TTN	feature_id[10].value <= threshold=5.979202747344971
node_372: feature_name=CRYAB	feature_id[6].value <= threshold=3.8789751529693604
node_373: feature_name=MALAT1	feature_id[0].value > threshold=5.667012691497803
node_463: feature_name=LARGE1	feature_id[11].value > threshold=2.999518871307373
node_465: feature_name=TTN	feature_id[10].value <= threshold=4.609755277633667
node_466: feature_name=NEAT1	feature_id[2].value > threshold=3.9479607343673706
Class: COVID-19
Rules_102	passed counts:5
node_0: feature_name=MALAT1	feature_id[0].value <= threshold=5.9397478103637695
node_1: feature_name=MT-CO1	feature_id[3].value <= threshold=4.298401832580566
node_2: feature_name=RYR2	feature_id[4].value <= threshold=5.608816623687744
node_3: feature_name=LARGE1	feature_id[11].value > threshold=0.2753549814224243
node_315: feature_name=MALAT1	feature_id[0].value > threshold=1.9325557947158813
node_333: feature_name=NEAT1	feature_id[2].value > threshold=2.082846522331238
node_371: feature_name=TTN	feature_id[10].value <= threshold=5.979202747344971
node_372: feature_name=CRYAB	feature_id[6].value <= threshold=3.8789751529693604
node_373: feature_name=MALAT1	feature_id[0].value <= threshold=5.667012691497803
node_374: feature_name=TTN	feature_id[10].value > threshold=0.8780032396316528
node_384: feature_name=TTN	feature_id[10].value <= threshold=5.883198261260986
node_385: feature_name=CD36	feature_id[17].value <= threshold=3.980526566505432
node_386: feature_name=MALAT1	feature_id[0].value > threshold=5.438873052597046
node_440: feature_name=LARGE1	feature_id[11].value <= threshold=2.7296974658966064
Class: Healthy
Rules_103	passed counts:5
node_0: feature_name=MALAT1	feature_id[0].value <= threshold=5.9397478103637695
node_1: feature_name=MT-CO1	feature_id[3].value <= threshold=4.298401832580566
node_2: feature_name=RYR2	feature_id[4].value <= threshold=5.608816623687744
node_3: feature_name=LARGE1	feature_id[11].value > threshold=0.2753549814224243
node_315: feature_name=MALAT1	feature_id[0].value > threshold=1.9325557947158813
node_333: feature_name=NEAT1	feature_id[2].value <= threshold=2.082846522331238
node_334: feature_name=CD36	feature_id[17].value <= threshold=2.0622724294662476
node_335: feature_name=FP236383.1	feature_id[14].value <= threshold=0.1752261519432068
node_336: feature_name=RYR2	feature_id[4].value <= threshold=5.504263639450073
node_337: feature_name=MALAT1	feature_id[0].value > threshold=2.294254422187805
node_339: feature_name=LARGE1	feature_id[11].value > threshold=3.6257816553115845
node_349: feature_name=LARGE1	feature_id[11].value > threshold=3.8058271408081055
Class: COVID-19
Rules_104	passed counts:5
node_0: feature_name=MALAT1	feature_id[0].value <= threshold=5.9397478103637695
node_1: feature_name=MT-CO1	feature_id[3].value <= threshold=4.298401832580566
node_2: feature_name=RYR2	feature_id[4].value <= threshold=5.608816623687744
node_3: feature_name=LARGE1	feature_id[11].value <= threshold=0.2753549814224243
node_4: feature_name=TTN	feature_id[10].value <= threshold=5.942442417144775
node_5: feature_name=CD36	feature_id[17].value > threshold=3.0778228044509888
node_235: feature_name=NEAT1	feature_id[2].value > threshold=3.846663475036621
node_283: feature_name=MALAT1	feature_id[0].value > threshold=5.416809558868408
node_293: feature_name=HSPB7	feature_id[5].value <= threshold=2.983761787414551
node_294: feature_name=FP236383.1	feature_id[14].value <= threshold=1.393144130706787
node_295: feature_name=LINC00486	feature_id[19].value <= threshold=2.6312782764434814
node_296: feature_name=TTN	feature_id[10].value > threshold=5.407259941101074
node_298: feature_name=PDE3A	feature_id[15].value <= threshold=3.011664032936096
node_299: feature_name=TTN-AS1	feature_id[13].value <= threshold=4.051101326942444
Class: Healthy
Rules_105	passed counts:5
node_0: feature_name=MALAT1	feature_id[0].value <= threshold=5.9397478103637695
node_1: feature_name=MT-CO1	feature_id[3].value <= threshold=4.298401832580566
node_2: feature_name=RYR2	feature_id[4].value <= threshold=5.608816623687744
node_3: feature_name=LARGE1	feature_id[11].value <= threshold=0.2753549814224243
node_4: feature_name=TTN	feature_id[10].value <= threshold=5.942442417144775
node_5: feature_name=CD36	feature_id[17].value > threshold=3.0778228044509888
node_235: feature_name=NEAT1	feature_id[2].value <= threshold=3.846663475036621
node_236: feature_name=MT-ND3	feature_id[1].value <= threshold=4.12444281578064
node_237: feature_name=PLCG2	feature_id[7].value <= threshold=0.8761591911315918
node_238: feature_name=LINC00486	feature_id[19].value <= threshold=2.9461292028427124
node_239: feature_name=HSPB7	feature_id[5].value <= threshold=3.7820082902908325
node_240: feature_name=PDE3A	feature_id[15].value <= threshold=4.244406700134277
node_241: feature_name=EMC10	feature_id[8].value > threshold=3.4378832578659058
Class: COVID-19
Rules_106	passed counts:5
node_0: feature_name=MALAT1	feature_id[0].value <= threshold=5.9397478103637695
node_1: feature_name=MT-CO1	feature_id[3].value <= threshold=4.298401832580566
node_2: feature_name=RYR2	feature_id[4].value <= threshold=5.608816623687744
node_3: feature_name=LARGE1	feature_id[11].value <= threshold=0.2753549814224243
node_4: feature_name=TTN	feature_id[10].value <= threshold=5.942442417144775
node_5: feature_name=CD36	feature_id[17].value <= threshold=3.0778228044509888
node_6: feature_name=TTN-AS1	feature_id[13].value > threshold=2.6429669857025146
node_142: feature_name=MT-ND3	feature_id[1].value <= threshold=1.80859375
node_143: feature_name=NEB	feature_id[16].value <= threshold=3.154956340789795
node_144: feature_name=MALAT1	feature_id[0].value > threshold=3.0343737602233887
node_154: feature_name=MT-CO1	feature_id[3].value <= threshold=2.0973827838897705
node_155: feature_name=TTN	feature_id[10].value <= threshold=2.921074628829956
node_156: feature_name=EMC10	feature_id[8].value <= threshold=1.2404870986938477
node_157: feature_name=TTN-AS1	feature_id[13].value > threshold=2.708076000213623
node_159: feature_name=HSPB7	feature_id[5].value <= threshold=4.062486886978149
Class: Healthy
Rules_107	passed counts:5
node_0: feature_name=MALAT1	feature_id[0].value <= threshold=5.9397478103637695
node_1: feature_name=MT-CO1	feature_id[3].value <= threshold=4.298401832580566
node_2: feature_name=RYR2	feature_id[4].value <= threshold=5.608816623687744
node_3: feature_name=LARGE1	feature_id[11].value <= threshold=0.2753549814224243
node_4: feature_name=TTN	feature_id[10].value <= threshold=5.942442417144775
node_5: feature_name=CD36	feature_id[17].value <= threshold=3.0778228044509888
node_6: feature_name=TTN-AS1	feature_id[13].value <= threshold=2.6429669857025146
node_7: feature_name=CRYAB	feature_id[6].value > threshold=3.6249337196350098
node_135: feature_name=MT-ND3	feature_id[1].value > threshold=4.7879273891448975
Class: COVID-19
Rules_108	passed counts:5
node_0: feature_name=MALAT1	feature_id[0].value <= threshold=5.9397478103637695
node_1: feature_name=MT-CO1	feature_id[3].value <= threshold=4.298401832580566
node_2: feature_name=RYR2	feature_id[4].value <= threshold=5.608816623687744
node_3: feature_name=LARGE1	feature_id[11].value <= threshold=0.2753549814224243
node_4: feature_name=TTN	feature_id[10].value <= threshold=5.942442417144775
node_5: feature_name=CD36	feature_id[17].value <= threshold=3.0778228044509888
node_6: feature_name=TTN-AS1	feature_id[13].value <= threshold=2.6429669857025146
node_7: feature_name=CRYAB	feature_id[6].value <= threshold=3.6249337196350098
node_8: feature_name=MT-ND3	feature_id[1].value <= threshold=3.60308575630188
node_9: feature_name=MT-CO1	feature_id[3].value <= threshold=0.6714919209480286
node_10: feature_name=TTN	feature_id[10].value <= threshold=4.476228952407837
node_11: feature_name=PDE3A	feature_id[15].value > threshold=1.091323345899582
node_57: feature_name=LINC00486	feature_id[19].value <= threshold=2.8934656381607056
node_58: feature_name=FP671120.1	feature_id[12].value <= threshold=2.329813241958618
node_59: feature_name=RASGEF1B	feature_id[9].value <= threshold=3.1413462162017822
node_60: feature_name=NEAT1	feature_id[2].value > threshold=3.9354766607284546
node_64: feature_name=PDE3A	feature_id[15].value > threshold=3.813575267791748
Class: Healthy
Rules_109	passed counts:5
node_0: feature_name=MALAT1	feature_id[0].value <= threshold=5.9397478103637695
node_1: feature_name=MT-CO1	feature_id[3].value <= threshold=4.298401832580566
node_2: feature_name=RYR2	feature_id[4].value <= threshold=5.608816623687744
node_3: feature_name=LARGE1	feature_id[11].value <= threshold=0.2753549814224243
node_4: feature_name=TTN	feature_id[10].value <= threshold=5.942442417144775
node_5: feature_name=CD36	feature_id[17].value <= threshold=3.0778228044509888
node_6: feature_name=TTN-AS1	feature_id[13].value <= threshold=2.6429669857025146
node_7: feature_name=CRYAB	feature_id[6].value <= threshold=3.6249337196350098
node_8: feature_name=MT-ND3	feature_id[1].value <= threshold=3.60308575630188
node_9: feature_name=MT-CO1	feature_id[3].value <= threshold=0.6714919209480286
node_10: feature_name=TTN	feature_id[10].value <= threshold=4.476228952407837
node_11: feature_name=PDE3A	feature_id[15].value <= threshold=1.091323345899582
node_12: feature_name=RYR2	feature_id[4].value <= threshold=4.574767112731934
node_13: feature_name=HSPB7	feature_id[5].value <= threshold=2.2331619262695312
node_14: feature_name=NEAT1	feature_id[2].value > threshold=3.329328417778015
node_42: feature_name=TTN	feature_id[10].value > threshold=3.7256858348846436
node_44: feature_name=TTN	feature_id[10].value > threshold=3.7458912134170532
node_46: feature_name=NEAT1	feature_id[2].value <= threshold=4.313287734985352
Class: COVID-19
Rules_110	passed counts:5
node_0: feature_name=MALAT1	feature_id[0].value <= threshold=5.9397478103637695
node_1: feature_name=MT-CO1	feature_id[3].value <= threshold=4.298401832580566
node_2: feature_name=RYR2	feature_id[4].value <= threshold=5.608816623687744
node_3: feature_name=LARGE1	feature_id[11].value <= threshold=0.2753549814224243
node_4: feature_name=TTN	feature_id[10].value <= threshold=5.942442417144775
node_5: feature_name=CD36	feature_id[17].value <= threshold=3.0778228044509888
node_6: feature_name=TTN-AS1	feature_id[13].value <= threshold=2.6429669857025146
node_7: feature_name=CRYAB	feature_id[6].value <= threshold=3.6249337196350098
node_8: feature_name=MT-ND3	feature_id[1].value <= threshold=3.60308575630188
node_9: feature_name=MT-CO1	feature_id[3].value <= threshold=0.6714919209480286
node_10: feature_name=TTN	feature_id[10].value <= threshold=4.476228952407837
node_11: feature_name=PDE3A	feature_id[15].value <= threshold=1.091323345899582
node_12: feature_name=RYR2	feature_id[4].value <= threshold=4.574767112731934
node_13: feature_name=HSPB7	feature_id[5].value <= threshold=2.2331619262695312
node_14: feature_name=NEAT1	feature_id[2].value <= threshold=3.329328417778015
node_15: feature_name=LINC00486	feature_id[19].value <= threshold=2.818934679031372
node_16: feature_name=TTN-AS1	feature_id[13].value <= threshold=1.1453065872192383
node_17: feature_name=FP671120.1	feature_id[12].value <= threshold=2.391163408756256
node_18: feature_name=NEAT1	feature_id[2].value <= threshold=3.145198702812195
node_19: feature_name=MALAT1	feature_id[0].value <= threshold=5.089320182800293
node_20: feature_name=LINC00486	feature_id[19].value > threshold=0.9719706177711487
Class: Healthy
Rules_111	passed counts:4
node_0: feature_name=MALAT1	feature_id[0].value > threshold=5.9397478103637695
node_586: feature_name=FP236383.1	feature_id[14].value <= threshold=3.2534526586532593
node_587: feature_name=FP671120.1	feature_id[12].value <= threshold=3.2678130865097046
node_588: feature_name=EMC10	feature_id[8].value > threshold=3.95953631401062
node_630: feature_name=MALAT1	feature_id[0].value > threshold=6.329280376434326
Class: Healthy
Rules_112	passed counts:4
node_0: feature_name=MALAT1	feature_id[0].value <= threshold=5.9397478103637695
node_1: feature_name=MT-CO1	feature_id[3].value > threshold=4.298401832580566
node_537: feature_name=FP671120.1	feature_id[12].value <= threshold=1.2042163908481598
node_538: feature_name=TTN-AS1	feature_id[13].value <= threshold=3.1111927032470703
node_539: feature_name=HSPB7	feature_id[5].value > threshold=4.579155206680298
node_573: feature_name=CRYAB	feature_id[6].value > threshold=4.460027694702148
Class: Healthy
Rules_113	passed counts:4
node_0: feature_name=MALAT1	feature_id[0].value <= threshold=5.9397478103637695
node_1: feature_name=MT-CO1	feature_id[3].value > threshold=4.298401832580566
node_537: feature_name=FP671120.1	feature_id[12].value <= threshold=1.2042163908481598
node_538: feature_name=TTN-AS1	feature_id[13].value <= threshold=3.1111927032470703
node_539: feature_name=HSPB7	feature_id[5].value <= threshold=4.579155206680298
node_540: feature_name=LARGE1	feature_id[11].value > threshold=2.80412495136261
node_570: feature_name=NEAT1	feature_id[2].value <= threshold=2.971800208091736
Class: Healthy
Rules_114	passed counts:4
node_0: feature_name=MALAT1	feature_id[0].value <= threshold=5.9397478103637695
node_1: feature_name=MT-CO1	feature_id[3].value > threshold=4.298401832580566
node_537: feature_name=FP671120.1	feature_id[12].value <= threshold=1.2042163908481598
node_538: feature_name=TTN-AS1	feature_id[13].value <= threshold=3.1111927032470703
node_539: feature_name=HSPB7	feature_id[5].value <= threshold=4.579155206680298
node_540: feature_name=LARGE1	feature_id[11].value <= threshold=2.80412495136261
node_541: feature_name=FP236383.1	feature_id[14].value > threshold=1.2330244183540344
node_567: feature_name=CRYAB	feature_id[6].value <= threshold=3.362090587615967
Class: COVID-19
Rules_115	passed counts:4
node_0: feature_name=MALAT1	feature_id[0].value <= threshold=5.9397478103637695
node_1: feature_name=MT-CO1	feature_id[3].value > threshold=4.298401832580566
node_537: feature_name=FP671120.1	feature_id[12].value <= threshold=1.2042163908481598
node_538: feature_name=TTN-AS1	feature_id[13].value <= threshold=3.1111927032470703
node_539: feature_name=HSPB7	feature_id[5].value <= threshold=4.579155206680298
node_540: feature_name=LARGE1	feature_id[11].value <= threshold=2.80412495136261
node_541: feature_name=FP236383.1	feature_id[14].value <= threshold=1.2330244183540344
node_542: feature_name=NEAT1	feature_id[2].value > threshold=4.952946662902832
node_564: feature_name=MT-CO1	feature_id[3].value <= threshold=5.2593114376068115
Class: COVID-19
Rules_116	passed counts:4
node_0: feature_name=MALAT1	feature_id[0].value <= threshold=5.9397478103637695
node_1: feature_name=MT-CO1	feature_id[3].value > threshold=4.298401832580566
node_537: feature_name=FP671120.1	feature_id[12].value <= threshold=1.2042163908481598
node_538: feature_name=TTN-AS1	feature_id[13].value <= threshold=3.1111927032470703
node_539: feature_name=HSPB7	feature_id[5].value <= threshold=4.579155206680298
node_540: feature_name=LARGE1	feature_id[11].value <= threshold=2.80412495136261
node_541: feature_name=FP236383.1	feature_id[14].value <= threshold=1.2330244183540344
node_542: feature_name=NEAT1	feature_id[2].value <= threshold=4.952946662902832
node_543: feature_name=NEB	feature_id[16].value <= threshold=3.969150424003601
node_544: feature_name=RASGEF1B	feature_id[9].value <= threshold=4.129920721054077
node_545: feature_name=PLCG2	feature_id[7].value <= threshold=2.1486066579818726
node_546: feature_name=HSPB7	feature_id[5].value > threshold=3.9197877645492554
node_548: feature_name=CRYAB	feature_id[6].value <= threshold=2.9749120473861694
node_549: feature_name=MT-CO1	feature_id[3].value <= threshold=5.507430076599121
node_550: feature_name=TTN	feature_id[10].value <= threshold=5.719434976577759
Class: COVID-19
Rules_117	passed counts:4
node_0: feature_name=MALAT1	feature_id[0].value <= threshold=5.9397478103637695
node_1: feature_name=MT-CO1	feature_id[3].value <= threshold=4.298401832580566
node_2: feature_name=RYR2	feature_id[4].value > threshold=5.608816623687744
node_482: feature_name=RASGEF1B	feature_id[9].value <= threshold=2.720609188079834
node_483: feature_name=PDE3A	feature_id[15].value > threshold=4.6077258586883545
node_531: feature_name=RYR2	feature_id[4].value > threshold=6.032209873199463
Class: Healthy
Rules_118	passed counts:4
node_0: feature_name=MALAT1	feature_id[0].value <= threshold=5.9397478103637695
node_1: feature_name=MT-CO1	feature_id[3].value <= threshold=4.298401832580566
node_2: feature_name=RYR2	feature_id[4].value > threshold=5.608816623687744
node_482: feature_name=RASGEF1B	feature_id[9].value <= threshold=2.720609188079834
node_483: feature_name=PDE3A	feature_id[15].value <= threshold=4.6077258586883545
node_484: feature_name=PLCG2	feature_id[7].value <= threshold=2.564517617225647
node_485: feature_name=MT-ND3	feature_id[1].value <= threshold=3.0535619258880615
node_486: feature_name=EMC10	feature_id[8].value > threshold=3.0200406312942505
node_522: feature_name=NEAT1	feature_id[2].value <= threshold=3.4584282636642456
Class: Healthy
Rules_119	passed counts:4
node_0: feature_name=MALAT1	feature_id[0].value <= threshold=5.9397478103637695
node_1: feature_name=MT-CO1	feature_id[3].value <= threshold=4.298401832580566
node_2: feature_name=RYR2	feature_id[4].value <= threshold=5.608816623687744
node_3: feature_name=LARGE1	feature_id[11].value > threshold=0.2753549814224243
node_315: feature_name=MALAT1	feature_id[0].value > threshold=1.9325557947158813
node_333: feature_name=NEAT1	feature_id[2].value > threshold=2.082846522331238
node_371: feature_name=TTN	feature_id[10].value > threshold=5.979202747344971
Class: Healthy
Rules_120	passed counts:4
node_0: feature_name=MALAT1	feature_id[0].value <= threshold=5.9397478103637695
node_1: feature_name=MT-CO1	feature_id[3].value <= threshold=4.298401832580566
node_2: feature_name=RYR2	feature_id[4].value <= threshold=5.608816623687744
node_3: feature_name=LARGE1	feature_id[11].value > threshold=0.2753549814224243
node_315: feature_name=MALAT1	feature_id[0].value > threshold=1.9325557947158813
node_333: feature_name=NEAT1	feature_id[2].value > threshold=2.082846522331238
node_371: feature_name=TTN	feature_id[10].value <= threshold=5.979202747344971
node_372: feature_name=CRYAB	feature_id[6].value > threshold=3.8789751529693604
node_478: feature_name=PLCG2	feature_id[7].value <= threshold=1.454297423362732
Class: Healthy
Rules_121	passed counts:4
node_0: feature_name=MALAT1	feature_id[0].value <= threshold=5.9397478103637695
node_1: feature_name=MT-CO1	feature_id[3].value <= threshold=4.298401832580566
node_2: feature_name=RYR2	feature_id[4].value <= threshold=5.608816623687744
node_3: feature_name=LARGE1	feature_id[11].value > threshold=0.2753549814224243
node_315: feature_name=MALAT1	feature_id[0].value > threshold=1.9325557947158813
node_333: feature_name=NEAT1	feature_id[2].value > threshold=2.082846522331238
node_371: feature_name=TTN	feature_id[10].value <= threshold=5.979202747344971
node_372: feature_name=CRYAB	feature_id[6].value <= threshold=3.8789751529693604
node_373: feature_name=MALAT1	feature_id[0].value <= threshold=5.667012691497803
node_374: feature_name=TTN	feature_id[10].value > threshold=0.8780032396316528
node_384: feature_name=TTN	feature_id[10].value <= threshold=5.883198261260986
node_385: feature_name=CD36	feature_id[17].value <= threshold=3.980526566505432
node_386: feature_name=MALAT1	feature_id[0].value <= threshold=5.438873052597046
node_387: feature_name=TTN	feature_id[10].value > threshold=5.535124063491821
node_437: feature_name=LINC00486	feature_id[19].value <= threshold=1.107965111732483
Class: COVID-19
Rules_122	passed counts:4
node_0: feature_name=MALAT1	feature_id[0].value <= threshold=5.9397478103637695
node_1: feature_name=MT-CO1	feature_id[3].value <= threshold=4.298401832580566
node_2: feature_name=RYR2	feature_id[4].value <= threshold=5.608816623687744
node_3: feature_name=LARGE1	feature_id[11].value > threshold=0.2753549814224243
node_315: feature_name=MALAT1	feature_id[0].value <= threshold=1.9325557947158813
node_316: feature_name=PDE3A	feature_id[15].value <= threshold=0.8688136339187622
node_317: feature_name=RYR2	feature_id[4].value > threshold=4.882984399795532
Class: Healthy
Rules_123	passed counts:4
node_0: feature_name=MALAT1	feature_id[0].value <= threshold=5.9397478103637695
node_1: feature_name=MT-CO1	feature_id[3].value <= threshold=4.298401832580566
node_2: feature_name=RYR2	feature_id[4].value <= threshold=5.608816623687744
node_3: feature_name=LARGE1	feature_id[11].value <= threshold=0.2753549814224243
node_4: feature_name=TTN	feature_id[10].value <= threshold=5.942442417144775
node_5: feature_name=CD36	feature_id[17].value > threshold=3.0778228044509888
node_235: feature_name=NEAT1	feature_id[2].value > threshold=3.846663475036621
node_283: feature_name=MALAT1	feature_id[0].value <= threshold=5.416809558868408
node_284: feature_name=TTN	feature_id[10].value <= threshold=5.432920217514038
node_285: feature_name=NEAT1	feature_id[2].value > threshold=3.8624982833862305
node_287: feature_name=RYR2	feature_id[4].value <= threshold=1.1903996467590332
node_288: feature_name=NEAT1	feature_id[2].value <= threshold=4.502191543579102
Class: COVID-19
Rules_124	passed counts:4
node_0: feature_name=MALAT1	feature_id[0].value <= threshold=5.9397478103637695
node_1: feature_name=MT-CO1	feature_id[3].value <= threshold=4.298401832580566
node_2: feature_name=RYR2	feature_id[4].value <= threshold=5.608816623687744
node_3: feature_name=LARGE1	feature_id[11].value <= threshold=0.2753549814224243
node_4: feature_name=TTN	feature_id[10].value <= threshold=5.942442417144775
node_5: feature_name=CD36	feature_id[17].value <= threshold=3.0778228044509888
node_6: feature_name=TTN-AS1	feature_id[13].value > threshold=2.6429669857025146
node_142: feature_name=MT-ND3	feature_id[1].value <= threshold=1.80859375
node_143: feature_name=NEB	feature_id[16].value <= threshold=3.154956340789795
node_144: feature_name=MALAT1	feature_id[0].value > threshold=3.0343737602233887
node_154: feature_name=MT-CO1	feature_id[3].value > threshold=2.0973827838897705
node_218: feature_name=MT-CO1	feature_id[3].value <= threshold=2.5932334661483765
Class: Healthy
Rules_125	passed counts:4
node_0: feature_name=MALAT1	feature_id[0].value <= threshold=5.9397478103637695
node_1: feature_name=MT-CO1	feature_id[3].value <= threshold=4.298401832580566
node_2: feature_name=RYR2	feature_id[4].value <= threshold=5.608816623687744
node_3: feature_name=LARGE1	feature_id[11].value <= threshold=0.2753549814224243
node_4: feature_name=TTN	feature_id[10].value <= threshold=5.942442417144775
node_5: feature_name=CD36	feature_id[17].value <= threshold=3.0778228044509888
node_6: feature_name=TTN-AS1	feature_id[13].value <= threshold=2.6429669857025146
node_7: feature_name=CRYAB	feature_id[6].value <= threshold=3.6249337196350098
node_8: feature_name=MT-ND3	feature_id[1].value <= threshold=3.60308575630188
node_9: feature_name=MT-CO1	feature_id[3].value <= threshold=0.6714919209480286
node_10: feature_name=TTN	feature_id[10].value > threshold=4.476228952407837
node_76: feature_name=RASGEF1B	feature_id[9].value <= threshold=2.974978804588318
node_77: feature_name=HSPB7	feature_id[5].value <= threshold=2.840776205062866
node_78: feature_name=NEAT1	feature_id[2].value > threshold=3.967225432395935
node_94: feature_name=RYR2	feature_id[4].value <= threshold=5.479022026062012
node_95: feature_name=MALAT1	feature_id[0].value <= threshold=5.893421173095703
node_96: feature_name=HSPB7	feature_id[5].value > threshold=2.492276668548584
node_98: feature_name=TTN	feature_id[10].value > threshold=4.687426328659058
Class: COVID-19
Rules_126	passed counts:3
node_0: feature_name=MALAT1	feature_id[0].value > threshold=5.9397478103637695
node_586: feature_name=FP236383.1	feature_id[14].value <= threshold=3.2534526586532593
node_587: feature_name=FP671120.1	feature_id[12].value <= threshold=3.2678130865097046
node_588: feature_name=EMC10	feature_id[8].value <= threshold=3.95953631401062
node_589: feature_name=RASGEF1B	feature_id[9].value <= threshold=4.460749387741089
node_590: feature_name=UGT2B7	feature_id[18].value <= threshold=3.240263819694519
node_591: feature_name=NEB	feature_id[16].value > threshold=4.1475852727890015
Class: COVID-19
Rules_127	passed counts:3
node_0: feature_name=MALAT1	feature_id[0].value > threshold=5.9397478103637695
node_586: feature_name=FP236383.1	feature_id[14].value <= threshold=3.2534526586532593
node_587: feature_name=FP671120.1	feature_id[12].value <= threshold=3.2678130865097046
node_588: feature_name=EMC10	feature_id[8].value <= threshold=3.95953631401062
node_589: feature_name=RASGEF1B	feature_id[9].value <= threshold=4.460749387741089
node_590: feature_name=UGT2B7	feature_id[18].value <= threshold=3.240263819694519
node_591: feature_name=NEB	feature_id[16].value <= threshold=4.1475852727890015
node_592: feature_name=MALAT1	feature_id[0].value <= threshold=6.034785509109497
node_593: feature_name=EMC10	feature_id[8].value <= threshold=3.1213046312332153
node_594: feature_name=LARGE1	feature_id[11].value <= threshold=3.2523289918899536
node_595: feature_name=HSPB7	feature_id[5].value > threshold=3.9670380353927612
node_607: feature_name=CRYAB	feature_id[6].value <= threshold=2.055436849594116
Class: COVID-19
Rules_128	passed counts:3
node_0: feature_name=MALAT1	feature_id[0].value <= threshold=5.9397478103637695
node_1: feature_name=MT-CO1	feature_id[3].value > threshold=4.298401832580566
node_537: feature_name=FP671120.1	feature_id[12].value <= threshold=1.2042163908481598
node_538: feature_name=TTN-AS1	feature_id[13].value <= threshold=3.1111927032470703
node_539: feature_name=HSPB7	feature_id[5].value <= threshold=4.579155206680298
node_540: feature_name=LARGE1	feature_id[11].value <= threshold=2.80412495136261
node_541: feature_name=FP236383.1	feature_id[14].value <= threshold=1.2330244183540344
node_542: feature_name=NEAT1	feature_id[2].value <= threshold=4.952946662902832
node_543: feature_name=NEB	feature_id[16].value <= threshold=3.969150424003601
node_544: feature_name=RASGEF1B	feature_id[9].value > threshold=4.129920721054077
node_560: feature_name=NEAT1	feature_id[2].value <= threshold=1.7517577409744263
Class: Healthy
Rules_129	passed counts:3
node_0: feature_name=MALAT1	feature_id[0].value <= threshold=5.9397478103637695
node_1: feature_name=MT-CO1	feature_id[3].value > threshold=4.298401832580566
node_537: feature_name=FP671120.1	feature_id[12].value <= threshold=1.2042163908481598
node_538: feature_name=TTN-AS1	feature_id[13].value <= threshold=3.1111927032470703
node_539: feature_name=HSPB7	feature_id[5].value <= threshold=4.579155206680298
node_540: feature_name=LARGE1	feature_id[11].value <= threshold=2.80412495136261
node_541: feature_name=FP236383.1	feature_id[14].value <= threshold=1.2330244183540344
node_542: feature_name=NEAT1	feature_id[2].value <= threshold=4.952946662902832
node_543: feature_name=NEB	feature_id[16].value <= threshold=3.969150424003601
node_544: feature_name=RASGEF1B	feature_id[9].value <= threshold=4.129920721054077
node_545: feature_name=PLCG2	feature_id[7].value > threshold=2.1486066579818726
node_555: feature_name=CRYAB	feature_id[6].value <= threshold=2.1938000917434692
node_556: feature_name=MT-ND3	feature_id[1].value > threshold=2.371634006500244
Class: COVID-19
Rules_130	passed counts:3
node_0: feature_name=MALAT1	feature_id[0].value <= threshold=5.9397478103637695
node_1: feature_name=MT-CO1	feature_id[3].value <= threshold=4.298401832580566
node_2: feature_name=RYR2	feature_id[4].value > threshold=5.608816623687744
node_482: feature_name=RASGEF1B	feature_id[9].value <= threshold=2.720609188079834
node_483: feature_name=PDE3A	feature_id[15].value <= threshold=4.6077258586883545
node_484: feature_name=PLCG2	feature_id[7].value <= threshold=2.564517617225647
node_485: feature_name=MT-ND3	feature_id[1].value <= threshold=3.0535619258880615
node_486: feature_name=EMC10	feature_id[8].value <= threshold=3.0200406312942505
node_487: feature_name=FP236383.1	feature_id[14].value > threshold=2.8710713386535645
node_519: feature_name=NEAT1	feature_id[2].value > threshold=3.198281168937683
Class: COVID-19
Rules_131	passed counts:3
node_0: feature_name=MALAT1	feature_id[0].value <= threshold=5.9397478103637695
node_1: feature_name=MT-CO1	feature_id[3].value <= threshold=4.298401832580566
node_2: feature_name=RYR2	feature_id[4].value <= threshold=5.608816623687744
node_3: feature_name=LARGE1	feature_id[11].value > threshold=0.2753549814224243
node_315: feature_name=MALAT1	feature_id[0].value > threshold=1.9325557947158813
node_333: feature_name=NEAT1	feature_id[2].value > threshold=2.082846522331238
node_371: feature_name=TTN	feature_id[10].value <= threshold=5.979202747344971
node_372: feature_name=CRYAB	feature_id[6].value <= threshold=3.8789751529693604
node_373: feature_name=MALAT1	feature_id[0].value <= threshold=5.667012691497803
node_374: feature_name=TTN	feature_id[10].value > threshold=0.8780032396316528
node_384: feature_name=TTN	feature_id[10].value <= threshold=5.883198261260986
node_385: feature_name=CD36	feature_id[17].value > threshold=3.980526566505432
node_455: feature_name=TTN	feature_id[10].value <= threshold=4.339104652404785
node_456: feature_name=PDE3A	feature_id[15].value > threshold=3.9314982891082764
Class: COVID-19
Rules_132	passed counts:3
node_0: feature_name=MALAT1	feature_id[0].value <= threshold=5.9397478103637695
node_1: feature_name=MT-CO1	feature_id[3].value <= threshold=4.298401832580566
node_2: feature_name=RYR2	feature_id[4].value <= threshold=5.608816623687744
node_3: feature_name=LARGE1	feature_id[11].value > threshold=0.2753549814224243
node_315: feature_name=MALAT1	feature_id[0].value > threshold=1.9325557947158813
node_333: feature_name=NEAT1	feature_id[2].value > threshold=2.082846522331238
node_371: feature_name=TTN	feature_id[10].value <= threshold=5.979202747344971
node_372: feature_name=CRYAB	feature_id[6].value <= threshold=3.8789751529693604
node_373: feature_name=MALAT1	feature_id[0].value <= threshold=5.667012691497803
node_374: feature_name=TTN	feature_id[10].value > threshold=0.8780032396316528
node_384: feature_name=TTN	feature_id[10].value <= threshold=5.883198261260986
node_385: feature_name=CD36	feature_id[17].value > threshold=3.980526566505432
node_455: feature_name=TTN	feature_id[10].value <= threshold=4.339104652404785
node_456: feature_name=PDE3A	feature_id[15].value <= threshold=3.9314982891082764
Class: Healthy
Rules_133	passed counts:3
node_0: feature_name=MALAT1	feature_id[0].value <= threshold=5.9397478103637695
node_1: feature_name=MT-CO1	feature_id[3].value <= threshold=4.298401832580566
node_2: feature_name=RYR2	feature_id[4].value <= threshold=5.608816623687744
node_3: feature_name=LARGE1	feature_id[11].value > threshold=0.2753549814224243
node_315: feature_name=MALAT1	feature_id[0].value > threshold=1.9325557947158813
node_333: feature_name=NEAT1	feature_id[2].value > threshold=2.082846522331238
node_371: feature_name=TTN	feature_id[10].value <= threshold=5.979202747344971
node_372: feature_name=CRYAB	feature_id[6].value <= threshold=3.8789751529693604
node_373: feature_name=MALAT1	feature_id[0].value <= threshold=5.667012691497803
node_374: feature_name=TTN	feature_id[10].value > threshold=0.8780032396316528
node_384: feature_name=TTN	feature_id[10].value <= threshold=5.883198261260986
node_385: feature_name=CD36	feature_id[17].value <= threshold=3.980526566505432
node_386: feature_name=MALAT1	feature_id[0].value > threshold=5.438873052597046
node_440: feature_name=LARGE1	feature_id[11].value > threshold=2.7296974658966064
node_442: feature_name=NEAT1	feature_id[2].value > threshold=2.751031279563904
node_444: feature_name=TTN	feature_id[10].value > threshold=4.719533205032349
node_450: feature_name=TTN	feature_id[10].value > threshold=5.698132514953613
node_452: feature_name=MALAT1	feature_id[0].value > threshold=5.486773490905762
Class: COVID-19
Rules_134	passed counts:3
node_0: feature_name=MALAT1	feature_id[0].value <= threshold=5.9397478103637695
node_1: feature_name=MT-CO1	feature_id[3].value <= threshold=4.298401832580566
node_2: feature_name=RYR2	feature_id[4].value <= threshold=5.608816623687744
node_3: feature_name=LARGE1	feature_id[11].value > threshold=0.2753549814224243
node_315: feature_name=MALAT1	feature_id[0].value > threshold=1.9325557947158813
node_333: feature_name=NEAT1	feature_id[2].value > threshold=2.082846522331238
node_371: feature_name=TTN	feature_id[10].value <= threshold=5.979202747344971
node_372: feature_name=CRYAB	feature_id[6].value <= threshold=3.8789751529693604
node_373: feature_name=MALAT1	feature_id[0].value <= threshold=5.667012691497803
node_374: feature_name=TTN	feature_id[10].value <= threshold=0.8780032396316528
node_375: feature_name=TTN-AS1	feature_id[13].value > threshold=2.82742702960968
node_381: feature_name=EMC10	feature_id[8].value <= threshold=1.3160604238510132
Class: Healthy
Rules_135	passed counts:3
node_0: feature_name=MALAT1	feature_id[0].value <= threshold=5.9397478103637695
node_1: feature_name=MT-CO1	feature_id[3].value <= threshold=4.298401832580566
node_2: feature_name=RYR2	feature_id[4].value <= threshold=5.608816623687744
node_3: feature_name=LARGE1	feature_id[11].value > threshold=0.2753549814224243
node_315: feature_name=MALAT1	feature_id[0].value > threshold=1.9325557947158813
node_333: feature_name=NEAT1	feature_id[2].value <= threshold=2.082846522331238
node_334: feature_name=CD36	feature_id[17].value > threshold=2.0622724294662476
node_356: feature_name=FP236383.1	feature_id[14].value <= threshold=2.4155685901641846
node_357: feature_name=MT-ND3	feature_id[1].value > threshold=2.6938007473945618
Class: COVID-19
Rules_136	passed counts:3
node_0: feature_name=MALAT1	feature_id[0].value <= threshold=5.9397478103637695
node_1: feature_name=MT-CO1	feature_id[3].value <= threshold=4.298401832580566
node_2: feature_name=RYR2	feature_id[4].value <= threshold=5.608816623687744
[truncated: 3,087 more rows]

## Sheet: Cardiomyocyte_MCFS
Rules_0	passed counts:88665
node_0: feature_name=MALAT1	feature_id[0].value > threshold=5.9397478103637695
node_410: feature_name=FP236383.1	feature_id[6].value <= threshold=3.2534526586532593
node_411: feature_name=FP671120.1	feature_id[5].value <= threshold=3.2678130865097046
node_412: feature_name=EMC10	feature_id[1].value <= threshold=3.95953631401062
node_413: feature_name=RASGEF1B	feature_id[155].value <= threshold=4.460749387741089
node_414: feature_name=UGT2B7	feature_id[26].value <= threshold=3.240263819694519
node_415: feature_name=SLC26A3	feature_id[458].value <= threshold=3.8273582458496094
node_416: feature_name=NEB	feature_id[113].value <= threshold=4.1475852727890015
node_417: feature_name=ALDH3A2	feature_id[839].value <= threshold=3.2500593662261963
node_418: feature_name=ATXN10	feature_id[941].value <= threshold=3.9647923707962036
node_419: feature_name=CR381653.1	feature_id[696].value <= threshold=3.243328332901001
node_420: feature_name=IGF1R	feature_id[117].value <= threshold=4.302811145782471
node_421: feature_name=SGMS1	feature_id[822].value <= threshold=3.948395013809204
node_422: feature_name=RBM25	feature_id[474].value <= threshold=4.028898239135742
node_423: feature_name=SLC43A2	feature_id[755].value <= threshold=3.2854814529418945
node_424: feature_name=GDAP1	feature_id[1231].value <= threshold=3.879914164543152
node_425: feature_name=RTTN	feature_id[1352].value <= threshold=3.9485031366348267
node_426: feature_name=CHCHD10	feature_id[417].value <= threshold=3.9398287534713745
node_427: feature_name=WDFY3	feature_id[688].value <= threshold=3.945573925971985
node_428: feature_name=SLC4A4	feature_id[443].value <= threshold=3.943098545074463
Class: Healthy
Rules_1	passed counts:9183
node_0: feature_name=MALAT1	feature_id[0].value <= threshold=5.9397478103637695
node_1: feature_name=MT-CO1	feature_id[1221].value <= threshold=4.298401832580566
node_2: feature_name=RYR2	feature_id[13].value <= threshold=5.608816623687744
node_3: feature_name=LARGE1	feature_id[34].value > threshold=0.2753549814224243
node_227: feature_name=MALAT1	feature_id[0].value > threshold=1.9325557947158813
node_235: feature_name=MMP23B	feature_id[314].value <= threshold=2.3381757736206055
node_236: feature_name=NEAT1	feature_id[940].value > threshold=2.082846522331238
node_254: feature_name=SYCP3	feature_id[705].value <= threshold=3.048750638961792
node_255: feature_name=PDE7A	feature_id[1431].value <= threshold=3.83021080493927
node_256: feature_name=TTN	feature_id[276].value <= threshold=5.979202747344971
node_257: feature_name=ACTC1	feature_id[1462].value <= threshold=4.210251808166504
node_258: feature_name=ATP1A2	feature_id[1126].value <= threshold=3.3985180854797363
node_259: feature_name=EXOG	feature_id[750].value <= threshold=3.5986703634262085
node_260: feature_name=KPNA4	feature_id[850].value <= threshold=3.4474377632141113
node_261: feature_name=MALAT1	feature_id[0].value <= threshold=5.879746198654175
node_262: feature_name=UQCRFS1	feature_id[748].value <= threshold=3.441190004348755
node_263: feature_name=NLGN1	feature_id[1318].value <= threshold=4.49515962600708
node_264: feature_name=PGP	feature_id[938].value <= threshold=3.1020129919052124
node_265: feature_name=IQGAP1	feature_id[808].value <= threshold=3.708524465560913
node_266: feature_name=BPTF	feature_id[1048].value <= threshold=4.246091604232788
node_267: feature_name=PAM	feature_id[149].value <= threshold=4.609237909317017
node_268: feature_name=SLC8A1-AS1	feature_id[996].value <= threshold=4.335134267807007
node_269: feature_name=LAMA2	feature_id[470].value <= threshold=5.76922607421875
node_270: feature_name=TMEFF2	feature_id[604].value <= threshold=3.166192650794983
node_271: feature_name=LRRTM3	feature_id[342].value <= threshold=3.7419068813323975
node_272: feature_name=AC009264.1	feature_id[567].value <= threshold=3.373725175857544
node_273: feature_name=EGLN3	feature_id[94].value <= threshold=3.891807198524475
node_274: feature_name=ASB15	feature_id[734].value <= threshold=3.458909749984741
node_275: feature_name=MALAT1	feature_id[0].value <= threshold=5.607726812362671
node_276: feature_name=PARVA	feature_id[726].value <= threshold=3.311914086341858
Class: COVID-19
Rules_2	passed counts:2570
node_0: feature_name=MALAT1	feature_id[0].value <= threshold=5.9397478103637695
node_1: feature_name=MT-CO1	feature_id[1221].value > threshold=4.298401832580566
node_371: feature_name=FP671120.1	feature_id[5].value <= threshold=1.2042163908481598
node_372: feature_name=TTN-AS1	feature_id[48].value <= threshold=3.1111927032470703
node_373: feature_name=HSPB7	feature_id[227].value <= threshold=4.579155206680298
node_374: feature_name=MYH7	feature_id[1017].value > threshold=2.2397093772888184
node_380: feature_name=AC124312.1	feature_id[46].value <= threshold=2.6259273290634155
node_381: feature_name=AC011287.1	feature_id[330].value <= threshold=2.6269713640213013
node_382: feature_name=RCC1L	feature_id[1474].value <= threshold=2.6953588724136353
node_383: feature_name=FP700111.1	feature_id[1365].value <= threshold=1.6508562564849854
node_384: feature_name=YBX3	feature_id[42].value <= threshold=4.414058685302734
node_385: feature_name=GAS6	feature_id[990].value <= threshold=3.8254640102386475
Class: Healthy
Rules_3	passed counts:995
node_0: feature_name=MALAT1	feature_id[0].value <= threshold=5.9397478103637695
node_1: feature_name=MT-CO1	feature_id[1221].value <= threshold=4.298401832580566
node_2: feature_name=RYR2	feature_id[13].value <= threshold=5.608816623687744
node_3: feature_name=LARGE1	feature_id[34].value <= threshold=0.2753549814224243
node_4: feature_name=PTGDS	feature_id[1480].value <= threshold=0.7608209848403931
node_5: feature_name=CD36	feature_id[132].value <= threshold=3.0778228044509888
node_6: feature_name=TTN	feature_id[276].value <= threshold=6.039412498474121
node_7: feature_name=CMYA5	feature_id[83].value > threshold=2.972244381904602
node_85: feature_name=SLC8A1-AS1	feature_id[996].value <= threshold=4.081638813018799
node_86: feature_name=TJP2	feature_id[1189].value <= threshold=1.021934986114502
node_87: feature_name=PLN	feature_id[600].value <= threshold=4.187704086303711
node_88: feature_name=SPDYE2	feature_id[358].value <= threshold=2.4278637170791626
node_89: feature_name=COX5B	feature_id[549].value <= threshold=3.7879552841186523
node_90: feature_name=PKP2	feature_id[1405].value <= threshold=3.787596821784973
node_91: feature_name=AC009264.1	feature_id[567].value <= threshold=3.0204721689224243
node_92: feature_name=SH3RF2	feature_id[1170].value <= threshold=3.929468035697937
node_93: feature_name=AC022034.2	feature_id[572].value <= threshold=3.3981900215148926
node_94: feature_name=COX5A	feature_id[1107].value <= threshold=3.276755452156067
node_95: feature_name=PPARGC1B	feature_id[880].value <= threshold=3.23094642162323
node_96: feature_name=SLC1A3	feature_id[1361].value <= threshold=3.9738329648971558
node_97: feature_name=PELI1	feature_id[1261].value <= threshold=3.090299129486084
node_98: feature_name=PPP1R13B	feature_id[1438].value <= threshold=3.8389108180999756
node_99: feature_name=MYL6	feature_id[1232].value <= threshold=3.2972359657287598
node_100: feature_name=SORBS2	feature_id[560].value <= threshold=5.453333616256714
node_101: feature_name=KIAA1958	feature_id[1027].value <= threshold=3.43435275554657
node_102: feature_name=LRRTM3	feature_id[342].value <= threshold=3.4479758739471436
node_103: feature_name=ZFAND6	feature_id[1348].value <= threshold=3.4284428358078003
node_104: feature_name=CAMSAP2	feature_id[523].value <= threshold=3.50169038772583
node_105: feature_name=FGF12	feature_id[127].value <= threshold=5.492604970932007
node_106: feature_name=NIN	feature_id[1317].value <= threshold=1.3705376982688904
Class: COVID-19
Rules_4	passed counts:315
node_0: feature_name=MALAT1	feature_id[0].value <= threshold=5.9397478103637695
node_1: feature_name=MT-CO1	feature_id[1221].value <= threshold=4.298401832580566
node_2: feature_name=RYR2	feature_id[13].value <= threshold=5.608816623687744
node_3: feature_name=LARGE1	feature_id[34].value <= threshold=0.2753549814224243
node_4: feature_name=PTGDS	feature_id[1480].value <= threshold=0.7608209848403931
node_5: feature_name=CD36	feature_id[132].value <= threshold=3.0778228044509888
node_6: feature_name=TTN	feature_id[276].value <= threshold=6.039412498474121
node_7: feature_name=CMYA5	feature_id[83].value <= threshold=2.972244381904602
node_8: feature_name=MT-ND3	feature_id[114].value > threshold=1.7953895926475525
node_70: feature_name=TNNI3	feature_id[566].value <= threshold=5.0267744064331055
node_71: feature_name=FLNC	feature_id[88].value <= threshold=4.908772706985474
node_72: feature_name=RTN3	feature_id[332].value <= threshold=3.363068103790283
node_73: feature_name=MYL6	feature_id[1232].value <= threshold=3.003029465675354
node_74: feature_name=GTDC1	feature_id[1294].value <= threshold=3.0904228687286377
node_75: feature_name=USP34	feature_id[608].value <= threshold=4.4458396434783936
Class: COVID-19
Rules_5	passed counts:248
node_0: feature_name=MALAT1	feature_id[0].value <= threshold=5.9397478103637695
node_1: feature_name=MT-CO1	feature_id[1221].value <= threshold=4.298401832580566
node_2: feature_name=RYR2	feature_id[13].value > threshold=5.608816623687744
node_336: feature_name=RASGEF1B	feature_id[155].value <= threshold=2.720609188079834
node_337: feature_name=PDE3A	feature_id[140].value <= threshold=4.6077258586883545
node_338: feature_name=MT-ND3	feature_id[114].value <= threshold=3.0535619258880615
node_339: feature_name=ROR1	feature_id[15].value <= threshold=3.5750313997268677
node_340: feature_name=PLCG2	feature_id[2].value <= threshold=2.564517617225647
node_341: feature_name=COL19A1	feature_id[7].value <= threshold=2.967632532119751
node_342: feature_name=FNIP2	feature_id[52].value <= threshold=3.4798372983932495
node_343: feature_name=AC008014.1	feature_id[272].value <= threshold=3.06592857837677
Class: Healthy
Rules_6	passed counts:197
node_0: feature_name=MALAT1	feature_id[0].value <= threshold=5.9397478103637695
node_1: feature_name=MT-CO1	feature_id[1221].value <= threshold=4.298401832580566
node_2: feature_name=RYR2	feature_id[13].value <= threshold=5.608816623687744
node_3: feature_name=LARGE1	feature_id[34].value > threshold=0.2753549814224243
node_227: feature_name=MALAT1	feature_id[0].value > threshold=1.9325557947158813
node_235: feature_name=MMP23B	feature_id[314].value <= threshold=2.3381757736206055
node_236: feature_name=NEAT1	feature_id[940].value > threshold=2.082846522331238
node_254: feature_name=SYCP3	feature_id[705].value <= threshold=3.048750638961792
node_255: feature_name=PDE7A	feature_id[1431].value <= threshold=3.83021080493927
node_256: feature_name=TTN	feature_id[276].value <= threshold=5.979202747344971
node_257: feature_name=ACTC1	feature_id[1462].value <= threshold=4.210251808166504
node_258: feature_name=ATP1A2	feature_id[1126].value <= threshold=3.3985180854797363
node_259: feature_name=EXOG	feature_id[750].value <= threshold=3.5986703634262085
node_260: feature_name=KPNA4	feature_id[850].value <= threshold=3.4474377632141113
node_261: feature_name=MALAT1	feature_id[0].value <= threshold=5.879746198654175
node_262: feature_name=UQCRFS1	feature_id[748].value <= threshold=3.441190004348755
node_263: feature_name=NLGN1	feature_id[1318].value <= threshold=4.49515962600708
node_264: feature_name=PGP	feature_id[938].value <= threshold=3.1020129919052124
node_265: feature_name=IQGAP1	feature_id[808].value <= threshold=3.708524465560913
node_266: feature_name=BPTF	feature_id[1048].value <= threshold=4.246091604232788
node_267: feature_name=PAM	feature_id[149].value <= threshold=4.609237909317017
node_268: feature_name=SLC8A1-AS1	feature_id[996].value <= threshold=4.335134267807007
node_269: feature_name=LAMA2	feature_id[470].value <= threshold=5.76922607421875
node_270: feature_name=TMEFF2	feature_id[604].value <= threshold=3.166192650794983
node_271: feature_name=LRRTM3	feature_id[342].value <= threshold=3.7419068813323975
node_272: feature_name=AC009264.1	feature_id[567].value <= threshold=3.373725175857544
node_273: feature_name=EGLN3	feature_id[94].value <= threshold=3.891807198524475
node_274: feature_name=ASB15	feature_id[734].value <= threshold=3.458909749984741
node_275: feature_name=MALAT1	feature_id[0].value > threshold=5.607726812362671
node_281: feature_name=LARGE1	feature_id[34].value > threshold=2.9209601879119873
node_283: feature_name=MYL7	feature_id[267].value <= threshold=1.1693466901779175
Class: COVID-19
Rules_7	passed counts:126
node_0: feature_name=MALAT1	feature_id[0].value <= threshold=5.9397478103637695
node_1: feature_name=MT-CO1	feature_id[1221].value <= threshold=4.298401832580566
node_2: feature_name=RYR2	feature_id[13].value <= threshold=5.608816623687744
node_3: feature_name=LARGE1	feature_id[34].value <= threshold=0.2753549814224243
node_4: feature_name=PTGDS	feature_id[1480].value <= threshold=0.7608209848403931
node_5: feature_name=CD36	feature_id[132].value <= threshold=3.0778228044509888
node_6: feature_name=TTN	feature_id[276].value <= threshold=6.039412498474121
node_7: feature_name=CMYA5	feature_id[83].value > threshold=2.972244381904602
node_85: feature_name=SLC8A1-AS1	feature_id[996].value <= threshold=4.081638813018799
node_86: feature_name=TJP2	feature_id[1189].value <= threshold=1.021934986114502
node_87: feature_name=PLN	feature_id[600].value <= threshold=4.187704086303711
node_88: feature_name=SPDYE2	feature_id[358].value <= threshold=2.4278637170791626
node_89: feature_name=COX5B	feature_id[549].value <= threshold=3.7879552841186523
node_90: feature_name=PKP2	feature_id[1405].value <= threshold=3.787596821784973
node_91: feature_name=AC009264.1	feature_id[567].value <= threshold=3.0204721689224243
node_92: feature_name=SH3RF2	feature_id[1170].value <= threshold=3.929468035697937
node_93: feature_name=AC022034.2	feature_id[572].value <= threshold=3.3981900215148926
node_94: feature_name=COX5A	feature_id[1107].value <= threshold=3.276755452156067
node_95: feature_name=PPARGC1B	feature_id[880].value <= threshold=3.23094642162323
node_96: feature_name=SLC1A3	feature_id[1361].value <= threshold=3.9738329648971558
node_97: feature_name=PELI1	feature_id[1261].value <= threshold=3.090299129486084
node_98: feature_name=PPP1R13B	feature_id[1438].value <= threshold=3.8389108180999756
node_99: feature_name=MYL6	feature_id[1232].value <= threshold=3.2972359657287598
node_100: feature_name=SORBS2	feature_id[560].value <= threshold=5.453333616256714
node_101: feature_name=KIAA1958	feature_id[1027].value <= threshold=3.43435275554657
node_102: feature_name=LRRTM3	feature_id[342].value <= threshold=3.4479758739471436
node_103: feature_name=ZFAND6	feature_id[1348].value <= threshold=3.4284428358078003
node_104: feature_name=CAMSAP2	feature_id[523].value <= threshold=3.50169038772583
node_105: feature_name=FGF12	feature_id[127].value <= threshold=5.492604970932007
node_106: feature_name=NIN	feature_id[1317].value > threshold=1.3705376982688904
node_108: feature_name=DICER1	feature_id[1166].value <= threshold=1.70074462890625
node_109: feature_name=VPS26C	feature_id[1176].value <= threshold=2.049897074699402
node_110: feature_name=TMLHE-AS1	feature_id[1286].value <= threshold=2.1352956295013428
Class: COVID-19
Rules_8	passed counts:126
node_0: feature_name=MALAT1	feature_id[0].value <= threshold=5.9397478103637695
node_1: feature_name=MT-CO1	feature_id[1221].value <= threshold=4.298401832580566
node_2: feature_name=RYR2	feature_id[13].value <= threshold=5.608816623687744
node_3: feature_name=LARGE1	feature_id[34].value <= threshold=0.2753549814224243
node_4: feature_name=PTGDS	feature_id[1480].value <= threshold=0.7608209848403931
node_5: feature_name=CD36	feature_id[132].value <= threshold=3.0778228044509888
node_6: feature_name=TTN	feature_id[276].value <= threshold=6.039412498474121
node_7: feature_name=CMYA5	feature_id[83].value <= threshold=2.972244381904602
node_8: feature_name=MT-ND3	feature_id[114].value <= threshold=1.7953895926475525
node_9: feature_name=EMC10	feature_id[1].value > threshold=2.3474453687667847
node_61: feature_name=AC108062.1	feature_id[1024].value <= threshold=0.9043116569519043
node_62: feature_name=BMS1P14	feature_id[1478].value <= threshold=2.9276078939437866
Class: COVID-19
Rules_9	passed counts:118
node_0: feature_name=MALAT1	feature_id[0].value <= threshold=5.9397478103637695
node_1: feature_name=MT-CO1	feature_id[1221].value <= threshold=4.298401832580566
node_2: feature_name=RYR2	feature_id[13].value <= threshold=5.608816623687744
node_3: feature_name=LARGE1	feature_id[34].value <= threshold=0.2753549814224243
node_4: feature_name=PTGDS	feature_id[1480].value <= threshold=0.7608209848403931
node_5: feature_name=CD36	feature_id[132].value <= threshold=3.0778228044509888
node_6: feature_name=TTN	feature_id[276].value <= threshold=6.039412498474121
node_7: feature_name=CMYA5	feature_id[83].value <= threshold=2.972244381904602
node_8: feature_name=MT-ND3	feature_id[114].value <= threshold=1.7953895926475525
node_9: feature_name=EMC10	feature_id[1].value <= threshold=2.3474453687667847
node_10: feature_name=SLC8A1-AS1	feature_id[996].value <= threshold=0.7901628017425537
node_11: feature_name=RBPMS	feature_id[109].value <= threshold=0.6714919209480286
node_12: feature_name=MT-CO1	feature_id[1221].value <= threshold=2.177634835243225
node_13: feature_name=BMPR1B	feature_id[353].value <= threshold=3.2790727615356445
node_14: feature_name=ZFC3H1	feature_id[514].value <= threshold=2.5420273542404175
node_15: feature_name=BMS1P14	feature_id[1478].value <= threshold=1.4252288341522217
node_16: feature_name=CCSER2	feature_id[1375].value <= threshold=2.51747727394104
node_17: feature_name=ACTN4	feature_id[144].value <= threshold=3.200142741203308
node_18: feature_name=AC020909.2	feature_id[389].value <= threshold=3.0957610607147217
Class: COVID-19
Rules_10	passed counts:115
node_0: feature_name=MALAT1	feature_id[0].value <= threshold=5.9397478103637695
node_1: feature_name=MT-CO1	feature_id[1221].value <= threshold=4.298401832580566
node_2: feature_name=RYR2	feature_id[13].value <= threshold=5.608816623687744
node_3: feature_name=LARGE1	feature_id[34].value <= threshold=0.2753549814224243
node_4: feature_name=PTGDS	feature_id[1480].value <= threshold=0.7608209848403931
node_5: feature_name=CD36	feature_id[132].value > threshold=3.0778228044509888
node_171: feature_name=NEAT1	feature_id[940].value <= threshold=3.846663475036621
node_172: feature_name=MT-ND3	feature_id[114].value <= threshold=3.0385806560516357
node_173: feature_name=PLCG2	feature_id[2].value <= threshold=0.8761591911315918
node_174: feature_name=PATJ	feature_id[363].value <= threshold=2.9140145778656006
node_175: feature_name=PDE3A	feature_id[140].value <= threshold=4.244406700134277
node_176: feature_name=EMC10	feature_id[1].value <= threshold=3.4318933486938477
node_177: feature_name=HSPB7	feature_id[227].value <= threshold=3.7840906381607056
node_178: feature_name=LINC00486	feature_id[4].value <= threshold=3.273096442222595
node_179: feature_name=NBAS	feature_id[905].value <= threshold=3.246232271194458
Class: Healthy
Rules_11	passed counts:96
node_0: feature_name=MALAT1	feature_id[0].value <= threshold=5.9397478103637695
node_1: feature_name=MT-CO1	feature_id[1221].value <= threshold=4.298401832580566
node_2: feature_name=RYR2	feature_id[13].value <= threshold=5.608816623687744
node_3: feature_name=LARGE1	feature_id[34].value > threshold=0.2753549814224243
node_227: feature_name=MALAT1	feature_id[0].value > threshold=1.9325557947158813
node_235: feature_name=MMP23B	feature_id[314].value <= threshold=2.3381757736206055
node_236: feature_name=NEAT1	feature_id[940].value <= threshold=2.082846522331238
node_237: feature_name=CD36	feature_id[132].value <= threshold=2.0622724294662476
node_238: feature_name=RUFY3	feature_id[455].value <= threshold=2.2146061062812805
node_239: feature_name=AC018682.1	feature_id[1459].value <= threshold=2.6557193994522095
Class: COVID-19
Rules_12	passed counts:79
node_0: feature_name=MALAT1	feature_id[0].value <= threshold=5.9397478103637695
node_1: feature_name=MT-CO1	feature_id[1221].value > threshold=4.298401832580566
node_371: feature_name=FP671120.1	feature_id[5].value > threshold=1.2042163908481598
Class: COVID-19
Rules_13	passed counts:77
node_0: feature_name=MALAT1	feature_id[0].value <= threshold=5.9397478103637695
node_1: feature_name=MT-CO1	feature_id[1221].value <= threshold=4.298401832580566
node_2: feature_name=RYR2	feature_id[13].value <= threshold=5.608816623687744
node_3: feature_name=LARGE1	feature_id[34].value <= threshold=0.2753549814224243
node_4: feature_name=PTGDS	feature_id[1480].value > threshold=0.7608209848403931
node_224: feature_name=NALCN	feature_id[740].value <= threshold=2.898557662963867
Class: Healthy
Rules_14	passed counts:77
node_0: feature_name=MALAT1	feature_id[0].value <= threshold=5.9397478103637695
node_1: feature_name=MT-CO1	feature_id[1221].value <= threshold=4.298401832580566
node_2: feature_name=RYR2	feature_id[13].value <= threshold=5.608816623687744
node_3: feature_name=LARGE1	feature_id[34].value <= threshold=0.2753549814224243
node_4: feature_name=PTGDS	feature_id[1480].value <= threshold=0.7608209848403931
node_5: feature_name=CD36	feature_id[132].value > threshold=3.0778228044509888
node_171: feature_name=NEAT1	feature_id[940].value > threshold=3.846663475036621
node_205: feature_name=PRKN	feature_id[59].value > threshold=0.8381683826446533
node_221: feature_name=NSD2	feature_id[490].value <= threshold=3.0222069025039673
Class: COVID-19
Rules_15	passed counts:69
node_0: feature_name=MALAT1	feature_id[0].value <= threshold=5.9397478103637695
node_1: feature_name=MT-CO1	feature_id[1221].value > threshold=4.298401832580566
node_371: feature_name=FP671120.1	feature_id[5].value <= threshold=1.2042163908481598
node_372: feature_name=TTN-AS1	feature_id[48].value > threshold=3.1111927032470703
node_404: feature_name=PTGDS	feature_id[1480].value <= threshold=1.0089929103851318
node_405: feature_name=MT-CO1	feature_id[1221].value <= threshold=5.628241777420044
Class: COVID-19
Rules_16	passed counts:53
node_0: feature_name=MALAT1	feature_id[0].value <= threshold=5.9397478103637695
node_1: feature_name=MT-CO1	feature_id[1221].value <= threshold=4.298401832580566
node_2: feature_name=RYR2	feature_id[13].value <= threshold=5.608816623687744
node_3: feature_name=LARGE1	feature_id[34].value <= threshold=0.2753549814224243
node_4: feature_name=PTGDS	feature_id[1480].value <= threshold=0.7608209848403931
node_5: feature_name=CD36	feature_id[132].value <= threshold=3.0778228044509888
node_6: feature_name=TTN	feature_id[276].value <= threshold=6.039412498474121
node_7: feature_name=CMYA5	feature_id[83].value <= threshold=2.972244381904602
node_8: feature_name=MT-ND3	feature_id[114].value <= threshold=1.7953895926475525
node_9: feature_name=EMC10	feature_id[1].value <= threshold=2.3474453687667847
node_10: feature_name=SLC8A1-AS1	feature_id[996].value > threshold=0.7901628017425537
node_52: feature_name=LTBP1	feature_id[228].value <= threshold=3.8900506496429443
node_53: feature_name=RASGEF1B	feature_id[155].value <= threshold=3.3685373067855835
node_54: feature_name=AC012085.2	feature_id[340].value <= threshold=2.1958853006362915
node_55: feature_name=AC036108.1	feature_id[804].value <= threshold=1.0587263107299805
Class: Healthy
Rules_17	passed counts:50
node_0: feature_name=MALAT1	feature_id[0].value > threshold=5.9397478103637695
node_410: feature_name=FP236383.1	feature_id[6].value > threshold=3.2534526586532593
node_462: feature_name=MALAT1	feature_id[0].value <= threshold=6.936492204666138
Class: COVID-19
Rules_18	passed counts:41
node_0: feature_name=MALAT1	feature_id[0].value <= threshold=5.9397478103637695
node_1: feature_name=MT-CO1	feature_id[1221].value <= threshold=4.298401832580566
node_2: feature_name=RYR2	feature_id[13].value <= threshold=5.608816623687744
node_3: feature_name=LARGE1	feature_id[34].value <= threshold=0.2753549814224243
node_4: feature_name=PTGDS	feature_id[1480].value <= threshold=0.7608209848403931
node_5: feature_name=CD36	feature_id[132].value <= threshold=3.0778228044509888
node_6: feature_name=TTN	feature_id[276].value <= threshold=6.039412498474121
node_7: feature_name=CMYA5	feature_id[83].value <= threshold=2.972244381904602
node_8: feature_name=MT-ND3	feature_id[114].value <= threshold=1.7953895926475525
node_9: feature_name=EMC10	feature_id[1].value <= threshold=2.3474453687667847
node_10: feature_name=SLC8A1-AS1	feature_id[996].value <= threshold=0.7901628017425537
node_11: feature_name=RBPMS	feature_id[109].value > threshold=0.6714919209480286
node_39: feature_name=FAM129A	feature_id[60].value <= threshold=2.7758718729019165
node_40: feature_name=MECOM	feature_id[1181].value <= threshold=0.5017316341400146
node_41: feature_name=CACNA2D1	feature_id[136].value <= threshold=2.917550206184387
node_42: feature_name=ABCA1	feature_id[435].value <= threshold=2.9869637489318848
Class: Healthy
Rules_19	passed counts:37
node_0: feature_name=MALAT1	feature_id[0].value <= threshold=5.9397478103637695
node_1: feature_name=MT-CO1	feature_id[1221].value <= threshold=4.298401832580566
node_2: feature_name=RYR2	feature_id[13].value <= threshold=5.608816623687744
node_3: feature_name=LARGE1	feature_id[34].value > threshold=0.2753549814224243
node_227: feature_name=MALAT1	feature_id[0].value > threshold=1.9325557947158813
node_235: feature_name=MMP23B	feature_id[314].value <= threshold=2.3381757736206055
node_236: feature_name=NEAT1	feature_id[940].value > threshold=2.082846522331238
node_254: feature_name=SYCP3	feature_id[705].value <= threshold=3.048750638961792
node_255: feature_name=PDE7A	feature_id[1431].value <= threshold=3.83021080493927
node_256: feature_name=TTN	feature_id[276].value <= threshold=5.979202747344971
node_257: feature_name=ACTC1	feature_id[1462].value <= threshold=4.210251808166504
node_258: feature_name=ATP1A2	feature_id[1126].value <= threshold=3.3985180854797363
node_259: feature_name=EXOG	feature_id[750].value <= threshold=3.5986703634262085
node_260: feature_name=KPNA4	feature_id[850].value <= threshold=3.4474377632141113
node_261: feature_name=MALAT1	feature_id[0].value > threshold=5.879746198654175
node_315: feature_name=LARGE1	feature_id[34].value > threshold=3.101759195327759
Class: COVID-19
Rules_20	passed counts:36
node_0: feature_name=MALAT1	feature_id[0].value <= threshold=5.9397478103637695
node_1: feature_name=MT-CO1	feature_id[1221].value <= threshold=4.298401832580566
node_2: feature_name=RYR2	feature_id[13].value > threshold=5.608816623687744
node_336: feature_name=RASGEF1B	feature_id[155].value > threshold=2.720609188079834
node_368: feature_name=HMGN3	feature_id[263].value <= threshold=1.0701433420181274
Class: COVID-19
Rules_21	passed counts:31
node_0: feature_name=MALAT1	feature_id[0].value <= threshold=5.9397478103637695
node_1: feature_name=MT-CO1	feature_id[1221].value <= threshold=4.298401832580566
node_2: feature_name=RYR2	feature_id[13].value <= threshold=5.608816623687744
node_3: feature_name=LARGE1	feature_id[34].value <= threshold=0.2753549814224243
node_4: feature_name=PTGDS	feature_id[1480].value <= threshold=0.7608209848403931
node_5: feature_name=CD36	feature_id[132].value <= threshold=3.0778228044509888
node_6: feature_name=TTN	feature_id[276].value > threshold=6.039412498474121
node_168: feature_name=AP1S2	feature_id[196].value <= threshold=3.3332194089889526
Class: Healthy
Rules_22	passed counts:30
node_0: feature_name=MALAT1	feature_id[0].value <= threshold=5.9397478103637695
node_1: feature_name=MT-CO1	feature_id[1221].value <= threshold=4.298401832580566
node_2: feature_name=RYR2	feature_id[13].value <= threshold=5.608816623687744
node_3: feature_name=LARGE1	feature_id[34].value > threshold=0.2753549814224243
node_227: feature_name=MALAT1	feature_id[0].value <= threshold=1.9325557947158813
node_228: feature_name=LAMA2	feature_id[470].value > threshold=1.642551600933075
node_232: feature_name=NAV2	feature_id[64].value <= threshold=1.931878387928009
Class: Healthy
Rules_23	passed counts:28
node_0: feature_name=MALAT1	feature_id[0].value <= threshold=5.9397478103637695
node_1: feature_name=MT-CO1	feature_id[1221].value <= threshold=4.298401832580566
node_2: feature_name=RYR2	feature_id[13].value <= threshold=5.608816623687744
node_3: feature_name=LARGE1	feature_id[34].value <= threshold=0.2753549814224243
node_4: feature_name=PTGDS	feature_id[1480].value <= threshold=0.7608209848403931
node_5: feature_name=CD36	feature_id[132].value > threshold=3.0778228044509888
node_171: feature_name=NEAT1	feature_id[940].value <= threshold=3.846663475036621
node_172: feature_name=MT-ND3	feature_id[114].value > threshold=3.0385806560516357
node_200: feature_name=UBAC1	feature_id[1422].value <= threshold=1.386763334274292
node_201: feature_name=EPHA4	feature_id[803].value <= threshold=2.661443591117859
Class: COVID-19
Rules_24	passed counts:27
node_0: feature_name=MALAT1	feature_id[0].value <= threshold=5.9397478103637695
node_1: feature_name=MT-CO1	feature_id[1221].value > threshold=4.298401832580566
node_371: feature_name=FP671120.1	feature_id[5].value <= threshold=1.2042163908481598
node_372: feature_name=TTN-AS1	feature_id[48].value <= threshold=3.1111927032470703
node_373: feature_name=HSPB7	feature_id[227].value > threshold=4.579155206680298
node_399: feature_name=XIRP2	feature_id[106].value <= threshold=1.4203873872756958
Class: COVID-19
Rules_25	passed counts:27
node_0: feature_name=MALAT1	feature_id[0].value <= threshold=5.9397478103637695
node_1: feature_name=MT-CO1	feature_id[1221].value <= threshold=4.298401832580566
node_2: feature_name=RYR2	feature_id[13].value <= threshold=5.608816623687744
node_3: feature_name=LARGE1	feature_id[34].value <= threshold=0.2753549814224243
node_4: feature_name=PTGDS	feature_id[1480].value <= threshold=0.7608209848403931
node_5: feature_name=CD36	feature_id[132].value > threshold=3.0778228044509888
node_171: feature_name=NEAT1	feature_id[940].value > threshold=3.846663475036621
node_205: feature_name=PRKN	feature_id[59].value <= threshold=0.8381683826446533
node_206: feature_name=FGF12	feature_id[127].value <= threshold=3.7845678329467773
node_207: feature_name=CAV2	feature_id[1494].value <= threshold=1.033514380455017
node_208: feature_name=STT3B	feature_id[1146].value <= threshold=2.5677906274795532
Class: COVID-19
Rules_26	passed counts:26
node_0: feature_name=MALAT1	feature_id[0].value <= threshold=5.9397478103637695
node_1: feature_name=MT-CO1	feature_id[1221].value <= threshold=4.298401832580566
node_2: feature_name=RYR2	feature_id[13].value <= threshold=5.608816623687744
node_3: feature_name=LARGE1	feature_id[34].value > threshold=0.2753549814224243
node_227: feature_name=MALAT1	feature_id[0].value > threshold=1.9325557947158813
node_235: feature_name=MMP23B	feature_id[314].value <= threshold=2.3381757736206055
node_236: feature_name=NEAT1	feature_id[940].value <= threshold=2.082846522331238
node_237: feature_name=CD36	feature_id[132].value > threshold=2.0622724294662476
node_245: feature_name=RASGEF1B	feature_id[155].value <= threshold=2.631981611251831
node_246: feature_name=HIPK2	feature_id[411].value <= threshold=3.0383294820785522
node_247: feature_name=SLC16A7	feature_id[1112].value <= threshold=2.519581437110901
node_248: feature_name=BTBD8	feature_id[1481].value <= threshold=0.18949495255947113
Class: Healthy
Rules_27	passed counts:25
node_0: feature_name=MALAT1	feature_id[0].value <= threshold=5.9397478103637695
node_1: feature_name=MT-CO1	feature_id[1221].value <= threshold=4.298401832580566
node_2: feature_name=RYR2	feature_id[13].value <= threshold=5.608816623687744
node_3: feature_name=LARGE1	feature_id[34].value > threshold=0.2753549814224243
node_227: feature_name=MALAT1	feature_id[0].value <= threshold=1.9325557947158813
node_228: feature_name=LAMA2	feature_id[470].value <= threshold=1.642551600933075
node_229: feature_name=PDE3A	feature_id[140].value <= threshold=2.814755082130432
Class: COVID-19
Rules_28	passed counts:25
node_0: feature_name=MALAT1	feature_id[0].value <= threshold=5.9397478103637695
node_1: feature_name=MT-CO1	feature_id[1221].value <= threshold=4.298401832580566
node_2: feature_name=RYR2	feature_id[13].value <= threshold=5.608816623687744
node_3: feature_name=LARGE1	feature_id[34].value <= threshold=0.2753549814224243
node_4: feature_name=PTGDS	feature_id[1480].value <= threshold=0.7608209848403931
node_5: feature_name=CD36	feature_id[132].value > threshold=3.0778228044509888
node_171: feature_name=NEAT1	feature_id[940].value > threshold=3.846663475036621
node_205: feature_name=PRKN	feature_id[59].value <= threshold=0.8381683826446533
node_206: feature_name=FGF12	feature_id[127].value > threshold=3.7845678329467773
node_214: feature_name=TRDN-AS1	feature_id[623].value <= threshold=1.2692055702209473
node_215: feature_name=PDLIM3	feature_id[14].value <= threshold=3.1647841930389404
Class: Healthy
Rules_29	passed counts:22
node_0: feature_name=MALAT1	feature_id[0].value <= threshold=5.9397478103637695
node_1: feature_name=MT-CO1	feature_id[1221].value <= threshold=4.298401832580566
node_2: feature_name=RYR2	feature_id[13].value > threshold=5.608816623687744
node_336: feature_name=RASGEF1B	feature_id[155].value <= threshold=2.720609188079834
node_337: feature_name=PDE3A	feature_id[140].value > threshold=4.6077258586883545
node_365: feature_name=RYR2	feature_id[13].value <= threshold=6.032209873199463
Class: COVID-19
Rules_30	passed counts:18
node_0: feature_name=MALAT1	feature_id[0].value <= threshold=5.9397478103637695
node_1: feature_name=MT-CO1	feature_id[1221].value <= threshold=4.298401832580566
node_2: feature_name=RYR2	feature_id[13].value <= threshold=5.608816623687744
node_3: feature_name=LARGE1	feature_id[34].value <= threshold=0.2753549814224243
node_4: feature_name=PTGDS	feature_id[1480].value <= threshold=0.7608209848403931
node_5: feature_name=CD36	feature_id[132].value <= threshold=3.0778228044509888
node_6: feature_name=TTN	feature_id[276].value <= threshold=6.039412498474121
node_7: feature_name=CMYA5	feature_id[83].value <= threshold=2.972244381904602
node_8: feature_name=MT-ND3	feature_id[114].value <= threshold=1.7953895926475525
node_9: feature_name=EMC10	feature_id[1].value <= threshold=2.3474453687667847
node_10: feature_name=SLC8A1-AS1	feature_id[996].value <= threshold=0.7901628017425537
node_11: feature_name=RBPMS	feature_id[109].value <= threshold=0.6714919209480286
node_12: feature_name=MT-CO1	feature_id[1221].value > threshold=2.177634835243225
node_34: feature_name=NEB	feature_id[113].value <= threshold=2.757318615913391
node_35: feature_name=MTR	feature_id[1168].value <= threshold=1.9808403849601746
Class: Healthy
Rules_31	passed counts:16
node_0: feature_name=MALAT1	feature_id[0].value <= threshold=5.9397478103637695
node_1: feature_name=MT-CO1	feature_id[1221].value > threshold=4.298401832580566
node_371: feature_name=FP671120.1	feature_id[5].value <= threshold=1.2042163908481598
node_372: feature_name=TTN-AS1	feature_id[48].value <= threshold=3.1111927032470703
node_373: feature_name=HSPB7	feature_id[227].value <= threshold=4.579155206680298
node_374: feature_name=MYH7	feature_id[1017].value <= threshold=2.2397093772888184
node_375: feature_name=ACTC1	feature_id[1462].value <= threshold=3.3183573484420776
node_376: feature_name=MT-ATP6	feature_id[892].value > threshold=3.6160448789596558
Class: COVID-19
Rules_32	passed counts:14
node_0: feature_name=MALAT1	feature_id[0].value > threshold=5.9397478103637695
node_410: feature_name=FP236383.1	feature_id[6].value <= threshold=3.2534526586532593
node_411: feature_name=FP671120.1	feature_id[5].value > threshold=3.2678130865097046
node_459: feature_name=SMPX	feature_id[651].value <= threshold=0.530258059501648
Class: COVID-19
Rules_33	passed counts:14
node_0: feature_name=MALAT1	feature_id[0].value <= threshold=5.9397478103637695
node_1: feature_name=MT-CO1	feature_id[1221].value <= threshold=4.298401832580566
node_2: feature_name=RYR2	feature_id[13].value <= threshold=5.608816623687744
node_3: feature_name=LARGE1	feature_id[34].value <= threshold=0.2753549814224243
node_4: feature_name=PTGDS	feature_id[1480].value <= threshold=0.7608209848403931
node_5: feature_name=CD36	feature_id[132].value > threshold=3.0778228044509888
node_171: feature_name=NEAT1	feature_id[940].value <= threshold=3.846663475036621
node_172: feature_name=MT-ND3	feature_id[114].value <= threshold=3.0385806560516357
node_173: feature_name=PLCG2	feature_id[2].value > threshold=0.8761591911315918
node_197: feature_name=BMPR2	feature_id[588].value <= threshold=1.9577311277389526
Class: COVID-19
Rules_34	passed counts:13
node_0: feature_name=MALAT1	feature_id[0].value <= threshold=5.9397478103637695
node_1: feature_name=MT-CO1	feature_id[1221].value <= threshold=4.298401832580566
node_2: feature_name=RYR2	feature_id[13].value <= threshold=5.608816623687744
node_3: feature_name=LARGE1	feature_id[34].value > threshold=0.2753549814224243
node_227: feature_name=MALAT1	feature_id[0].value > threshold=1.9325557947158813
node_235: feature_name=MMP23B	feature_id[314].value > threshold=2.3381757736206055
node_333: feature_name=MYPN	feature_id[21].value <= threshold=3.174017310142517
Class: Healthy
Rules_35	passed counts:12
node_0: feature_name=MALAT1	feature_id[0].value <= threshold=5.9397478103637695
node_1: feature_name=MT-CO1	feature_id[1221].value <= threshold=4.298401832580566
node_2: feature_name=RYR2	feature_id[13].value <= threshold=5.608816623687744
node_3: feature_name=LARGE1	feature_id[34].value > threshold=0.2753549814224243
node_227: feature_name=MALAT1	feature_id[0].value > threshold=1.9325557947158813
node_235: feature_name=MMP23B	feature_id[314].value <= threshold=2.3381757736206055
node_236: feature_name=NEAT1	feature_id[940].value > threshold=2.082846522331238
node_254: feature_name=SYCP3	feature_id[705].value <= threshold=3.048750638961792
node_255: feature_name=PDE7A	feature_id[1431].value <= threshold=3.83021080493927
node_256: feature_name=TTN	feature_id[276].value <= threshold=5.979202747344971
node_257: feature_name=ACTC1	feature_id[1462].value <= threshold=4.210251808166504
node_258: feature_name=ATP1A2	feature_id[1126].value <= threshold=3.3985180854797363
node_259: feature_name=EXOG	feature_id[750].value <= threshold=3.5986703634262085
node_260: feature_name=KPNA4	feature_id[850].value <= threshold=3.4474377632141113
node_261: feature_name=MALAT1	feature_id[0].value <= threshold=5.879746198654175
node_262: feature_name=UQCRFS1	feature_id[748].value <= threshold=3.441190004348755
node_263: feature_name=NLGN1	feature_id[1318].value <= threshold=4.49515962600708
node_264: feature_name=PGP	feature_id[938].value <= threshold=3.1020129919052124
node_265: feature_name=IQGAP1	feature_id[808].value <= threshold=3.708524465560913
node_266: feature_name=BPTF	feature_id[1048].value <= threshold=4.246091604232788
node_267: feature_name=PAM	feature_id[149].value <= threshold=4.609237909317017
node_268: feature_name=SLC8A1-AS1	feature_id[996].value <= threshold=4.335134267807007
node_269: feature_name=LAMA2	feature_id[470].value <= threshold=5.76922607421875
node_270: feature_name=TMEFF2	feature_id[604].value <= threshold=3.166192650794983
node_271: feature_name=LRRTM3	feature_id[342].value <= threshold=3.7419068813323975
node_272: feature_name=AC009264.1	feature_id[567].value <= threshold=3.373725175857544
node_273: feature_name=EGLN3	feature_id[94].value <= threshold=3.891807198524475
node_274: feature_name=ASB15	feature_id[734].value <= threshold=3.458909749984741
node_275: feature_name=MALAT1	feature_id[0].value <= threshold=5.607726812362671
node_276: feature_name=PARVA	feature_id[726].value > threshold=3.311914086341858
node_278: feature_name=LPL	feature_id[264].value <= threshold=3.0107532739639282
Class: COVID-19
Rules_36	passed counts:12
node_0: feature_name=MALAT1	feature_id[0].value <= threshold=5.9397478103637695
node_1: feature_name=MT-CO1	feature_id[1221].value <= threshold=4.298401832580566
node_2: feature_name=RYR2	feature_id[13].value <= threshold=5.608816623687744
node_3: feature_name=LARGE1	feature_id[34].value > threshold=0.2753549814224243
node_227: feature_name=MALAT1	feature_id[0].value > threshold=1.9325557947158813
node_235: feature_name=MMP23B	feature_id[314].value <= threshold=2.3381757736206055
node_236: feature_name=NEAT1	feature_id[940].value <= threshold=2.082846522331238
node_237: feature_name=CD36	feature_id[132].value > threshold=2.0622724294662476
node_245: feature_name=RASGEF1B	feature_id[155].value > threshold=2.631981611251831
Class: COVID-19
Rules_37	passed counts:11
node_0: feature_name=MALAT1	feature_id[0].value > threshold=5.9397478103637695
node_410: feature_name=FP236383.1	feature_id[6].value <= threshold=3.2534526586532593
node_411: feature_name=FP671120.1	feature_id[5].value <= threshold=3.2678130865097046
node_412: feature_name=EMC10	feature_id[1].value > threshold=3.95953631401062
node_456: feature_name=MALAT1	feature_id[0].value <= threshold=6.329280376434326
Class: COVID-19
Rules_38	passed counts:11
node_0: feature_name=MALAT1	feature_id[0].value <= threshold=5.9397478103637695
node_1: feature_name=MT-CO1	feature_id[1221].value <= threshold=4.298401832580566
node_2: feature_name=RYR2	feature_id[13].value > threshold=5.608816623687744
node_336: feature_name=RASGEF1B	feature_id[155].value <= threshold=2.720609188079834
node_337: feature_name=PDE3A	feature_id[140].value <= threshold=4.6077258586883545
node_338: feature_name=MT-ND3	feature_id[114].value > threshold=3.0535619258880615
node_362: feature_name=ZBTB38	feature_id[484].value <= threshold=1.4272748231887817
Class: COVID-19
Rules_39	passed counts:11
node_0: feature_name=MALAT1	feature_id[0].value <= threshold=5.9397478103637695
node_1: feature_name=MT-CO1	feature_id[1221].value <= threshold=4.298401832580566
node_2: feature_name=RYR2	feature_id[13].value <= threshold=5.608816623687744
node_3: feature_name=LARGE1	feature_id[34].value <= threshold=0.2753549814224243
node_4: feature_name=PTGDS	feature_id[1480].value <= threshold=0.7608209848403931
node_5: feature_name=CD36	feature_id[132].value <= threshold=3.0778228044509888
node_6: feature_name=TTN	feature_id[276].value <= threshold=6.039412498474121
node_7: feature_name=CMYA5	feature_id[83].value <= threshold=2.972244381904602
node_8: feature_name=MT-ND3	feature_id[114].value <= threshold=1.7953895926475525
node_9: feature_name=EMC10	feature_id[1].value <= threshold=2.3474453687667847
node_10: feature_name=SLC8A1-AS1	feature_id[996].value <= threshold=0.7901628017425537
node_11: feature_name=RBPMS	feature_id[109].value > threshold=0.6714919209480286
node_39: feature_name=FAM129A	feature_id[60].value > threshold=2.7758718729019165
Class: COVID-19
Rules_40	passed counts:10
node_0: feature_name=MALAT1	feature_id[0].value <= threshold=5.9397478103637695
node_1: feature_name=MT-CO1	feature_id[1221].value <= threshold=4.298401832580566
node_2: feature_name=RYR2	feature_id[13].value <= threshold=5.608816623687744
node_3: feature_name=LARGE1	feature_id[34].value <= threshold=0.2753549814224243
node_4: feature_name=PTGDS	feature_id[1480].value <= threshold=0.7608209848403931
node_5: feature_name=CD36	feature_id[132].value <= threshold=3.0778228044509888
node_6: feature_name=TTN	feature_id[276].value <= threshold=6.039412498474121
node_7: feature_name=CMYA5	feature_id[83].value <= threshold=2.972244381904602
node_8: feature_name=MT-ND3	feature_id[114].value <= threshold=1.7953895926475525
node_9: feature_name=EMC10	feature_id[1].value <= threshold=2.3474453687667847
node_10: feature_name=SLC8A1-AS1	feature_id[996].value <= threshold=0.7901628017425537
node_11: feature_name=RBPMS	feature_id[109].value <= threshold=0.6714919209480286
node_12: feature_name=MT-CO1	feature_id[1221].value > threshold=2.177634835243225
node_34: feature_name=NEB	feature_id[113].value > threshold=2.757318615913391
Class: COVID-19
Rules_41	passed counts:9
node_0: feature_name=MALAT1	feature_id[0].value <= threshold=5.9397478103637695
node_1: feature_name=MT-CO1	feature_id[1221].value <= threshold=4.298401832580566
node_2: feature_name=RYR2	feature_id[13].value > threshold=5.608816623687744
node_336: feature_name=RASGEF1B	feature_id[155].value <= threshold=2.720609188079834
node_337: feature_name=PDE3A	feature_id[140].value <= threshold=4.6077258586883545
node_338: feature_name=MT-ND3	feature_id[114].value <= threshold=3.0535619258880615
node_339: feature_name=ROR1	feature_id[15].value > threshold=3.5750313997268677
node_357: feature_name=TNNI3	feature_id[566].value <= threshold=0.9222402572631836
Class: COVID-19
Rules_42	passed counts:9
node_0: feature_name=MALAT1	feature_id[0].value <= threshold=5.9397478103637695
node_1: feature_name=MT-CO1	feature_id[1221].value <= threshold=4.298401832580566
node_2: feature_name=RYR2	feature_id[13].value <= threshold=5.608816623687744
node_3: feature_name=LARGE1	feature_id[34].value > threshold=0.2753549814224243
node_227: feature_name=MALAT1	feature_id[0].value > threshold=1.9325557947158813
node_235: feature_name=MMP23B	feature_id[314].value <= threshold=2.3381757736206055
node_236: feature_name=NEAT1	feature_id[940].value > threshold=2.082846522331238
node_254: feature_name=SYCP3	feature_id[705].value <= threshold=3.048750638961792
node_255: feature_name=PDE7A	feature_id[1431].value <= threshold=3.83021080493927
node_256: feature_name=TTN	feature_id[276].value <= threshold=5.979202747344971
node_257: feature_name=ACTC1	feature_id[1462].value <= threshold=4.210251808166504
node_258: feature_name=ATP1A2	feature_id[1126].value <= threshold=3.3985180854797363
node_259: feature_name=EXOG	feature_id[750].value <= threshold=3.5986703634262085
node_260: feature_name=KPNA4	feature_id[850].value <= threshold=3.4474377632141113
node_261: feature_name=MALAT1	feature_id[0].value <= threshold=5.879746198654175
node_262: feature_name=UQCRFS1	feature_id[748].value <= threshold=3.441190004348755
node_263: feature_name=NLGN1	feature_id[1318].value <= threshold=4.49515962600708
node_264: feature_name=PGP	feature_id[938].value <= threshold=3.1020129919052124
node_265: feature_name=IQGAP1	feature_id[808].value <= threshold=3.708524465560913
node_266: feature_name=BPTF	feature_id[1048].value <= threshold=4.246091604232788
node_267: feature_name=PAM	feature_id[149].value <= threshold=4.609237909317017
node_268: feature_name=SLC8A1-AS1	feature_id[996].value <= threshold=4.335134267807007
node_269: feature_name=LAMA2	feature_id[470].value <= threshold=5.76922607421875
node_270: feature_name=TMEFF2	feature_id[604].value <= threshold=3.166192650794983
node_271: feature_name=LRRTM3	feature_id[342].value <= threshold=3.7419068813323975
node_272: feature_name=AC009264.1	feature_id[567].value > threshold=3.373725175857544
node_292: feature_name=NEAT1	feature_id[940].value > threshold=3.0457299947738647
Class: COVID-19
Rules_43	passed counts:9
node_0: feature_name=MALAT1	feature_id[0].value <= threshold=5.9397478103637695
node_1: feature_name=MT-CO1	feature_id[1221].value <= threshold=4.298401832580566
node_2: feature_name=RYR2	feature_id[13].value <= threshold=5.608816623687744
node_3: feature_name=LARGE1	feature_id[34].value <= threshold=0.2753549814224243
node_4: feature_name=PTGDS	feature_id[1480].value <= threshold=0.7608209848403931
node_5: feature_name=CD36	feature_id[132].value > threshold=3.0778228044509888
node_171: feature_name=NEAT1	feature_id[940].value <= threshold=3.846663475036621
node_172: feature_name=MT-ND3	feature_id[114].value <= threshold=3.0385806560516357
node_173: feature_name=PLCG2	feature_id[2].value <= threshold=0.8761591911315918
node_174: feature_name=PATJ	feature_id[363].value > threshold=2.9140145778656006
node_194: feature_name=PHLDB2	feature_id[123].value <= threshold=2.7531739473342896
Class: COVID-19
Rules_44	passed counts:9
node_0: feature_name=MALAT1	feature_id[0].value <= threshold=5.9397478103637695
node_1: feature_name=MT-CO1	feature_id[1221].value <= threshold=4.298401832580566
node_2: feature_name=RYR2	feature_id[13].value <= threshold=5.608816623687744
node_3: feature_name=LARGE1	feature_id[34].value <= threshold=0.2753549814224243
node_4: feature_name=PTGDS	feature_id[1480].value <= threshold=0.7608209848403931
node_5: feature_name=CD36	feature_id[132].value > threshold=3.0778228044509888
node_171: feature_name=NEAT1	feature_id[940].value <= threshold=3.846663475036621
node_172: feature_name=MT-ND3	feature_id[114].value <= threshold=3.0385806560516357
node_173: feature_name=PLCG2	feature_id[2].value <= threshold=0.8761591911315918
node_174: feature_name=PATJ	feature_id[363].value <= threshold=2.9140145778656006
node_175: feature_name=PDE3A	feature_id[140].value > threshold=4.244406700134277
node_189: feature_name=ARHGAP26	feature_id[1460].value <= threshold=1.1980395317077637
Class: COVID-19
Rules_45	passed counts:9
node_0: feature_name=MALAT1	feature_id[0].value <= threshold=5.9397478103637695
node_1: feature_name=MT-CO1	feature_id[1221].value <= threshold=4.298401832580566
node_2: feature_name=RYR2	feature_id[13].value <= threshold=5.608816623687744
node_3: feature_name=LARGE1	feature_id[34].value <= threshold=0.2753549814224243
node_4: feature_name=PTGDS	feature_id[1480].value <= threshold=0.7608209848403931
node_5: feature_name=CD36	feature_id[132].value <= threshold=3.0778228044509888
node_6: feature_name=TTN	feature_id[276].value <= threshold=6.039412498474121
node_7: feature_name=CMYA5	feature_id[83].value > threshold=2.972244381904602
node_85: feature_name=SLC8A1-AS1	feature_id[996].value <= threshold=4.081638813018799
node_86: feature_name=TJP2	feature_id[1189].value <= threshold=1.021934986114502
node_87: feature_name=PLN	feature_id[600].value <= threshold=4.187704086303711
node_88: feature_name=SPDYE2	feature_id[358].value <= threshold=2.4278637170791626
node_89: feature_name=COX5B	feature_id[549].value <= threshold=3.7879552841186523
node_90: feature_name=PKP2	feature_id[1405].value <= threshold=3.787596821784973
node_91: feature_name=AC009264.1	feature_id[567].value > threshold=3.0204721689224243
node_149: feature_name=PKP2	feature_id[1405].value <= threshold=1.28321373462677
node_150: feature_name=AQP7	feature_id[238].value <= threshold=1.4477906227111816
Class: COVID-19
Rules_46	passed counts:8
node_0: feature_name=MALAT1	feature_id[0].value <= threshold=5.9397478103637695
node_1: feature_name=MT-CO1	feature_id[1221].value <= threshold=4.298401832580566
node_2: feature_name=RYR2	feature_id[13].value <= threshold=5.608816623687744
node_3: feature_name=LARGE1	feature_id[34].value > threshold=0.2753549814224243
node_227: feature_name=MALAT1	feature_id[0].value > threshold=1.9325557947158813
node_235: feature_name=MMP23B	feature_id[314].value <= threshold=2.3381757736206055
node_236: feature_name=NEAT1	feature_id[940].value > threshold=2.082846522331238
node_254: feature_name=SYCP3	feature_id[705].value <= threshold=3.048750638961792
node_255: feature_name=PDE7A	feature_id[1431].value > threshold=3.83021080493927
node_327: feature_name=AKAP13	feature_id[79].value <= threshold=3.198751211166382
node_328: feature_name=BCL6	feature_id[163].value <= threshold=1.198493242263794
Class: Healthy
Rules_47	passed counts:8
node_0: feature_name=MALAT1	feature_id[0].value <= threshold=5.9397478103637695
node_1: feature_name=MT-CO1	feature_id[1221].value <= threshold=4.298401832580566
node_2: feature_name=RYR2	feature_id[13].value <= threshold=5.608816623687744
node_3: feature_name=LARGE1	feature_id[34].value > threshold=0.2753549814224243
node_227: feature_name=MALAT1	feature_id[0].value > threshold=1.9325557947158813
node_235: feature_name=MMP23B	feature_id[314].value <= threshold=2.3381757736206055
node_236: feature_name=NEAT1	feature_id[940].value > threshold=2.082846522331238
node_254: feature_name=SYCP3	feature_id[705].value <= threshold=3.048750638961792
node_255: feature_name=PDE7A	feature_id[1431].value <= threshold=3.83021080493927
node_256: feature_name=TTN	feature_id[276].value <= threshold=5.979202747344971
node_257: feature_name=ACTC1	feature_id[1462].value <= threshold=4.210251808166504
node_258: feature_name=ATP1A2	feature_id[1126].value <= threshold=3.3985180854797363
node_259: feature_name=EXOG	feature_id[750].value <= threshold=3.5986703634262085
node_260: feature_name=KPNA4	feature_id[850].value <= threshold=3.4474377632141113
node_261: feature_name=MALAT1	feature_id[0].value > threshold=5.879746198654175
node_315: feature_name=LARGE1	feature_id[34].value <= threshold=3.101759195327759
Class: Healthy
Rules_48	passed counts:8
node_0: feature_name=MALAT1	feature_id[0].value <= threshold=5.9397478103637695
node_1: feature_name=MT-CO1	feature_id[1221].value <= threshold=4.298401832580566
node_2: feature_name=RYR2	feature_id[13].value <= threshold=5.608816623687744
node_3: feature_name=LARGE1	feature_id[34].value <= threshold=0.2753549814224243
node_4: feature_name=PTGDS	feature_id[1480].value <= threshold=0.7608209848403931
node_5: feature_name=CD36	feature_id[132].value > threshold=3.0778228044509888
node_171: feature_name=NEAT1	feature_id[940].value > threshold=3.846663475036621
node_205: feature_name=PRKN	feature_id[59].value <= threshold=0.8381683826446533
node_206: feature_name=FGF12	feature_id[127].value > threshold=3.7845678329467773
node_214: feature_name=TRDN-AS1	feature_id[623].value > threshold=1.2692055702209473
node_218: feature_name=GOLGA4	feature_id[771].value <= threshold=3.3764182329177856
Class: COVID-19
Rules_49	passed counts:8
node_0: feature_name=MALAT1	feature_id[0].value <= threshold=5.9397478103637695
node_1: feature_name=MT-CO1	feature_id[1221].value <= threshold=4.298401832580566
node_2: feature_name=RYR2	feature_id[13].value <= threshold=5.608816623687744
node_3: feature_name=LARGE1	feature_id[34].value <= threshold=0.2753549814224243
node_4: feature_name=PTGDS	feature_id[1480].value <= threshold=0.7608209848403931
node_5: feature_name=CD36	feature_id[132].value <= threshold=3.0778228044509888
node_6: feature_name=TTN	feature_id[276].value <= threshold=6.039412498474121
node_7: feature_name=CMYA5	feature_id[83].value <= threshold=2.972244381904602
node_8: feature_name=MT-ND3	feature_id[114].value <= threshold=1.7953895926475525
node_9: feature_name=EMC10	feature_id[1].value <= threshold=2.3474453687667847
node_10: feature_name=SLC8A1-AS1	feature_id[996].value <= threshold=0.7901628017425537
node_11: feature_name=RBPMS	feature_id[109].value <= threshold=0.6714919209480286
node_12: feature_name=MT-CO1	feature_id[1221].value <= threshold=2.177634835243225
node_13: feature_name=BMPR1B	feature_id[353].value <= threshold=3.2790727615356445
node_14: feature_name=ZFC3H1	feature_id[514].value > threshold=2.5420273542404175
node_30: feature_name=SORBS1	feature_id[698].value <= threshold=3.782452940940857
Class: Healthy
Rules_50	passed counts:7
node_0: feature_name=MALAT1	feature_id[0].value > threshold=5.9397478103637695
node_410: feature_name=FP236383.1	feature_id[6].value <= threshold=3.2534526586532593
node_411: feature_name=FP671120.1	feature_id[5].value <= threshold=3.2678130865097046
node_412: feature_name=EMC10	feature_id[1].value <= threshold=3.95953631401062
node_413: feature_name=RASGEF1B	feature_id[155].value > threshold=4.460749387741089
Class: COVID-19
Rules_51	passed counts:7
node_0: feature_name=MALAT1	feature_id[0].value <= threshold=5.9397478103637695
node_1: feature_name=MT-CO1	feature_id[1221].value > threshold=4.298401832580566
node_371: feature_name=FP671120.1	feature_id[5].value <= threshold=1.2042163908481598
node_372: feature_name=TTN-AS1	feature_id[48].value <= threshold=3.1111927032470703
node_373: feature_name=HSPB7	feature_id[227].value <= threshold=4.579155206680298
node_374: feature_name=MYH7	feature_id[1017].value <= threshold=2.2397093772888184
node_375: feature_name=ACTC1	feature_id[1462].value > threshold=3.3183573484420776
Class: Healthy
Rules_52	passed counts:7
node_0: feature_name=MALAT1	feature_id[0].value <= threshold=5.9397478103637695
node_1: feature_name=MT-CO1	feature_id[1221].value <= threshold=4.298401832580566
node_2: feature_name=RYR2	feature_id[13].value <= threshold=5.608816623687744
node_3: feature_name=LARGE1	feature_id[34].value > threshold=0.2753549814224243
node_227: feature_name=MALAT1	feature_id[0].value > threshold=1.9325557947158813
node_235: feature_name=MMP23B	feature_id[314].value <= threshold=2.3381757736206055
node_236: feature_name=NEAT1	feature_id[940].value > threshold=2.082846522331238
node_254: feature_name=SYCP3	feature_id[705].value <= threshold=3.048750638961792
node_255: feature_name=PDE7A	feature_id[1431].value > threshold=3.83021080493927
node_327: feature_name=AKAP13	feature_id[79].value > threshold=3.198751211166382
Class: COVID-19
Rules_53	passed counts:7
node_0: feature_name=MALAT1	feature_id[0].value <= threshold=5.9397478103637695
node_1: feature_name=MT-CO1	feature_id[1221].value <= threshold=4.298401832580566
node_2: feature_name=RYR2	feature_id[13].value <= threshold=5.608816623687744
node_3: feature_name=LARGE1	feature_id[34].value <= threshold=0.2753549814224243
node_4: feature_name=PTGDS	feature_id[1480].value <= threshold=0.7608209848403931
node_5: feature_name=CD36	feature_id[132].value <= threshold=3.0778228044509888
node_6: feature_name=TTN	feature_id[276].value <= threshold=6.039412498474121
node_7: feature_name=CMYA5	feature_id[83].value > threshold=2.972244381904602
node_85: feature_name=SLC8A1-AS1	feature_id[996].value <= threshold=4.081638813018799
node_86: feature_name=TJP2	feature_id[1189].value <= threshold=1.021934986114502
node_87: feature_name=PLN	feature_id[600].value <= threshold=4.187704086303711
node_88: feature_name=SPDYE2	feature_id[358].value <= threshold=2.4278637170791626
node_89: feature_name=COX5B	feature_id[549].value <= threshold=3.7879552841186523
node_90: feature_name=PKP2	feature_id[1405].value > threshold=3.787596821784973
node_154: feature_name=ZBTB20	feature_id[287].value > threshold=1.4752613306045532
node_156: feature_name=CTNNA3	feature_id[1219].value <= threshold=4.495101690292358
Class: COVID-19
Rules_54	passed counts:7
node_0: feature_name=MALAT1	feature_id[0].value <= threshold=5.9397478103637695
node_1: feature_name=MT-CO1	feature_id[1221].value <= threshold=4.298401832580566
node_2: feature_name=RYR2	feature_id[13].value <= threshold=5.608816623687744
node_3: feature_name=LARGE1	feature_id[34].value <= threshold=0.2753549814224243
node_4: feature_name=PTGDS	feature_id[1480].value <= threshold=0.7608209848403931
node_5: feature_name=CD36	feature_id[132].value <= threshold=3.0778228044509888
node_6: feature_name=TTN	feature_id[276].value <= threshold=6.039412498474121
node_7: feature_name=CMYA5	feature_id[83].value <= threshold=2.972244381904602
node_8: feature_name=MT-ND3	feature_id[114].value <= threshold=1.7953895926475525
node_9: feature_name=EMC10	feature_id[1].value <= threshold=2.3474453687667847
node_10: feature_name=SLC8A1-AS1	feature_id[996].value <= threshold=0.7901628017425537
node_11: feature_name=RBPMS	feature_id[109].value > threshold=0.6714919209480286
node_39: feature_name=FAM129A	feature_id[60].value <= threshold=2.7758718729019165
node_40: feature_name=MECOM	feature_id[1181].value <= threshold=0.5017316341400146
node_41: feature_name=CACNA2D1	feature_id[136].value > threshold=2.917550206184387
node_45: feature_name=UBE2H	feature_id[783].value <= threshold=1.2362428903579712
node_46: feature_name=CELF2	feature_id[653].value <= threshold=3.295065760612488
Class: COVID-19
Rules_55	passed counts:7
node_0: feature_name=MALAT1	feature_id[0].value <= threshold=5.9397478103637695
node_1: feature_name=MT-CO1	feature_id[1221].value <= threshold=4.298401832580566
node_2: feature_name=RYR2	feature_id[13].value <= threshold=5.608816623687744
node_3: feature_name=LARGE1	feature_id[34].value <= threshold=0.2753549814224243
node_4: feature_name=PTGDS	feature_id[1480].value <= threshold=0.7608209848403931
node_5: feature_name=CD36	feature_id[132].value <= threshold=3.0778228044509888
node_6: feature_name=TTN	feature_id[276].value <= threshold=6.039412498474121
node_7: feature_name=CMYA5	feature_id[83].value <= threshold=2.972244381904602
node_8: feature_name=MT-ND3	feature_id[114].value <= threshold=1.7953895926475525
node_9: feature_name=EMC10	feature_id[1].value <= threshold=2.3474453687667847
node_10: feature_name=SLC8A1-AS1	feature_id[996].value <= threshold=0.7901628017425537
node_11: feature_name=RBPMS	feature_id[109].value <= threshold=0.6714919209480286
node_12: feature_name=MT-CO1	feature_id[1221].value <= threshold=2.177634835243225
node_13: feature_name=BMPR1B	feature_id[353].value > threshold=3.2790727615356445
Class: Healthy
Rules_56	passed counts:6
node_0: feature_name=MALAT1	feature_id[0].value <= threshold=5.9397478103637695
node_1: feature_name=MT-CO1	feature_id[1221].value > threshold=4.298401832580566
node_371: feature_name=FP671120.1	feature_id[5].value <= threshold=1.2042163908481598
node_372: feature_name=TTN-AS1	feature_id[48].value > threshold=3.1111927032470703
node_404: feature_name=PTGDS	feature_id[1480].value > threshold=1.0089929103851318
Class: Healthy
Rules_57	passed counts:6
node_0: feature_name=MALAT1	feature_id[0].value <= threshold=5.9397478103637695
node_1: feature_name=MT-CO1	feature_id[1221].value > threshold=4.298401832580566
node_371: feature_name=FP671120.1	feature_id[5].value <= threshold=1.2042163908481598
node_372: feature_name=TTN-AS1	feature_id[48].value <= threshold=3.1111927032470703
node_373: feature_name=HSPB7	feature_id[227].value > threshold=4.579155206680298
node_399: feature_name=XIRP2	feature_id[106].value > threshold=1.4203873872756958
node_401: feature_name=CPEB4	feature_id[333].value <= threshold=1.5620436668395996
Class: Healthy
Rules_58	passed counts:6
node_0: feature_name=MALAT1	feature_id[0].value <= threshold=5.9397478103637695
node_1: feature_name=MT-CO1	feature_id[1221].value <= threshold=4.298401832580566
node_2: feature_name=RYR2	feature_id[13].value > threshold=5.608816623687744
node_336: feature_name=RASGEF1B	feature_id[155].value <= threshold=2.720609188079834
node_337: feature_name=PDE3A	feature_id[140].value <= threshold=4.6077258586883545
node_338: feature_name=MT-ND3	feature_id[114].value <= threshold=3.0535619258880615
node_339: feature_name=ROR1	feature_id[15].value <= threshold=3.5750313997268677
node_340: feature_name=PLCG2	feature_id[2].value > threshold=2.564517617225647
node_354: feature_name=ASB15	feature_id[734].value <= threshold=1.224243402481079
Class: COVID-19
Rules_59	passed counts:6
node_0: feature_name=MALAT1	feature_id[0].value <= threshold=5.9397478103637695
node_1: feature_name=MT-CO1	feature_id[1221].value <= threshold=4.298401832580566
node_2: feature_name=RYR2	feature_id[13].value > threshold=5.608816623687744
node_336: feature_name=RASGEF1B	feature_id[155].value <= threshold=2.720609188079834
node_337: feature_name=PDE3A	feature_id[140].value <= threshold=4.6077258586883545
node_338: feature_name=MT-ND3	feature_id[114].value <= threshold=3.0535619258880615
node_339: feature_name=ROR1	feature_id[15].value <= threshold=3.5750313997268677
node_340: feature_name=PLCG2	feature_id[2].value <= threshold=2.564517617225647
node_341: feature_name=COL19A1	feature_id[7].value > threshold=2.967632532119751
node_351: feature_name=RBPMS	feature_id[109].value <= threshold=3.095126152038574
Class: COVID-19
Rules_60	passed counts:6
node_0: feature_name=MALAT1	feature_id[0].value <= threshold=5.9397478103637695
node_1: feature_name=MT-CO1	feature_id[1221].value <= threshold=4.298401832580566
node_2: feature_name=RYR2	feature_id[13].value <= threshold=5.608816623687744
node_3: feature_name=LARGE1	feature_id[34].value > threshold=0.2753549814224243
node_227: feature_name=MALAT1	feature_id[0].value > threshold=1.9325557947158813
node_235: feature_name=MMP23B	feature_id[314].value <= threshold=2.3381757736206055
node_236: feature_name=NEAT1	feature_id[940].value > threshold=2.082846522331238
node_254: feature_name=SYCP3	feature_id[705].value <= threshold=3.048750638961792
node_255: feature_name=PDE7A	feature_id[1431].value <= threshold=3.83021080493927
node_256: feature_name=TTN	feature_id[276].value <= threshold=5.979202747344971
node_257: feature_name=ACTC1	feature_id[1462].value <= threshold=4.210251808166504
node_258: feature_name=ATP1A2	feature_id[1126].value > threshold=3.3985180854797363
node_320: feature_name=PDE4DIP	feature_id[277].value > threshold=3.41188907623291
Class: COVID-19
Rules_61	passed counts:6
node_0: feature_name=MALAT1	feature_id[0].value <= threshold=5.9397478103637695
node_1: feature_name=MT-CO1	feature_id[1221].value <= threshold=4.298401832580566
node_2: feature_name=RYR2	feature_id[13].value <= threshold=5.608816623687744
node_3: feature_name=LARGE1	feature_id[34].value > threshold=0.2753549814224243
node_227: feature_name=MALAT1	feature_id[0].value > threshold=1.9325557947158813
node_235: feature_name=MMP23B	feature_id[314].value <= threshold=2.3381757736206055
node_236: feature_name=NEAT1	feature_id[940].value > threshold=2.082846522331238
node_254: feature_name=SYCP3	feature_id[705].value <= threshold=3.048750638961792
node_255: feature_name=PDE7A	feature_id[1431].value <= threshold=3.83021080493927
node_256: feature_name=TTN	feature_id[276].value <= threshold=5.979202747344971
node_257: feature_name=ACTC1	feature_id[1462].value <= threshold=4.210251808166504
node_258: feature_name=ATP1A2	feature_id[1126].value <= threshold=3.3985180854797363
node_259: feature_name=EXOG	feature_id[750].value <= threshold=3.5986703634262085
node_260: feature_name=KPNA4	feature_id[850].value <= threshold=3.4474377632141113
node_261: feature_name=MALAT1	feature_id[0].value <= threshold=5.879746198654175
node_262: feature_name=UQCRFS1	feature_id[748].value <= threshold=3.441190004348755
node_263: feature_name=NLGN1	feature_id[1318].value <= threshold=4.49515962600708
node_264: feature_name=PGP	feature_id[938].value <= threshold=3.1020129919052124
node_265: feature_name=IQGAP1	feature_id[808].value <= threshold=3.708524465560913
node_266: feature_name=BPTF	feature_id[1048].value <= threshold=4.246091604232788
node_267: feature_name=PAM	feature_id[149].value <= threshold=4.609237909317017
node_268: feature_name=SLC8A1-AS1	feature_id[996].value <= threshold=4.335134267807007
node_269: feature_name=LAMA2	feature_id[470].value <= threshold=5.76922607421875
node_270: feature_name=TMEFF2	feature_id[604].value <= threshold=3.166192650794983
node_271: feature_name=LRRTM3	feature_id[342].value > threshold=3.7419068813323975
node_295: feature_name=SLC8A1	feature_id[631].value <= threshold=4.101603984832764
Class: COVID-19
Rules_62	passed counts:6
node_0: feature_name=MALAT1	feature_id[0].value <= threshold=5.9397478103637695
node_1: feature_name=MT-CO1	feature_id[1221].value <= threshold=4.298401832580566
node_2: feature_name=RYR2	feature_id[13].value <= threshold=5.608816623687744
node_3: feature_name=LARGE1	feature_id[34].value <= threshold=0.2753549814224243
node_4: feature_name=PTGDS	feature_id[1480].value <= threshold=0.7608209848403931
node_5: feature_name=CD36	feature_id[132].value > threshold=3.0778228044509888
node_171: feature_name=NEAT1	feature_id[940].value <= threshold=3.846663475036621
node_172: feature_name=MT-ND3	feature_id[114].value <= threshold=3.0385806560516357
node_173: feature_name=PLCG2	feature_id[2].value <= threshold=0.8761591911315918
node_174: feature_name=PATJ	feature_id[363].value <= threshold=2.9140145778656006
node_175: feature_name=PDE3A	feature_id[140].value > threshold=4.244406700134277
node_189: feature_name=ARHGAP26	feature_id[1460].value > threshold=1.1980395317077637
node_191: feature_name=CDC42BPA	feature_id[413].value <= threshold=0.9692873954772949
Class: Healthy
Rules_63	passed counts:6
node_0: feature_name=MALAT1	feature_id[0].value <= threshold=5.9397478103637695
node_1: feature_name=MT-CO1	feature_id[1221].value <= threshold=4.298401832580566
node_2: feature_name=RYR2	feature_id[13].value <= threshold=5.608816623687744
node_3: feature_name=LARGE1	feature_id[34].value <= threshold=0.2753549814224243
node_4: feature_name=PTGDS	feature_id[1480].value <= threshold=0.7608209848403931
node_5: feature_name=CD36	feature_id[132].value <= threshold=3.0778228044509888
node_6: feature_name=TTN	feature_id[276].value <= threshold=6.039412498474121
node_7: feature_name=CMYA5	feature_id[83].value <= threshold=2.972244381904602
node_8: feature_name=MT-ND3	feature_id[114].value > threshold=1.7953895926475525
node_70: feature_name=TNNI3	feature_id[566].value > threshold=5.0267744064331055
Class: Healthy
Rules_64	passed counts:6
node_0: feature_name=MALAT1	feature_id[0].value <= threshold=5.9397478103637695
node_1: feature_name=MT-CO1	feature_id[1221].value <= threshold=4.298401832580566
node_2: feature_name=RYR2	feature_id[13].value <= threshold=5.608816623687744
node_3: feature_name=LARGE1	feature_id[34].value <= threshold=0.2753549814224243
node_4: feature_name=PTGDS	feature_id[1480].value <= threshold=0.7608209848403931
node_5: feature_name=CD36	feature_id[132].value <= threshold=3.0778228044509888
node_6: feature_name=TTN	feature_id[276].value <= threshold=6.039412498474121
node_7: feature_name=CMYA5	feature_id[83].value <= threshold=2.972244381904602
node_8: feature_name=MT-ND3	feature_id[114].value <= threshold=1.7953895926475525
node_9: feature_name=EMC10	feature_id[1].value <= threshold=2.3474453687667847
node_10: feature_name=SLC8A1-AS1	feature_id[996].value <= threshold=0.7901628017425537
node_11: feature_name=RBPMS	feature_id[109].value <= threshold=0.6714919209480286
node_12: feature_name=MT-CO1	feature_id[1221].value <= threshold=2.177634835243225
node_13: feature_name=BMPR1B	feature_id[353].value <= threshold=3.2790727615356445
node_14: feature_name=ZFC3H1	feature_id[514].value <= threshold=2.5420273542404175
node_15: feature_name=BMS1P14	feature_id[1478].value > threshold=1.4252288341522217
node_27: feature_name=PDE4D	feature_id[425].value <= threshold=2.9043493270874023
Class: Healthy
Rules_65	passed counts:5
node_0: feature_name=MALAT1	feature_id[0].value > threshold=5.9397478103637695
node_410: feature_name=FP236383.1	feature_id[6].value <= threshold=3.2534526586532593
node_411: feature_name=FP671120.1	feature_id[5].value <= threshold=3.2678130865097046
node_412: feature_name=EMC10	feature_id[1].value <= threshold=3.95953631401062
node_413: feature_name=RASGEF1B	feature_id[155].value <= threshold=4.460749387741089
node_414: feature_name=UGT2B7	feature_id[26].value > threshold=3.240263819694519
Class: COVID-19
Rules_66	passed counts:5
node_0: feature_name=MALAT1	feature_id[0].value <= threshold=5.9397478103637695
node_1: feature_name=MT-CO1	feature_id[1221].value > threshold=4.298401832580566
node_371: feature_name=FP671120.1	feature_id[5].value <= threshold=1.2042163908481598
node_372: feature_name=TTN-AS1	feature_id[48].value <= threshold=3.1111927032470703
node_373: feature_name=HSPB7	feature_id[227].value <= threshold=4.579155206680298
node_374: feature_name=MYH7	feature_id[1017].value > threshold=2.2397093772888184
node_380: feature_name=AC124312.1	feature_id[46].value > threshold=2.6259273290634155
node_396: feature_name=FLNC	feature_id[88].value <= threshold=3.249565601348877
Class: COVID-19
Rules_67	passed counts:5
node_0: feature_name=MALAT1	feature_id[0].value <= threshold=5.9397478103637695
node_1: feature_name=MT-CO1	feature_id[1221].value <= threshold=4.298401832580566
node_2: feature_name=RYR2	feature_id[13].value > threshold=5.608816623687744
node_336: feature_name=RASGEF1B	feature_id[155].value <= threshold=2.720609188079834
node_337: feature_name=PDE3A	feature_id[140].value <= threshold=4.6077258586883545
node_338: feature_name=MT-ND3	feature_id[114].value <= threshold=3.0535619258880615
node_339: feature_name=ROR1	feature_id[15].value > threshold=3.5750313997268677
node_357: feature_name=TNNI3	feature_id[566].value > threshold=0.9222402572631836
node_359: feature_name=INSR	feature_id[271].value <= threshold=2.762611746788025
Class: Healthy
Rules_68	passed counts:5
node_0: feature_name=MALAT1	feature_id[0].value <= threshold=5.9397478103637695
node_1: feature_name=MT-CO1	feature_id[1221].value <= threshold=4.298401832580566
node_2: feature_name=RYR2	feature_id[13].value > threshold=5.608816623687744
node_336: feature_name=RASGEF1B	feature_id[155].value <= threshold=2.720609188079834
node_337: feature_name=PDE3A	feature_id[140].value <= threshold=4.6077258586883545
node_338: feature_name=MT-ND3	feature_id[114].value <= threshold=3.0535619258880615
node_339: feature_name=ROR1	feature_id[15].value <= threshold=3.5750313997268677
node_340: feature_name=PLCG2	feature_id[2].value <= threshold=2.564517617225647
node_341: feature_name=COL19A1	feature_id[7].value > threshold=2.967632532119751
node_351: feature_name=RBPMS	feature_id[109].value > threshold=3.095126152038574
Class: Healthy
Rules_69	passed counts:5
node_0: feature_name=MALAT1	feature_id[0].value <= threshold=5.9397478103637695
node_1: feature_name=MT-CO1	feature_id[1221].value <= threshold=4.298401832580566
node_2: feature_name=RYR2	feature_id[13].value <= threshold=5.608816623687744
node_3: feature_name=LARGE1	feature_id[34].value > threshold=0.2753549814224243
node_227: feature_name=MALAT1	feature_id[0].value > threshold=1.9325557947158813
node_235: feature_name=MMP23B	feature_id[314].value <= threshold=2.3381757736206055
node_236: feature_name=NEAT1	feature_id[940].value > threshold=2.082846522331238
node_254: feature_name=SYCP3	feature_id[705].value <= threshold=3.048750638961792
node_255: feature_name=PDE7A	feature_id[1431].value <= threshold=3.83021080493927
node_256: feature_name=TTN	feature_id[276].value <= threshold=5.979202747344971
node_257: feature_name=ACTC1	feature_id[1462].value <= threshold=4.210251808166504
node_258: feature_name=ATP1A2	feature_id[1126].value > threshold=3.3985180854797363
node_320: feature_name=PDE4DIP	feature_id[277].value <= threshold=3.41188907623291
Class: Healthy
Rules_70	passed counts:5
node_0: feature_name=MALAT1	feature_id[0].value <= threshold=5.9397478103637695
node_1: feature_name=MT-CO1	feature_id[1221].value <= threshold=4.298401832580566
node_2: feature_name=RYR2	feature_id[13].value <= threshold=5.608816623687744
node_3: feature_name=LARGE1	feature_id[34].value <= threshold=0.2753549814224243
node_4: feature_name=PTGDS	feature_id[1480].value <= threshold=0.7608209848403931
node_5: feature_name=CD36	feature_id[132].value > threshold=3.0778228044509888
node_171: feature_name=NEAT1	feature_id[940].value <= threshold=3.846663475036621
node_172: feature_name=MT-ND3	feature_id[114].value <= threshold=3.0385806560516357
node_173: feature_name=PLCG2	feature_id[2].value <= threshold=0.8761591911315918
node_174: feature_name=PATJ	feature_id[363].value <= threshold=2.9140145778656006
node_175: feature_name=PDE3A	feature_id[140].value <= threshold=4.244406700134277
node_176: feature_name=EMC10	feature_id[1].value > threshold=3.4318933486938477
Class: COVID-19
Rules_71	passed counts:5
node_0: feature_name=MALAT1	feature_id[0].value <= threshold=5.9397478103637695
node_1: feature_name=MT-CO1	feature_id[1221].value <= threshold=4.298401832580566
node_2: feature_name=RYR2	feature_id[13].value <= threshold=5.608816623687744
node_3: feature_name=LARGE1	feature_id[34].value <= threshold=0.2753549814224243
node_4: feature_name=PTGDS	feature_id[1480].value <= threshold=0.7608209848403931
node_5: feature_name=CD36	feature_id[132].value <= threshold=3.0778228044509888
node_6: feature_name=TTN	feature_id[276].value <= threshold=6.039412498474121
node_7: feature_name=CMYA5	feature_id[83].value > threshold=2.972244381904602
node_85: feature_name=SLC8A1-AS1	feature_id[996].value > threshold=4.081638813018799
Class: Healthy
Rules_72	passed counts:5
node_0: feature_name=MALAT1	feature_id[0].value <= threshold=5.9397478103637695
node_1: feature_name=MT-CO1	feature_id[1221].value <= threshold=4.298401832580566
node_2: feature_name=RYR2	feature_id[13].value <= threshold=5.608816623687744
node_3: feature_name=LARGE1	feature_id[34].value <= threshold=0.2753549814224243
node_4: feature_name=PTGDS	feature_id[1480].value <= threshold=0.7608209848403931
node_5: feature_name=CD36	feature_id[132].value <= threshold=3.0778228044509888
node_6: feature_name=TTN	feature_id[276].value <= threshold=6.039412498474121
node_7: feature_name=CMYA5	feature_id[83].value > threshold=2.972244381904602
node_85: feature_name=SLC8A1-AS1	feature_id[996].value <= threshold=4.081638813018799
node_86: feature_name=TJP2	feature_id[1189].value <= threshold=1.021934986114502
node_87: feature_name=PLN	feature_id[600].value <= threshold=4.187704086303711
node_88: feature_name=SPDYE2	feature_id[358].value > threshold=2.4278637170791626
node_162: feature_name=ANKRD17	feature_id[928].value <= threshold=2.5133001804351807
Class: Healthy
Rules_73	passed counts:5
node_0: feature_name=MALAT1	feature_id[0].value <= threshold=5.9397478103637695
node_1: feature_name=MT-CO1	feature_id[1221].value <= threshold=4.298401832580566
node_2: feature_name=RYR2	feature_id[13].value <= threshold=5.608816623687744
node_3: feature_name=LARGE1	feature_id[34].value <= threshold=0.2753549814224243
node_4: feature_name=PTGDS	feature_id[1480].value <= threshold=0.7608209848403931
node_5: feature_name=CD36	feature_id[132].value <= threshold=3.0778228044509888
node_6: feature_name=TTN	feature_id[276].value <= threshold=6.039412498474121
node_7: feature_name=CMYA5	feature_id[83].value > threshold=2.972244381904602
node_85: feature_name=SLC8A1-AS1	feature_id[996].value <= threshold=4.081638813018799
node_86: feature_name=TJP2	feature_id[1189].value <= threshold=1.021934986114502
node_87: feature_name=PLN	feature_id[600].value <= threshold=4.187704086303711
node_88: feature_name=SPDYE2	feature_id[358].value <= threshold=2.4278637170791626
node_89: feature_name=COX5B	feature_id[549].value > threshold=3.7879552841186523
node_159: feature_name=ACTN2	feature_id[553].value <= threshold=3.7295453548431396
Class: Healthy
Rules_74	passed counts:5
node_0: feature_name=MALAT1	feature_id[0].value <= threshold=5.9397478103637695
node_1: feature_name=MT-CO1	feature_id[1221].value <= threshold=4.298401832580566
node_2: feature_name=RYR2	feature_id[13].value <= threshold=5.608816623687744
node_3: feature_name=LARGE1	feature_id[34].value <= threshold=0.2753549814224243
node_4: feature_name=PTGDS	feature_id[1480].value <= threshold=0.7608209848403931
node_5: feature_name=CD36	feature_id[132].value <= threshold=3.0778228044509888
node_6: feature_name=TTN	feature_id[276].value <= threshold=6.039412498474121
node_7: feature_name=CMYA5	feature_id[83].value > threshold=2.972244381904602
node_85: feature_name=SLC8A1-AS1	feature_id[996].value <= threshold=4.081638813018799
node_86: feature_name=TJP2	feature_id[1189].value <= threshold=1.021934986114502
node_87: feature_name=PLN	feature_id[600].value <= threshold=4.187704086303711
node_88: feature_name=SPDYE2	feature_id[358].value <= threshold=2.4278637170791626
node_89: feature_name=COX5B	feature_id[549].value <= threshold=3.7879552841186523
node_90: feature_name=PKP2	feature_id[1405].value > threshold=3.787596821784973
node_154: feature_name=ZBTB20	feature_id[287].value <= threshold=1.4752613306045532
Class: Healthy
Rules_75	passed counts:5
node_0: feature_name=MALAT1	feature_id[0].value <= threshold=5.9397478103637695
node_1: feature_name=MT-CO1	feature_id[1221].value <= threshold=4.298401832580566
node_2: feature_name=RYR2	feature_id[13].value <= threshold=5.608816623687744
node_3: feature_name=LARGE1	feature_id[34].value <= threshold=0.2753549814224243
node_4: feature_name=PTGDS	feature_id[1480].value <= threshold=0.7608209848403931
node_5: feature_name=CD36	feature_id[132].value <= threshold=3.0778228044509888
node_6: feature_name=TTN	feature_id[276].value <= threshold=6.039412498474121
node_7: feature_name=CMYA5	feature_id[83].value > threshold=2.972244381904602
node_85: feature_name=SLC8A1-AS1	feature_id[996].value <= threshold=4.081638813018799
node_86: feature_name=TJP2	feature_id[1189].value <= threshold=1.021934986114502
node_87: feature_name=PLN	feature_id[600].value <= threshold=4.187704086303711
node_88: feature_name=SPDYE2	feature_id[358].value <= threshold=2.4278637170791626
node_89: feature_name=COX5B	feature_id[549].value <= threshold=3.7879552841186523
node_90: feature_name=PKP2	feature_id[1405].value <= threshold=3.787596821784973
node_91: feature_name=AC009264.1	feature_id[567].value > threshold=3.0204721689224243
node_149: feature_name=PKP2	feature_id[1405].value > threshold=1.28321373462677
Class: Healthy
Rules_76	passed counts:5
node_0: feature_name=MALAT1	feature_id[0].value <= threshold=5.9397478103637695
node_1: feature_name=MT-CO1	feature_id[1221].value <= threshold=4.298401832580566
node_2: feature_name=RYR2	feature_id[13].value <= threshold=5.608816623687744
node_3: feature_name=LARGE1	feature_id[34].value <= threshold=0.2753549814224243
node_4: feature_name=PTGDS	feature_id[1480].value <= threshold=0.7608209848403931
node_5: feature_name=CD36	feature_id[132].value <= threshold=3.0778228044509888
node_6: feature_name=TTN	feature_id[276].value <= threshold=6.039412498474121
node_7: feature_name=CMYA5	feature_id[83].value > threshold=2.972244381904602
node_85: feature_name=SLC8A1-AS1	feature_id[996].value <= threshold=4.081638813018799
node_86: feature_name=TJP2	feature_id[1189].value <= threshold=1.021934986114502
node_87: feature_name=PLN	feature_id[600].value <= threshold=4.187704086303711
node_88: feature_name=SPDYE2	feature_id[358].value <= threshold=2.4278637170791626
node_89: feature_name=COX5B	feature_id[549].value <= threshold=3.7879552841186523
node_90: feature_name=PKP2	feature_id[1405].value <= threshold=3.787596821784973
node_91: feature_name=AC009264.1	feature_id[567].value <= threshold=3.0204721689224243
node_92: feature_name=SH3RF2	feature_id[1170].value <= threshold=3.929468035697937
node_93: feature_name=AC022034.2	feature_id[572].value <= threshold=3.3981900215148926
node_94: feature_name=COX5A	feature_id[1107].value > threshold=3.276755452156067
node_144: feature_name=FHL1	feature_id[142].value > threshold=3.2297616004943848
Class: COVID-19
Rules_77	passed counts:5
node_0: feature_name=MALAT1	feature_id[0].value <= threshold=5.9397478103637695
node_1: feature_name=MT-CO1	feature_id[1221].value <= threshold=4.298401832580566
node_2: feature_name=RYR2	feature_id[13].value <= threshold=5.608816623687744
node_3: feature_name=LARGE1	feature_id[34].value <= threshold=0.2753549814224243
node_4: feature_name=PTGDS	feature_id[1480].value <= threshold=0.7608209848403931
node_5: feature_name=CD36	feature_id[132].value <= threshold=3.0778228044509888
node_6: feature_name=TTN	feature_id[276].value <= threshold=6.039412498474121
node_7: feature_name=CMYA5	feature_id[83].value <= threshold=2.972244381904602
node_8: feature_name=MT-ND3	feature_id[114].value <= threshold=1.7953895926475525
node_9: feature_name=EMC10	feature_id[1].value <= threshold=2.3474453687667847
node_10: feature_name=SLC8A1-AS1	feature_id[996].value > threshold=0.7901628017425537
node_52: feature_name=LTBP1	feature_id[228].value > threshold=3.8900506496429443
Class: COVID-19
Rules_78	passed counts:5
node_0: feature_name=MALAT1	feature_id[0].value <= threshold=5.9397478103637695
node_1: feature_name=MT-CO1	feature_id[1221].value <= threshold=4.298401832580566
node_2: feature_name=RYR2	feature_id[13].value <= threshold=5.608816623687744
node_3: feature_name=LARGE1	feature_id[34].value <= threshold=0.2753549814224243
node_4: feature_name=PTGDS	feature_id[1480].value <= threshold=0.7608209848403931
node_5: feature_name=CD36	feature_id[132].value <= threshold=3.0778228044509888
node_6: feature_name=TTN	feature_id[276].value <= threshold=6.039412498474121
node_7: feature_name=CMYA5	feature_id[83].value <= threshold=2.972244381904602
node_8: feature_name=MT-ND3	feature_id[114].value <= threshold=1.7953895926475525
node_9: feature_name=EMC10	feature_id[1].value <= threshold=2.3474453687667847
node_10: feature_name=SLC8A1-AS1	feature_id[996].value <= threshold=0.7901628017425537
node_11: feature_name=RBPMS	feature_id[109].value > threshold=0.6714919209480286
node_39: feature_name=FAM129A	feature_id[60].value <= threshold=2.7758718729019165
node_40: feature_name=MECOM	feature_id[1181].value > threshold=0.5017316341400146
Class: COVID-19
Rules_79	passed counts:5
node_0: feature_name=MALAT1	feature_id[0].value <= threshold=5.9397478103637695
node_1: feature_name=MT-CO1	feature_id[1221].value <= threshold=4.298401832580566
node_2: feature_name=RYR2	feature_id[13].value <= threshold=5.608816623687744
node_3: feature_name=LARGE1	feature_id[34].value <= threshold=0.2753549814224243
node_4: feature_name=PTGDS	feature_id[1480].value <= threshold=0.7608209848403931
node_5: feature_name=CD36	feature_id[132].value <= threshold=3.0778228044509888
node_6: feature_name=TTN	feature_id[276].value <= threshold=6.039412498474121
node_7: feature_name=CMYA5	feature_id[83].value <= threshold=2.972244381904602
node_8: feature_name=MT-ND3	feature_id[114].value <= threshold=1.7953895926475525
node_9: feature_name=EMC10	feature_id[1].value <= threshold=2.3474453687667847
node_10: feature_name=SLC8A1-AS1	feature_id[996].value <= threshold=0.7901628017425537
node_11: feature_name=RBPMS	feature_id[109].value <= threshold=0.6714919209480286
node_12: feature_name=MT-CO1	feature_id[1221].value <= threshold=2.177634835243225
node_13: feature_name=BMPR1B	feature_id[353].value <= threshold=3.2790727615356445
node_14: feature_name=ZFC3H1	feature_id[514].value <= threshold=2.5420273542404175
node_15: feature_name=BMS1P14	feature_id[1478].value <= threshold=1.4252288341522217
node_16: feature_name=CCSER2	feature_id[1375].value > threshold=2.51747727394104
node_24: feature_name=SGCD	feature_id[436].value > threshold=1.3214831352233887
Class: Healthy
Rules_80	passed counts:4
node_0: feature_name=MALAT1	feature_id[0].value > threshold=5.9397478103637695
node_410: feature_name=FP236383.1	feature_id[6].value <= threshold=3.2534526586532593
node_411: feature_name=FP671120.1	feature_id[5].value <= threshold=3.2678130865097046
node_412: feature_name=EMC10	feature_id[1].value > threshold=3.95953631401062
node_456: feature_name=MALAT1	feature_id[0].value > threshold=6.329280376434326
Class: Healthy
Rules_81	passed counts:4
node_0: feature_name=MALAT1	feature_id[0].value > threshold=5.9397478103637695
node_410: feature_name=FP236383.1	feature_id[6].value <= threshold=3.2534526586532593
node_411: feature_name=FP671120.1	feature_id[5].value <= threshold=3.2678130865097046
node_412: feature_name=EMC10	feature_id[1].value <= threshold=3.95953631401062
node_413: feature_name=RASGEF1B	feature_id[155].value <= threshold=4.460749387741089
node_414: feature_name=UGT2B7	feature_id[26].value <= threshold=3.240263819694519
node_415: feature_name=SLC26A3	feature_id[458].value > threshold=3.8273582458496094
Class: COVID-19
Rules_82	passed counts:4
node_0: feature_name=MALAT1	feature_id[0].value <= threshold=5.9397478103637695
node_1: feature_name=MT-CO1	feature_id[1221].value <= threshold=4.298401832580566
node_2: feature_name=RYR2	feature_id[13].value > threshold=5.608816623687744
node_336: feature_name=RASGEF1B	feature_id[155].value <= threshold=2.720609188079834
node_337: feature_name=PDE3A	feature_id[140].value > threshold=4.6077258586883545
node_365: feature_name=RYR2	feature_id[13].value > threshold=6.032209873199463
Class: Healthy
Rules_83	passed counts:4
node_0: feature_name=MALAT1	feature_id[0].value <= threshold=5.9397478103637695
node_1: feature_name=MT-CO1	feature_id[1221].value <= threshold=4.298401832580566
node_2: feature_name=RYR2	feature_id[13].value <= threshold=5.608816623687744
node_3: feature_name=LARGE1	feature_id[34].value > threshold=0.2753549814224243
node_227: feature_name=MALAT1	feature_id[0].value > threshold=1.9325557947158813
node_235: feature_name=MMP23B	feature_id[314].value > threshold=2.3381757736206055
node_333: feature_name=MYPN	feature_id[21].value > threshold=3.174017310142517
Class: COVID-19
Rules_84	passed counts:4
node_0: feature_name=MALAT1	feature_id[0].value <= threshold=5.9397478103637695
node_1: feature_name=MT-CO1	feature_id[1221].value <= threshold=4.298401832580566
node_2: feature_name=RYR2	feature_id[13].value <= threshold=5.608816623687744
node_3: feature_name=LARGE1	feature_id[34].value > threshold=0.2753549814224243
node_227: feature_name=MALAT1	feature_id[0].value > threshold=1.9325557947158813
node_235: feature_name=MMP23B	feature_id[314].value <= threshold=2.3381757736206055
node_236: feature_name=NEAT1	feature_id[940].value > threshold=2.082846522331238
node_254: feature_name=SYCP3	feature_id[705].value > threshold=3.048750638961792
Class: Healthy
Rules_85	passed counts:4
node_0: feature_name=MALAT1	feature_id[0].value <= threshold=5.9397478103637695
node_1: feature_name=MT-CO1	feature_id[1221].value <= threshold=4.298401832580566
node_2: feature_name=RYR2	feature_id[13].value <= threshold=5.608816623687744
node_3: feature_name=LARGE1	feature_id[34].value > threshold=0.2753549814224243
node_227: feature_name=MALAT1	feature_id[0].value > threshold=1.9325557947158813
node_235: feature_name=MMP23B	feature_id[314].value <= threshold=2.3381757736206055
node_236: feature_name=NEAT1	feature_id[940].value > threshold=2.082846522331238
node_254: feature_name=SYCP3	feature_id[705].value <= threshold=3.048750638961792
node_255: feature_name=PDE7A	feature_id[1431].value <= threshold=3.83021080493927
node_256: feature_name=TTN	feature_id[276].value <= threshold=5.979202747344971
node_257: feature_name=ACTC1	feature_id[1462].value > threshold=4.210251808166504
node_323: feature_name=FLNC	feature_id[88].value <= threshold=1.5757558345794678
Class: Healthy
Rules_86	passed counts:4
node_0: feature_name=MALAT1	feature_id[0].value <= threshold=5.9397478103637695
node_1: feature_name=MT-CO1	feature_id[1221].value <= threshold=4.298401832580566
node_2: feature_name=RYR2	feature_id[13].value <= threshold=5.608816623687744
node_3: feature_name=LARGE1	feature_id[34].value > threshold=0.2753549814224243
node_227: feature_name=MALAT1	feature_id[0].value > threshold=1.9325557947158813
node_235: feature_name=MMP23B	feature_id[314].value <= threshold=2.3381757736206055
node_236: feature_name=NEAT1	feature_id[940].value <= threshold=2.082846522331238
node_237: feature_name=CD36	feature_id[132].value > threshold=2.0622724294662476
node_245: feature_name=RASGEF1B	feature_id[155].value <= threshold=2.631981611251831
node_246: feature_name=HIPK2	feature_id[411].value > threshold=3.0383294820785522
Class: COVID-19
Rules_87	passed counts:4
node_0: feature_name=MALAT1	feature_id[0].value <= threshold=5.9397478103637695
node_1: feature_name=MT-CO1	feature_id[1221].value <= threshold=4.298401832580566
node_2: feature_name=RYR2	feature_id[13].value <= threshold=5.608816623687744
node_3: feature_name=LARGE1	feature_id[34].value > threshold=0.2753549814224243
node_227: feature_name=MALAT1	feature_id[0].value <= threshold=1.9325557947158813
node_228: feature_name=LAMA2	feature_id[470].value > threshold=1.642551600933075
node_232: feature_name=NAV2	feature_id[64].value > threshold=1.931878387928009
Class: COVID-19
Rules_88	passed counts:4
node_0: feature_name=MALAT1	feature_id[0].value <= threshold=5.9397478103637695
node_1: feature_name=MT-CO1	feature_id[1221].value <= threshold=4.298401832580566
node_2: feature_name=RYR2	feature_id[13].value <= threshold=5.608816623687744
node_3: feature_name=LARGE1	feature_id[34].value <= threshold=0.2753549814224243
node_4: feature_name=PTGDS	feature_id[1480].value <= threshold=0.7608209848403931
node_5: feature_name=CD36	feature_id[132].value > threshold=3.0778228044509888
node_171: feature_name=NEAT1	feature_id[940].value <= threshold=3.846663475036621
node_172: feature_name=MT-ND3	feature_id[114].value <= threshold=3.0385806560516357
node_173: feature_name=PLCG2	feature_id[2].value <= threshold=0.8761591911315918
node_174: feature_name=PATJ	feature_id[363].value <= threshold=2.9140145778656006
node_175: feature_name=PDE3A	feature_id[140].value <= threshold=4.244406700134277
node_176: feature_name=EMC10	feature_id[1].value <= threshold=3.4318933486938477
node_177: feature_name=HSPB7	feature_id[227].value > threshold=3.7840906381607056
node_185: feature_name=MTREX	feature_id[831].value <= threshold=1.1750999689102173
Class: COVID-19
Rules_89	passed counts:4
node_0: feature_name=MALAT1	feature_id[0].value <= threshold=5.9397478103637695
node_1: feature_name=MT-CO1	feature_id[1221].value <= threshold=4.298401832580566
node_2: feature_name=RYR2	feature_id[13].value <= threshold=5.608816623687744
node_3: feature_name=LARGE1	feature_id[34].value <= threshold=0.2753549814224243
node_4: feature_name=PTGDS	feature_id[1480].value <= threshold=0.7608209848403931
node_5: feature_name=CD36	feature_id[132].value > threshold=3.0778228044509888
node_171: feature_name=NEAT1	feature_id[940].value <= threshold=3.846663475036621
node_172: feature_name=MT-ND3	feature_id[114].value <= threshold=3.0385806560516357
node_173: feature_name=PLCG2	feature_id[2].value <= threshold=0.8761591911315918
node_174: feature_name=PATJ	feature_id[363].value <= threshold=2.9140145778656006
node_175: feature_name=PDE3A	feature_id[140].value <= threshold=4.244406700134277
node_176: feature_name=EMC10	feature_id[1].value <= threshold=3.4318933486938477
node_177: feature_name=HSPB7	feature_id[227].value <= threshold=3.7840906381607056
node_178: feature_name=LINC00486	feature_id[4].value > threshold=3.273096442222595
node_182: feature_name=SLC1A3	feature_id[1361].value <= threshold=2.916234016418457
Class: COVID-19
Rules_90	passed counts:4
node_0: feature_name=MALAT1	feature_id[0].value <= threshold=5.9397478103637695
node_1: feature_name=MT-CO1	feature_id[1221].value <= threshold=4.298401832580566
node_2: feature_name=RYR2	feature_id[13].value <= threshold=5.608816623687744
node_3: feature_name=LARGE1	feature_id[34].value <= threshold=0.2753549814224243
node_4: feature_name=PTGDS	feature_id[1480].value <= threshold=0.7608209848403931
node_5: feature_name=CD36	feature_id[132].value <= threshold=3.0778228044509888
node_6: feature_name=TTN	feature_id[276].value <= threshold=6.039412498474121
node_7: feature_name=CMYA5	feature_id[83].value > threshold=2.972244381904602
node_85: feature_name=SLC8A1-AS1	feature_id[996].value <= threshold=4.081638813018799
node_86: feature_name=TJP2	feature_id[1189].value > threshold=1.021934986114502
Class: Healthy
Rules_91	passed counts:4
node_0: feature_name=MALAT1	feature_id[0].value <= threshold=5.9397478103637695
node_1: feature_name=MT-CO1	feature_id[1221].value <= threshold=4.298401832580566
node_2: feature_name=RYR2	feature_id[13].value <= threshold=5.608816623687744
node_3: feature_name=LARGE1	feature_id[34].value <= threshold=0.2753549814224243
node_4: feature_name=PTGDS	feature_id[1480].value <= threshold=0.7608209848403931
node_5: feature_name=CD36	feature_id[132].value <= threshold=3.0778228044509888
node_6: feature_name=TTN	feature_id[276].value <= threshold=6.039412498474121
node_7: feature_name=CMYA5	feature_id[83].value > threshold=2.972244381904602
node_85: feature_name=SLC8A1-AS1	feature_id[996].value <= threshold=4.081638813018799
node_86: feature_name=TJP2	feature_id[1189].value <= threshold=1.021934986114502
node_87: feature_name=PLN	feature_id[600].value > threshold=4.187704086303711
Class: Healthy
Rules_92	passed counts:4
node_0: feature_name=MALAT1	feature_id[0].value <= threshold=5.9397478103637695
node_1: feature_name=MT-CO1	feature_id[1221].value <= threshold=4.298401832580566
node_2: feature_name=RYR2	feature_id[13].value <= threshold=5.608816623687744
node_3: feature_name=LARGE1	feature_id[34].value <= threshold=0.2753549814224243
node_4: feature_name=PTGDS	feature_id[1480].value <= threshold=0.7608209848403931
node_5: feature_name=CD36	feature_id[132].value <= threshold=3.0778228044509888
node_6: feature_name=TTN	feature_id[276].value <= threshold=6.039412498474121
node_7: feature_name=CMYA5	feature_id[83].value > threshold=2.972244381904602
node_85: feature_name=SLC8A1-AS1	feature_id[996].value <= threshold=4.081638813018799
node_86: feature_name=TJP2	feature_id[1189].value <= threshold=1.021934986114502
node_87: feature_name=PLN	feature_id[600].value <= threshold=4.187704086303711
node_88: feature_name=SPDYE2	feature_id[358].value <= threshold=2.4278637170791626
node_89: feature_name=COX5B	feature_id[549].value <= threshold=3.7879552841186523
node_90: feature_name=PKP2	feature_id[1405].value <= threshold=3.787596821784973
node_91: feature_name=AC009264.1	feature_id[567].value <= threshold=3.0204721689224243
node_92: feature_name=SH3RF2	feature_id[1170].value <= threshold=3.929468035697937
node_93: feature_name=AC022034.2	feature_id[572].value <= threshold=3.3981900215148926
node_94: feature_name=COX5A	feature_id[1107].value > threshold=3.276755452156067
node_144: feature_name=FHL1	feature_id[142].value <= threshold=3.2297616004943848
Class: Healthy
Rules_93	passed counts:4
node_0: feature_name=MALAT1	feature_id[0].value <= threshold=5.9397478103637695
node_1: feature_name=MT-CO1	feature_id[1221].value <= threshold=4.298401832580566
node_2: feature_name=RYR2	feature_id[13].value <= threshold=5.608816623687744
node_3: feature_name=LARGE1	feature_id[34].value <= threshold=0.2753549814224243
node_4: feature_name=PTGDS	feature_id[1480].value <= threshold=0.7608209848403931
node_5: feature_name=CD36	feature_id[132].value <= threshold=3.0778228044509888
node_6: feature_name=TTN	feature_id[276].value <= threshold=6.039412498474121
node_7: feature_name=CMYA5	feature_id[83].value > threshold=2.972244381904602
node_85: feature_name=SLC8A1-AS1	feature_id[996].value <= threshold=4.081638813018799
node_86: feature_name=TJP2	feature_id[1189].value <= threshold=1.021934986114502
node_87: feature_name=PLN	feature_id[600].value <= threshold=4.187704086303711
node_88: feature_name=SPDYE2	feature_id[358].value <= threshold=2.4278637170791626
node_89: feature_name=COX5B	feature_id[549].value <= threshold=3.7879552841186523
node_90: feature_name=PKP2	feature_id[1405].value <= threshold=3.787596821784973
node_91: feature_name=AC009264.1	feature_id[567].value <= threshold=3.0204721689224243
node_92: feature_name=SH3RF2	feature_id[1170].value <= threshold=3.929468035697937
node_93: feature_name=AC022034.2	feature_id[572].value <= threshold=3.3981900215148926
node_94: feature_name=COX5A	feature_id[1107].value <= threshold=3.276755452156067
node_95: feature_name=PPARGC1B	feature_id[880].value <= threshold=3.23094642162323
node_96: feature_name=SLC1A3	feature_id[1361].value <= threshold=3.9738329648971558
node_97: feature_name=PELI1	feature_id[1261].value <= threshold=3.090299129486084
node_98: feature_name=PPP1R13B	feature_id[1438].value <= threshold=3.8389108180999756
node_99: feature_name=MYL6	feature_id[1232].value <= threshold=3.2972359657287598
node_100: feature_name=SORBS2	feature_id[560].value <= threshold=5.453333616256714
[truncated: 2,584 more rows]

## Sheet: Cardiomyocyte_RF
Rules_0	passed counts:88222
[truncated: 21,836 more rows]

## Sheet: Vascular endothelial_LASSO
Rules_0	passed counts:7315
[truncated: 18,018 more rows]

## Sheet: Vascular endothelial_LightGBM
Rules_0	passed counts:7366
[truncated: 12,064 more rows]

[truncated: 2 more sheets: Vascular endothelial_MCFS, Vascular endothelial_RF]
